# Supplementary material for: Novel Alzheimer risk genes determine the microglia response to amyloid‐β but not to TAU pathology
Source: EMBO Mol Med. 2020 Jan 17;12(3):e10606. doi: 10.15252/emmm.201910606 (PMC7059012; doi:10.15252/emmm.201910606)
Supplement: Supplementary file 3 — Dataset EV1 [file EMMM-12-e10606-s003.xlsx]

## Sheet: Sheet1
Dataset_EV1
Overview of the differential expression analysis per gene. Per expressed mRNA (n=15824) the following information is given: log2(fold change) (_logFC), unadjusted p-value (_P.Value) and Benjamini-Yuketieli-corrected p-value (_BY) for the effects of age*genotype (agInt), age and genotype on APPtg and TAUtg mice, as well as for the WT vs TG comparison at 4M and 10M per strain, to which APPtg- or TA…
samples	APPtg	APPtg	APPtg	APPtg	APPtg	APPtg	APPtg	APPtg	APPtg	APPtg			APPtg	APPtg	APPtg	TAUtg	TAUtg	TAUtg	TAUtg	TAUtg	TAUtg	TAUtg	TAUtg	TAUtg	TAUtg	TAUtg	TAUtg	TAUtg	TAUtg	TAUtg
model	age*genotype	age*genotype	age*genotype	age	age	age	genotype	genotype	genotype	4M WT vs TG	4M WT vs TG	4M WT vs TG	10M WT vs TG	10M WT vs TG	10M WT vs TG	age*genotype	age*genotype	age*genotype	age	age	age	genotype	genotype	genotype	4M WT vs TG	4M WT vs TG	4M WT vs TG	10M WT vs TG	10M WT vs TG	10M WT vs TG
statistic	logFC	unadjusted p-value	BY-adjusted p-value	logFC	unadjusted p-value	BY-adjusted p-value	logFC	unadjusted p-value	BY-adjusted p-value	logFC	unadjusted p-value	BY-adjusted p-value	logFC	unadjusted p-value	BY-adjusted p-value	logFC	unadjusted p-value	BY-adjusted p-value	logFC	unadjusted p-value	BY-adjusted p-value	logFC	unadjusted p-value	BY-adjusted p-value	logFC	unadjusted p-value	BY-adjusted p-value	logFC	unadjusted p-value	BY-adjusted p-value
Significantly upregulated	623			35			230			248			1100			9			35			20			20			169
Significantly downregulated	175			24			57			55			470			0			26			104			92			182
	app_agInt_logFC	app_agInt_P.Value	app_agInt_BY	app_age_logFC	app_age_P.Value	app_age_BY	app_genotype_logFC	app_genotype_P.Value	app_genotype_BY	app_4M_logFC	app_4M_P.Value	app_4M_BY	app_10M_logFC	app_10M_P.Value	app_10M_BY	tau_agInt_logFC	tau_agInt_P.Value	tau_agInt_BY	tau_age_logFC	tau_age_P.Value	tau_age_BY	tau_genotype_logFC	tau_genotype_P.Value	tau_genotype_BY	tau_4M_logFC	tau_4M_P.Value	tau_4M_BY	tau_10M_logFC	tau_10M_P.Value	tau_10M_BY	APP_module	TAU_module	Marioni_p<0.05	GWAS	celltype_Zeisel
0610005C13Rik	-0.222567	0.576505	1	0.150371	0.584482	1	0.0864805	0.752864	1	0.0864805	0.790265	1	-0.136086	0.512088	1	0.0731748	0.865178	1	-0.123767	0.684876	1	-0.116487	0.70247	1	-0.116487	0.752195	1	-0.0433119	0.839888	1	turquoise	turquoise	F	F	NA
0610007P14Rik	0.15994	0.00665222	1	-0.0392138	0.316798	1	-0.0154966	0.690964	1	-0.0154966	0.7117	1	0.144444	0.000830848	0.170312	0.0143258	0.739344	1	-0.0418111	0.173804	1	-0.0624425	0.0447953	1	-0.0624425	0.0932218	1	-0.0481166	0.0608303	1	brown	black	F	F	oligodendrocyte
0610009B22Rik	0.0489068	0.461498	1	-0.0833914	0.0732281	1	0.0113933	0.803136	1	0.0113933	0.817201	1	0.0603001	0.174829	1	0.0128118	0.863456	1	-0.0309835	0.557107	1	-0.0445198	0.399813	1	-0.0445198	0.465839	1	-0.031708	0.462709	1	yellow	turquoise	F	F	NA
0610009L18Rik	0.170716	0.436686	1	0.0879535	0.56083	1	-0.10919	0.470739	1	-0.10919	0.484402	1	0.0615257	0.681266	1	0.128704	0.468375	1	-0.0624164	0.618423	1	0.154063	0.222101	1	0.154063	0.103505	1	0.282767	0.0678039	1	turquoise	yellow	F	F	ependymal
0610009O20Rik	0.0216623	0.691679	1	0.0278809	0.46051	1	0.0236444	0.531038	1	0.0236444	0.548416	1	0.0453067	0.241989	1	-0.00910333	0.846107	1	0.0165068	0.619097	1	0.0434814	0.193923	1	0.0434814	0.161253	1	0.034378	0.34998	1	turquoise	turquoise	F	F	NA
0610010B08Rik	0.186776	0.601551	1	0.285424	0.250424	1	-0.203869	0.409941	1	-0.203869	0.445658	1	-0.0170923	0.940194	1	-0.678381	0.0108667	1	0.193649	0.289285	1	0.395537	0.0336895	1	0.395537	0.0212003	1	-0.282843	0.157914	1	brown	turquoise	F	F	NA
0610010F05Rik	-0.0629013	0.218299	1	-0.0442623	0.209509	1	0.0537473	0.129175	1	0.0537473	0.137045	1	-0.00915392	0.804357	1	-0.0591164	0.215735	1	-0.0455841	0.177714	1	-0.0148089	0.658606	1	-0.0148089	0.670802	1	-0.0739253	0.0326835	1	brown	pink	F	F	NA
0610010K14Rik	0.0493133	0.422156	1	-0.00862524	0.838224	1	-0.0200632	0.63521	1	-0.0200632	0.654769	1	0.0292501	0.482613	1	-0.0577165	0.345183	1	-0.0146745	0.733189	1	0.109708	0.0137121	1	0.109708	0.0137939	1	0.0519911	0.250007	1	turquoise	blue	F	F	NA
0610011F06Rik	-0.124064	0.0715532	1	0.0972154	0.04181	1	0.000199299	0.996589	1	0.000199299	0.996683	1	-0.123865	0.014849	1	-0.0246703	0.716709	1	0.0191557	0.690338	1	-0.0431815	0.370851	1	-0.0431815	0.234271	1	-0.0678519	0.246975	1	blue	yellow	F	F	NA
0610012G03Rik	-0.0405586	0.456194	1	-0.000817636	0.982577	1	-0.00371418	0.920982	1	-0.00371418	0.90928	1	-0.0442728	0.326505	1	-0.0026947	0.949991	1	-0.0350778	0.251704	1	-0.0470017	0.126725	1	-0.0470017	0.11294	1	-0.0496964	0.138541	1	blue	turquoise	F	F	NA
0610030E20Rik	-0.00216165	0.964613	1	0.0347721	0.304015	1	0.0589907	0.0846497	1	0.0589907	0.142246	1	0.0568291	0.0548262	1	-0.038331	0.51212	1	0.0471491	0.25641	1	0.0456656	0.271468	1	0.0456656	0.281401	1	0.00733453	0.857845	1	blue	turquoise	F	F	NA
0610031J06Rik	0.356357	8.45366e-10	3.49604e-06	-0.0292275	0.35899	1	0.0195617	0.538167	1	0.0195617	0.564343	1	0.375919	5.13179e-11	1.3352e-07	0.104776	0.0356483	1	-0.00406161	0.906033	1	-0.0370006	0.285233	1	-0.0370006	0.273885	1	0.0677756	0.0699091	1	blue	brown	F	F	microglia
0610037L13Rik	-0.0076795	0.897023	1	0.0192287	0.639028	1	0.0293834	0.474268	1	0.0293834	0.449623	1	0.0217039	0.635903	1	-0.102158	0.0349288	1	0.0336164	0.316981	1	0.0547482	0.106275	1	0.0547482	0.0657629	1	-0.0474095	0.222308	1	brown	turquoise	F	F	NA
0610040B10Rik	0.808473	0.0183062	1	-0.132764	0.562609	1	-0.265965	0.24885	1	-0.265965	0.194954	1	0.542509	0.0489725	1	0.329101	0.413642	1	-0.463355	0.107318	1	-0.230844	0.417368	1	-0.230844	0.344951	1	0.098257	0.754885	1	turquoise	turquoise	F	F	NA
0610040F04Rik	-0.075553	0.871743	1	0.227725	0.4819	1	-0.232461	0.472887	1	-0.232461	0.35737	1	-0.308014	0.443666	1	0.695601	0.0128667	1	-0.580449	0.00374786	0.954067	-0.173779	0.365081	1	-0.173779	0.381342	1	0.521822	0.00766653	0.812924	yellow	turquoise	F	F	NA
0610040J01Rik	0.632918	0.000886004	0.370127	-0.224419	0.0734478	1	-0.291012	0.0218345	1	-0.291012	0.0478874	1	0.341906	0.00257638	0.38604	0.335928	0.0837094	1	-0.240407	0.0801587	1	-0.0427275	0.751877	1	-0.0427275	0.733025	1	0.293201	0.0477891	1	brown	brown	F	F	NA
0610043K17Rik	-0.326861	0.36968	1	0.573851	0.0259268	1	0.183151	0.465648	1	0.183151	0.49757	1	-0.14371	0.538921	1	0.115467	0.748207	1	0.316319	0.217253	1	-0.268195	0.294356	1	-0.268195	0.376464	1	-0.152728	0.424752	1	turquoise	turquoise	F	F	NA
1110001J03Rik	-0.0249644	0.770064	1	-0.013206	0.82267	1	-0.0513636	0.385335	1	-0.0513636	0.354045	1	-0.076328	0.251609	1	0.00892637	0.910135	1	0.0836636	0.13939	1	0.00919056	0.869471	1	0.00919056	0.865877	1	0.0181169	0.751182	1	black	brown	F	F	NA
1110002L01Rik	-0.311844	0.0186199	1	0.078532	0.377207	1	0.124274	0.165113	1	0.124274	0.19863	1	-0.187571	0.0326331	1	-0.0987753	0.558499	1	0.177751	0.140515	1	-0.0249361	0.834268	1	-0.0249361	0.861655	1	-0.123711	0.159634	1	turquoise	blue	F	F	NA
1110004E09Rik	0.0548366	0.337836	1	-0.0381337	0.33415	1	-0.115059	0.00514458	1	-0.115059	0.00685145	0.75566	-0.0602229	0.157651	1	0.129068	0.0169146	1	-0.0991634	0.00984512	1	-0.118185	0.00242755	0.726905	-0.118185	0.00520878	0.626679	0.0108828	0.760747	1	blue	brown	F	F	NA
1110004F10Rik	0.0919104	0.0143616	1	0.00789635	0.752366	1	-0.055828	0.0299107	1	-0.055828	0.0481726	1	0.0360824	0.163105	1	-0.030407	0.481344	1	-0.00715111	0.814389	1	0.0202402	0.507293	1	0.0202402	0.53828	1	-0.0101668	0.726236	1	turquoise	turquoise	F	F	NA
1110006O24Rik	1.20182	0.00796564	1	-0.573081	0.0611506	1	-0.537833	0.0781691	1	-0.537833	0.0700843	1	0.663991	0.0491381	1	0.198077	0.669374	1	-0.145805	0.656694	1	-0.0536042	0.870073	1	-0.0536042	0.862149	1	0.144472	0.67056	1	brown	blue	F	F	NA
1110007C09Rik	0.346114	0.0127316	1	-0.0751628	0.417952	1	0.0179048	0.846455	1	0.0179048	0.857439	1	0.364019	0.000317084	0.0831158	0.0168668	0.907493	1	-0.104635	0.310715	1	0.0816906	0.427667	1	0.0816906	0.449309	1	0.0985574	0.309343	1	brown	turquoise	F	F	NA
1110008F13Rik	0.019422	0.793208	1	-0.0127976	0.802336	1	-0.020444	0.689404	1	-0.020444	0.683551	1	-0.00102193	0.985052	1	-0.0759073	0.296175	1	-0.000548462	0.991431	1	-0.00797011	0.875998	1	-0.00797011	0.868899	1	-0.0838774	0.127002	1	turquoise	yellow	F	F	NA
1110008L16Rik	0.170794	0.0538032	1	-0.109829	0.0715437	1	-0.0513515	0.392529	1	-0.0513515	0.357141	1	0.119443	0.0853232	1	0.00347729	0.973852	1	-0.0787133	0.296957	1	0.00969173	0.897211	1	0.00969173	0.887711	1	0.013169	0.869272	1	turquoise	blue	F	F	endothelial
1110008P14Rik	0.0820115	0.230995	1	-0.0472417	0.316159	1	-0.169371	0.000729562	0.325472	-0.169371	0.00191526	0.313146	-0.0873599	0.0709781	1	0.140394	0.0640809	1	-0.0415194	0.431482	1	-0.0569045	0.282401	1	-0.0569045	0.299375	1	0.0834895	0.109602	1	green	grey60	F	F	pyramidal
1110012L19Rik	0.106187	0.258716	1	-0.0353996	0.58319	1	-0.117082	0.0743305	1	-0.117082	0.109187	1	-0.010895	0.851156	1	-0.085418	0.339657	1	0.108151	0.0907937	1	0.0554706	0.380155	1	0.0554706	0.420257	1	-0.0299474	0.596379	1	yellow	turquoise	F	F	NA
1110017D15Rik	0.246183	0.305144	1	-0.197407	0.234402	1	-0.141719	0.391421	1	-0.141719	0.417316	1	0.104464	0.510258	1	0.138715	0.465394	1	-0.227926	0.0939478	1	0.178542	0.186882	1	0.178542	0.180069	1	0.317257	0.025795	1	turquoise	black	F	F	ependymal
1110019D14Rik	0.211822	0.284578	1	-0.166257	0.224444	1	0.0587472	0.665391	1	0.0587472	0.67866	1	0.270569	0.0504265	1	0.469036	0.0184775	1	-0.256897	0.0647495	1	-0.317482	0.0237712	1	-0.317482	0.0162379	1	0.151555	0.303207	1	blue	blue	F	F	NA
1110020A21Rik	0.00735585	0.986727	1	0.253967	0.407076	1	0.249213	0.415844	1	0.249213	0.482493	1	0.256569	0.299885	1	0.390414	0.253902	1	-0.227848	0.345267	1	-0.343869	0.156897	1	-0.343869	0.132803	1	0.0465457	0.853131	1	brown	turquoise	F	F	oligodendrocyte
1110032A03Rik	0.111043	0.058406	1	0.0184361	0.642354	1	-0.025839	0.515622	1	-0.025839	0.555788	1	0.0852043	0.0287778	1	0.0865583	0.142318	1	-0.00917133	0.823969	1	-0.0297556	0.471635	1	-0.0297556	0.427749	1	0.0568026	0.215548	1	brown	turquoise	F	F	NA
1110032F04Rik	-0.052903	0.567682	1	0.0354541	0.578859	1	-0.0032689	0.959113	1	-0.0032689	0.957754	1	-0.0561719	0.415327	1	-0.159598	0.0399036	1	0.0960804	0.0783327	1	-0.244062	3.66817e-05	0.0350843	-0.244062	0.000220231	0.0639678	-0.403659	2.86992e-08	3.66867e-05	turquoise	black	F	F	NA
1110034G24Rik	0.0581791	0.470817	1	-0.0416164	0.45484	1	-0.11759	0.0387968	1	-0.11759	0.0474063	1	-0.0594112	0.297093	1	-0.1501	0.171569	1	0.0990891	0.201223	1	0.0216412	0.778283	1	0.0216412	0.759627	1	-0.128459	0.124828	1	turquoise	midnightblue	F	F	endothelial
1110037F02Rik	-0.0540093	0.112084	1	-0.0377123	0.10801	1	-0.00543669	0.8141	1	-0.00543669	0.816247	1	-0.059446	0.0286317	1	-0.0305832	0.456578	1	0.0216147	0.456803	1	0.00911255	0.753136	1	0.00911255	0.780735	1	-0.0214707	0.410399	1	brown	turquoise	F	F	NA
1110038B12Rik	0.138733	0.135399	1	0.0258516	0.683217	1	-0.0127013	0.840978	1	-0.0127013	0.809281	1	0.126032	0.108593	1	0.0596102	0.496227	1	0.0502971	0.417328	1	-0.041011	0.507888	1	-0.041011	0.563571	1	0.0185992	0.713691	1	brown	turquoise	F	F	NA
1110038F14Rik	0.000154092	0.998371	1	0.0738027	0.161303	1	-0.00749266	0.885642	1	-0.00749266	0.886745	1	-0.00733857	0.891462	1	0.0259062	0.652294	1	-0.0872862	0.0359772	1	0.0333282	0.413555	1	0.0333282	0.382929	1	0.0592344	0.181534	1	turquoise	turquoise	F	F	NA
1110046J04Rik	-0.149075	0.463986	1	0.155046	0.271596	1	0.187692	0.184639	1	0.187692	0.166528	1	0.0386172	0.799205	1	-0.133937	0.419018	1	0.053407	0.647786	1	0.048181	0.680174	1	0.048181	0.6577	1	-0.0857558	0.486089	1	yellow	turquoise	F	F	NA
1110051M20Rik	-0.00445457	0.895608	1	0.00537426	0.818594	1	0.0224883	0.339611	1	0.0224883	0.404484	1	0.0180338	0.416542	1	-0.0405194	0.268846	1	0.0278501	0.282288	1	-0.018778	0.466929	1	-0.018778	0.492319	1	-0.0592975	0.0280415	1	turquoise	blue	F	F	NA
1110054M08Rik	0.15449	0.256827	1	0.10566	0.261018	1	-0.00902316	0.922973	1	-0.00902316	0.918798	1	0.145466	0.161245	1	0.090535	0.582525	1	0.031917	0.783772	1	0.0927956	0.426413	1	0.0927956	0.463924	1	0.183331	0.0858079	1	brown	black	F	F	astrocyte
1110057K04Rik	0.00341734	0.9595	1	-0.101784	0.0328309	1	-0.019304	0.67794	1	-0.019304	0.630339	1	-0.0158866	0.773478	1	-0.0486868	0.490656	1	0.0602615	0.230122	1	-0.0208423	0.675959	1	-0.0208423	0.690739	1	-0.0695291	0.149086	1	turquoise	turquoise	F	F	oligodendrocyte
1110058L19Rik	0.137403	0.124048	1	-0.0686767	0.262192	1	-0.110058	0.0755765	1	-0.110058	0.107512	1	0.0273447	0.625251	1	-0.101969	0.1459	1	0.041064	0.40386	1	0.026711	0.58631	1	0.026711	0.633446	1	-0.0752579	0.075708	1	yellow	turquoise	F	F	NA
1110059E24Rik	-0.069194	0.316285	1	0.0683154	0.154099	1	-0.0256307	0.589087	1	-0.0256307	0.598659	1	-0.0948247	0.0595895	1	-0.0293106	0.690579	1	-0.00354332	0.945696	1	0.0571829	0.274836	1	0.0571829	0.211469	1	0.0278724	0.631932	1	turquoise	turquoise	F	F	NA
1110059G10Rik	0.183785	0.0125706	1	-0.124217	0.014371	1	-0.0795315	0.109745	1	-0.0795315	0.126228	1	0.104254	0.0436738	1	-0.0498996	0.46835	1	0.0314422	0.517897	1	0.0605541	0.215878	1	0.0605541	0.185677	1	0.0106546	0.837283	1	brown	yellow	F	F	NA
1110065P20Rik	0.24279	0.00310904	0.850529	-0.0828116	0.128941	1	-0.166172	0.00333706	0.888452	-0.166172	0.00359451	0.485655	0.076618	0.196875	1	-0.0246002	0.730378	1	0.0422963	0.403567	1	0.0430382	0.395434	1	0.0430382	0.275011	1	0.018438	0.757623	1	brown	brown	F	F	NA
1190002N15Rik	0.0237482	0.716391	1	-0.0388436	0.390855	1	-0.0161383	0.720521	1	-0.0161383	0.776089	1	0.00760992	0.79026	1	-0.0606123	0.306419	1	-0.0339192	0.417265	1	-0.175016	0.000113809	0.084194	-0.175016	0.000541982	0.124281	-0.235629	3.16828e-06	0.00206684	turquoise	black	F	F	NA
1190005I06Rik	0.265326	0.0510445	1	0.00566997	0.950738	1	-0.0778508	0.398238	1	-0.0778508	0.420184	1	0.187475	0.0457835	1	0.280203	0.00900925	1	-0.226578	0.00313343	0.854846	0.0344873	0.637096	1	0.0344873	0.657332	1	0.31469	8.53896e-05	0.0308959	brown	tan	F	F	NA
1190007I07Rik	0.0470107	0.672718	1	-0.00480429	0.950068	1	0.0171876	0.822778	1	0.0171877	0.817827	1	0.0641984	0.435067	1	-0.223637	0.0306869	1	0.0500415	0.483884	1	0.0989755	0.16947	1	0.0989755	0.0782007	1	-0.124662	0.147869	1	turquoise	blue	F	F	NA
1200014J11Rik	0.0639353	0.189567	1	-0.0624743	0.0658264	1	0.0590935	0.0812331	1	0.0590935	0.0486928	1	0.123029	0.00536001	0.639068	-0.0815818	0.122242	1	0.0258021	0.484803	1	0.0711367	0.0583554	1	0.0711367	0.0581539	1	-0.0104451	0.784077	1	blue	turquoise	F	F	NA
1300002E11Rik	-0.15559	0.11884	1	0.00340079	0.960038	1	0.127402	0.0657163	1	0.127402	0.0861486	1	-0.0281883	0.666587	1	0.0183601	0.824044	1	0.00888159	0.879081	1	0.0371785	0.525108	1	0.0371785	0.448398	1	0.0555386	0.405422	1	yellow	turquoise	F	F	NA
1300017J02Rik	0.701377	0.167354	1	-0.7668	0.0313382	1	-0.220948	0.524862	1	-0.220948	0.362784	1	0.480429	0.290298	1	-0.463058	0.391693	1	0.329844	0.388242	1	0.458464	0.232201	1	0.458464	0.273054	1	-0.00459347	0.989107	1	turquoise	turquoise	F	F	NA
1500004A13Rik	-0.0872893	0.38396	1	-0.108465	0.120504	1	-0.0856473	0.217784	1	-0.0856473	0.225653	1	-0.172937	0.0213811	1	0.0651396	0.644433	1	-0.0200391	0.840717	1	-0.0311427	0.75486	1	-0.0311427	0.775211	1	0.0339969	0.698295	1	turquoise	turquoise	F	F	oligodendrocyte
1500009C09Rik	0.108024	0.016528	1	-0.0168194	0.576583	1	-0.097768	0.00210533	0.658541	-0.097768	0.000126272	0.0419184	0.0102559	0.797051	1	0.0790123	0.0810333	1	-0.0400065	0.20783	1	-0.050999	0.110262	1	-0.050999	0.128411	1	0.0280132	0.372304	1	brown	cyan	F	F	NA
1500009L16Rik	-0.170887	0.0209367	1	-0.00354061	0.942975	1	0.0530014	0.287425	1	0.0530014	0.273018	1	-0.117886	0.0372932	1	-0.0749184	0.286069	1	-0.0430968	0.384462	1	0.0400407	0.418808	1	0.0400407	0.350623	1	-0.0348777	0.529942	1	brown	turquoise	F	F	mural
1500011B03Rik	0.0271034	0.484563	1	-0.0267603	0.318687	1	-0.048472	0.074546	1	-0.048472	0.0790272	1	-0.0213687	0.46857	1	-0.055584	0.194615	1	0.0208908	0.487662	1	-0.00707064	0.813854	1	-0.00707064	0.831956	1	-0.0626547	0.0302009	1	turquoise	blue	F	F	NA
1500011K16Rik	0.142556	0.0110687	1	-0.113593	0.00373666	0.952249	-0.0208986	0.575781	1	-0.0208986	0.608559	1	0.121657	0.00215876	0.340222	-0.0558923	0.440176	1	0.00929143	0.855553	1	0.00684256	0.893347	1	0.00684256	0.891005	1	-0.0490498	0.34993	1	blue	turquoise	F	F	NA
1500012F01Rik	0.0415437	0.474351	1	0.140995	0.000941193	0.38502	0.117045	0.00514869	1	0.117045	0.00643653	0.72466	0.158589	0.00112087	0.212379	0.113102	0.0826071	1	0.0216605	0.633026	1	-0.120546	0.0103409	1	-0.120546	0.01831	1	-0.00744405	0.861028	1	blue	turquoise	F	F	NA
1500015A07Rik	-0.0467348	0.699564	1	0.105711	0.20966	1	0.0600793	0.473133	1	0.0600793	0.548725	1	0.0133446	0.829086	1	-0.174495	0.223104	1	0.0515092	0.608603	1	0.0573155	0.568953	1	0.0573155	0.571165	1	-0.11718	0.240316	1	turquoise	blue	F	F	pyramidal
1500015L24Rik	0.706476	0.0133296	1	-0.450284	0.0215985	1	-0.478349	0.0150412	1	-0.478349	0.0137723	1	0.228127	0.270912	1	0.0941626	0.790332	1	0.0344977	0.890402	1	-0.471876	0.0644008	1	-0.471876	0.121478	1	-0.377713	0.0513728	1	brown	yellow	F	F	oligodendrocyte
1500015O10Rik	0.509435	0.268506	1	-0.367977	0.247086	1	0.2974	0.34826	1	0.2974	0.287347	1	0.806834	0.0355089	1	-0.0510475	0.909462	1	-0.314563	0.324264	1	0.413774	0.196494	1	0.413774	0.292718	1	0.362727	0.1013	1	purple	purple	F	F	NA
1500017E21Rik	-0.443994	0.204333	1	0.443892	0.0686511	1	0.0764706	0.74927	1	0.0764706	0.755568	1	-0.367523	0.13188	1	0.459907	0.302188	1	-0.618975	0.0530422	1	0.0809877	0.796119	1	0.0809877	0.793541	1	0.540895	0.0915195	1	blue	yellow	F	F	NA
1600002H07Rik	0.0314127	0.74325	1	-0.0380958	0.565352	1	0.105998	0.114209	1	0.105998	0.125677	1	0.13741	0.0499766	1	-0.106968	0.227644	1	0.0714052	0.254314	1	0.0606231	0.332175	1	0.0606231	0.281582	1	-0.0463445	0.495378	1	blue	turquoise	F	F	NA
1600002K03Rik	0.0152705	0.910615	1	0.258168	0.00828794	1	-0.0881525	0.350074	1	-0.0881525	0.353747	1	-0.072882	0.452068	1	0.017412	0.931721	1	0.0503889	0.726016	1	0.0590436	0.681428	1	0.0590436	0.638463	1	0.0764556	0.628022	1	brown	brown	F	F	NA
1600012H06Rik	-0.0031078	0.958459	1	0.0231636	0.574403	1	0.020575	0.617769	1	0.020575	0.620654	1	0.0174672	0.68599	1	-0.050555	0.363262	1	0.00238123	0.951488	1	-0.00175724	0.96419	1	-0.00175724	0.964574	1	-0.0523122	0.189498	1	turquoise	turquoise	F	F	NA
1600014C10Rik	0.123849	0.0306075	1	-0.0340819	0.377689	1	-0.0816631	0.0383869	1	-0.0816631	0.022963	1	0.0421864	0.357235	1	0.041054	0.380065	1	0.0558409	0.0950036	1	-0.00047314	0.988537	1	-0.00047314	0.98938	1	0.0405809	0.197781	1	yellow	turquoise	F	F	NA
1600020E01Rik	0.0025129	0.979113	1	-0.000464784	0.994401	1	0.0268667	0.685298	1	0.0268667	0.699369	1	0.0293796	0.650349	1	0.0274772	0.8031	1	0.0360162	0.644217	1	0.0692739	0.37592	1	0.0692739	0.322837	1	0.0967512	0.25955	1	turquoise	blue	F	F	NA
1600023N17Rik	0.607239	0.112719	1	-0.115918	0.656511	1	-0.443895	0.0934917	1	-0.443895	0.131637	1	0.163344	0.482215	1	0.730388	0.0458016	1	-0.275983	0.278276	1	-0.495363	0.0549932	1	-0.495363	0.0333894	1	0.235025	0.397978	1	turquoise	turquoise	F	F	NA
1600029O15Rik	0.056726	0.713746	1	-0.100886	0.346554	1	0.153779	0.154089	1	0.153779	0.100039	1	0.210505	0.104546	1	0.0106287	0.947615	1	0.0169821	0.881993	1	0.0811468	0.479295	1	0.0811468	0.513299	1	0.0917756	0.372952	1	turquoise	turquoise	F	F	NA
1700001C02Rik	0.0264748	0.942013	1	-0.123015	0.624756	1	-0.178325	0.478969	1	-0.178325	0.449152	1	-0.15185	0.583381	1	-0.107681	0.814599	1	-0.205833	0.526932	1	0.28823	0.376644	1	0.28823	0.330611	1	0.180549	0.603638	1	blue	magenta	F	F	NA
1700001K19Rik	0.0172011	0.901396	1	0.237879	0.0163669	1	0.036789	0.701194	1	0.036789	0.703418	1	0.0539901	0.582291	1	-0.0670543	0.628768	1	-0.0654868	0.504802	1	-0.0422812	0.666298	1	-0.0422812	0.673211	1	-0.109336	0.252021	1	brown	brown	F	F	NA
1700001L05Rik	0.0717946	0.621665	1	0.212723	0.0385089	1	0.0313611	0.754547	1	0.0313611	0.760379	1	0.103156	0.309068	1	0.0580133	0.715666	1	-0.0555237	0.622204	1	0.0553494	0.623294	1	0.0553494	0.595201	1	0.113363	0.344201	1	turquoise	turquoise	F	F	NA
1700001L19Rik	-0.176187	0.0307639	1	0.0708852	0.199853	1	0.0762795	0.168364	1	0.0762795	0.204592	1	-0.099908	0.0632241	1	0.0967374	0.24962	1	-0.0201469	0.732824	1	-0.126703	0.0360705	1	-0.126703	0.0535151	1	-0.0299659	0.581519	1	brown	turquoise	F	F	NA
1700001O22Rik	0.175256	0.264391	1	-0.16659	0.126606	1	-0.413512	0.000364955	0.198161	-0.413512	0.000109296	0.0374131	-0.238256	0.0733709	1	-0.220648	0.306288	1	0.0350293	0.817345	1	0.115489	0.447701	1	0.115489	0.444853	1	-0.105158	0.485675	1	blue	turquoise	F	F	ependymal
1700003D09Rik	0.319053	0.405348	1	-0.103263	0.695426	1	-0.181958	0.491092	1	-0.181958	0.46471	1	0.137094	0.634573	1	0.189774	0.604044	1	0.0437585	0.865533	1	0.254096	0.327959	1	0.254096	0.381869	1	0.443869	0.0511417	1	turquoise	green	F	F	NA
1700003E16Rik	0.110258	0.178784	1	-0.0406683	0.469037	1	-0.135714	0.0189473	1	-0.135714	0.00592696	0.685637	-0.0254558	0.710804	1	0.0578691	0.354523	1	0.0120302	0.784559	1	-0.119588	0.00889128	1	-0.119588	0.00378211	0.502309	-0.0617188	0.221781	1	turquoise	black	T	F	ependymal
1700003F12Rik	0.500498	0.0974327	1	-0.246131	0.233893	1	-0.60582	0.00481602	1	-0.60582	0.00270619	0.399641	-0.105322	0.653018	1	0.173425	0.519669	1	0.0132142	0.944562	1	-0.136526	0.473731	1	-0.136526	0.485281	1	0.0368993	0.838781	1	green	turquoise	F	F	NA
1700003M02Rik	0.349075	0.101248	1	-0.23818	0.105021	1	0.0758136	0.600903	1	0.0758136	0.541344	1	0.424889	0.0192439	1	-0.293157	0.339382	1	0.147075	0.496789	1	0.353136	0.106895	1	0.353136	0.173507	1	0.0599794	0.713506	1	blue	blue	F	F	ependymal
1700003M07Rik	-0.0286308	0.653691	1	0.042983	0.331132	1	-0.0475157	0.283261	1	-0.0475157	0.315156	1	-0.0761465	0.0860101	1	-0.0993036	0.19471	1	0.0516685	0.337928	1	-0.0366803	0.495235	1	-0.0366803	0.514554	1	-0.135984	0.0126384	1	blue	brown	F	F	NA
1700007F19Rik	-0.220097	0.297977	1	-0.224393	0.126881	1	0.153463	0.293037	1	0.153463	0.272234	1	-0.066634	0.671262	1	0.27741	0.131355	1	-0.174152	0.179254	1	0.0538029	0.675433	1	0.0538029	0.673564	1	0.331213	0.0145129	1	lightgreen	salmon	F	F	NA
1700007G11Rik	1.02461	0.00470008	1	-0.608899	0.0137933	1	-0.514994	0.0354521	1	-0.514994	0.0203414	1	0.509618	0.0744575	1	-0.575045	0.134736	1	0.498237	0.0685125	1	0.439642	0.106563	1	0.439642	0.15748	1	-0.135403	0.54042	1	brown	turquoise	F	F	ependymal
1700007J10Rik	-0.585178	0.0055201	1	0.236816	0.0938831	1	0.300794	0.035077	1	0.300794	0.0503017	1	-0.284384	0.0410119	1	-0.199059	0.405236	1	0.0531352	0.752585	1	-0.0921988	0.584805	1	-0.0921988	0.592852	1	-0.291257	0.081032	1	turquoise	green	F	F	NA
1700007K13Rik	0.358572	0.223263	1	-0.108977	0.589111	1	-0.273246	0.179458	1	-0.273246	0.172515	1	0.0853251	0.688311	1	0.0827227	0.763822	1	-0.0430502	0.824946	1	0.13677	0.483312	1	0.13677	0.487382	1	0.219492	0.252655	1	yellow	pink	F	F	ependymal
1700008F21Rik	-0.183656	0.482341	1	0.000838181	0.996282	1	0.104953	0.560351	1	0.104953	0.531316	1	-0.0787027	0.692293	1	0.125128	0.67906	1	0.327569	0.130077	1	-0.0358068	0.866919	1	-0.0358068	0.869251	1	0.0893211	0.663974	1	turquoise	red	F	F	NA
1700008J07Rik	-0.0431684	0.693784	1	-0.0220377	0.77075	1	0.0373705	0.621535	1	0.0373705	0.636823	1	-0.00579789	0.937525	1	-0.225325	0.0534181	1	0.134057	0.102082	1	0.275947	0.0012767	0.471781	0.275947	0.0024527	0.37236	0.0506223	0.519056	1	turquoise	turquoise	F	F	NA
1700008O03Rik	0.110338	0.312658	1	-0.0442665	0.555664	1	-0.107422	0.156692	1	-0.107422	0.106504	1	0.00291635	0.973536	1	-0.131236	0.341479	1	-0.0249959	0.796852	1	0.00428138	0.964818	1	0.00428138	0.967483	1	-0.126955	0.151751	1	yellow	green	F	F	NA
1700009P17Rik	0.634615	0.0136449	1	-0.184705	0.284189	1	-0.306725	0.0786918	1	-0.306725	0.0201184	1	0.32789	0.142907	1	-0.136861	0.527106	1	0.0253425	0.86819	1	0.273899	0.0778859	1	0.273899	0.0723294	1	0.137039	0.380934	1	royalblue	purple	F	F	ependymal
1700010I14Rik	0.214389	0.450528	1	0.161809	0.409527	1	0.257977	0.191204	1	0.257977	0.233176	1	0.472365	0.0133817	1	0.13705	0.491591	1	-0.150427	0.287463	1	-0.082177	0.559452	1	-0.082177	0.597695	1	0.0548727	0.650803	1	blue	blue	F	F	NA
1700012B09Rik	0.647108	0.0546559	1	-0.240326	0.293721	1	-0.240228	0.293916	1	-0.240228	0.209203	1	0.40688	0.144755	1	0.416651	0.21337	1	-0.230523	0.328632	1	-0.31451	0.184574	1	-0.31451	0.165123	1	0.102141	0.67381	1	brown	yellow	F	F	NA
1700012D01Rik	0.100774	0.657856	1	0.0929449	0.554254	1	0.0659967	0.674228	1	0.0659967	0.711752	1	0.166771	0.211949	1	-0.31087	0.0827197	1	0.172104	0.171563	1	-0.00538855	0.965499	1	-0.00538855	0.964512	1	-0.316258	0.0179908	1	blue	green	F	F	NA
1700012D14Rik	-0.25718	0.557969	1	0.117443	0.697918	1	0.485016	0.113857	1	0.485016	0.0623546	1	0.227836	0.529914	1	0.0597551	0.859334	1	0.0936938	0.694533	1	0.0451239	0.849891	1	0.0451239	0.828556	1	0.104879	0.687804	1	yellow	magenta	F	F	NA
1700013F07Rik	-0.205724	0.366269	1	-0.0814326	0.603131	1	0.303514	0.0573955	1	0.303514	0.0576094	1	0.0977901	0.551555	1	-0.0414833	0.831868	1	-0.0174225	0.899636	1	0.263199	0.0616684	1	0.263199	0.0216637	1	0.221716	0.175446	1	turquoise	brown	T	F	ependymal
1700015E13Rik	-0.270886	0.394776	1	-0.0611417	0.779944	1	0.0276044	0.899584	1	0.0276044	0.891363	1	-0.243282	0.320882	1	0.06731	0.77886	1	-0.00312465	0.985286	1	-0.207	0.225564	1	-0.207	0.137295	1	-0.13969	0.47465	1	turquoise	turquoise	F	F	NA
1700016K19Rik	0.00410048	0.986154	1	-0.144909	0.376309	1	-0.127339	0.436422	1	-0.127339	0.410456	1	-0.123239	0.490385	1	-0.214977	0.4772	1	0.244485	0.255034	1	0.233624	0.276454	1	0.233624	0.267316	1	0.0186475	0.93063	1	blue	blue	T	F	ependymal
1700017B05Rik	0.236624	0.000294698	0.170426	-0.043259	0.302824	1	0.0625196	0.139034	1	0.0625196	0.172415	1	0.299144	1.75398e-07	0.000173352	-0.00791243	0.920101	1	-0.0125465	0.822069	1	0.0703054	0.211441	1	0.0703054	0.268174	1	0.062393	0.197436	1	blue	tan	F	F	microglia
1700018G05Rik	-0.635226	0.0934684	1	0.387822	0.136428	1	0.360552	0.165473	1	0.360552	0.130091	1	-0.274675	0.348131	1	0.600683	0.194601	1	-0.575269	0.0812531	1	0.139766	0.666915	1	0.139766	0.635169	1	0.740449	0.0408815	1	brown	turquoise	F	F	NA
1700018L02Rik	0.97396	0.0426947	1	-0.609918	0.0647836	1	-0.382311	0.241402	1	-0.382311	0.220522	1	0.591649	0.101788	1	0.653743	0.039638	1	-0.411498	0.0657277	1	-0.110586	0.614765	1	-0.110586	0.575461	1	0.543157	0.0287923	1	brown	yellow	F	F	NA
1700019D03Rik	-0.061793	0.699358	1	-0.0343952	0.755345	1	-0.0775879	0.483123	1	-0.0775879	0.483705	1	-0.139381	0.227674	1	0.272543	0.0691258	1	0.0330441	0.751036	1	-0.386714	0.000520436	0.253987	-0.386714	0.000334242	0.0864536	-0.114171	0.31464	1	blue	yellow	T	F	NA
1700019G17Rik	0.0246102	0.801517	1	-0.17739	0.0114119	1	-0.10744	0.116811	1	-0.10744	0.102876	1	-0.08283	0.268896	1	0.0636207	0.615213	1	-0.0122348	0.891126	1	0.0630192	0.481941	1	0.0630192	0.48165	1	0.12664	0.160231	1	blue	magenta	F	F	NA
1700019L03Rik	0.0448558	0.845726	1	-0.182752	0.254128	1	-0.160586	0.315488	1	-0.160586	0.20998	1	-0.11573	0.554243	1	-0.0370665	0.860202	1	0.143445	0.337495	1	0.0361049	0.80834	1	0.0361049	0.777235	1	-0.00096164	0.995344	1	black	yellow	F	F	NA
1700020A23Rik	0.109132	0.650023	1	-0.0866008	0.601972	1	0.315973	0.0618244	1	0.315973	0.0697606	1	0.425105	0.0176056	1	-0.100273	0.678597	1	0.212839	0.216996	1	-0.00334749	0.984377	1	-0.00334749	0.98355	1	-0.103621	0.557062	1	blue	turquoise	F	F	NA
1700020D05Rik	-0.063601	0.643764	1	0.139377	0.146382	1	0.0253659	0.789089	1	0.0253659	0.79584	1	-0.0382351	0.683924	1	0.155723	0.268242	1	0.109549	0.270668	1	-0.137649	0.167963	1	-0.137649	0.210203	1	0.0180739	0.835049	1	turquoise	brown	F	F	NA
1700020I14Rik	-0.253811	3.70578e-06	0.00555119	-0.0203121	0.54224	1	0.0359495	0.282954	1	0.0359495	0.24263	1	-0.217861	1.08095e-05	0.00572186	-0.0247429	0.708738	1	-0.0136797	0.770162	1	-0.0055237	0.906053	1	-0.0055237	0.902386	1	-0.0302666	0.534685	1	brown	turquoise	F	F	NA
1700020L24Rik	-0.21929	0.274008	1	0.112469	0.41477	1	0.0741544	0.589972	1	0.0741544	0.563843	1	-0.145135	0.342382	1	0.106323	0.697733	1	-0.0659819	0.733162	1	-0.0223651	0.90795	1	-0.0223651	0.886596	1	0.083958	0.704037	1	brown	turquoise	F	F	NA
1700021F05Rik	-0.0810818	0.138414	1	-0.00748449	0.840924	1	0.0044732	0.904502	1	0.0044732	0.919269	1	-0.0766086	0.0169827	1	-0.0437765	0.426955	1	0.0517707	0.186693	1	-0.00052698	0.989172	1	-0.00052698	0.989234	1	-0.0443035	0.262933	1	brown	brown	F	F	NA
1700021K19Rik	-0.0812453	0.0752178	1	7.65529e-05	0.998026	1	-0.00338589	0.912851	1	-0.00338589	0.904611	1	-0.0846312	0.0272749	1	0.0049153	0.930359	1	0.0218367	0.58357	1	-0.0288189	0.469947	1	-0.0288189	0.453382	1	-0.0239036	0.567338	1	turquoise	turquoise	F	F	NA
1700023E05Rik	0.431045	0.343077	1	-0.337811	0.28231	1	-0.213359	0.495371	1	-0.213359	0.489458	1	0.217685	0.505704	1	-0.030447	0.917563	1	0.183512	0.379656	1	-0.172669	0.408221	1	-0.172669	0.454722	1	-0.203116	0.262844	1	turquoise	lightcyan	F	F	NA
1700023F06Rik	-0.273611	0.150723	1	0.0954811	0.463445	1	0.0354363	0.784973	1	0.0354364	0.794175	1	-0.238175	0.0692524	1	0.00808805	0.965401	1	0.0486887	0.712122	1	-0.181414	0.173251	1	-0.181414	0.199825	1	-0.173326	0.162887	1	brown	yellow	F	F	interneuron
1700024F13Rik	-0.484912	0.128971	1	0.20888	0.339365	1	0.532859	0.0177498	1	0.532859	0.0120618	1	0.0479469	0.844123	1	0.660791	0.067449	1	0.129252	0.606818	1	-0.386795	0.127878	1	-0.386795	0.218773	1	0.273996	0.107751	1	yellow	turquoise	F	F	NA
1700024G13Rik	-0.479753	0.366243	1	-0.155019	0.671094	1	-0.169562	0.64237	1	-0.169562	0.638688	1	-0.649315	0.0969455	1	0.0148648	0.973588	1	-0.130385	0.681569	1	0.314001	0.325224	1	0.314001	0.160849	1	0.328865	0.398217	1	blue	yellow	F	F	NA
1700024P16Rik	-0.0871228	0.469468	1	0.0930493	0.264915	1	0.275561	0.00170414	0.571218	0.275561	0.00086711	0.175643	0.188438	0.05912	1	0.140234	0.331331	1	-0.0318532	0.753884	1	-0.240663	0.0214006	1	-0.240663	0.0361555	1	-0.100429	0.276231	1	blue	steelblue	F	F	NA
1700025F24Rik	0.151142	0.619317	1	0.339656	0.110411	1	-0.163898	0.435928	1	-0.163898	0.490642	1	-0.0127562	0.942864	1	-0.367505	0.231264	1	0.370223	0.0906617	1	-0.0423317	0.844199	1	-0.0423317	0.855974	1	-0.409836	0.0404304	1	brown	midnightblue	F	F	NA
1700025G04Rik	-0.043611	0.222844	1	-0.0516264	0.0396175	1	-0.0874576	0.000825545	0.352603	-0.0874576	0.00159435	0.273181	-0.131069	6.58906e-05	0.0252819	-0.026455	0.346542	1	-0.0435089	0.0320063	1	-0.0493787	0.0156662	1	-0.0493787	0.0294133	1	-0.0758337	0.000844647	0.172516	blue	black	F	F	NA
1700026D08Rik	0.414857	0.107786	1	-0.202034	0.252837	1	-0.299115	0.0933318	1	-0.299115	0.0386513	1	0.115742	0.592332	1	-0.399328	0.140679	1	0.271199	0.156688	1	0.512206	0.00921677	1	0.512206	0.0121541	1	0.112877	0.541737	1	royalblue	darkorange	F	F	NA
1700026L06Rik	0.789815	0.111023	1	-0.637305	0.0637889	1	0.210224	0.533645	1	0.210224	0.471585	1	1.00004	0.0174225	1	-0.82513	0.114925	1	0.599603	0.105482	1	0.612645	0.0983277	1	0.612645	0.152271	1	-0.212485	0.470233	1	blue	blue	F	F	NA
1700028E10Rik	0.0289019	0.947699	1	0.224321	0.462039	1	-0.172692	0.570755	1	-0.172692	0.597186	1	-0.14379	0.613211	1	0.268163	0.45539	1	-0.0367425	0.884654	1	-0.134408	0.596165	1	-0.134408	0.572007	1	0.133755	0.612559	1	yellow	blue	F	F	NA
1700028J19Rik	0.116543	0.686306	1	-0.179606	0.36887	1	-0.044973	0.821203	1	-0.044973	0.82174	1	0.0715697	0.725088	1	0.21052	0.538035	1	-0.332625	0.172365	1	-0.269435	0.2673	1	-0.269435	0.15555	1	-0.0589153	0.834553	1	yellow	blue	F	F	NA
1700028K03Rik	-0.180279	0.224465	1	-0.00336925	0.973529	1	0.107596	0.292401	1	0.107596	0.243004	1	-0.0726831	0.531947	1	-0.209441	0.199924	1	0.0937284	0.414705	1	0.105304	0.359931	1	0.105304	0.338717	1	-0.104137	0.380464	1	brown	turquoise	F	F	NA
1700028P14Rik	0.115672	0.564526	1	0.0404931	0.769761	1	-0.0514241	0.710202	1	-0.0514241	0.673011	1	0.0642483	0.687165	1	0.194889	0.492793	1	-0.181281	0.367835	1	-0.149721	0.456382	1	-0.149721	0.413717	1	0.0451684	0.832542	1	turquoise	purple	F	F	ependymal
1700029I15Rik	-0.395003	0.27356	1	0.219463	0.376861	1	0.170139	0.492509	1	0.170139	0.510899	1	-0.224863	0.35467	1	0.378086	0.172933	1	-0.0563013	0.771931	1	-0.0929572	0.632523	1	-0.0929572	0.655495	1	0.285129	0.112864	1	turquoise	green	T	F	NA
1700029J07Rik	0.104367	0.305992	1	-0.0380237	0.587246	1	0.0411324	0.557176	1	0.0411324	0.593306	1	0.145499	0.0302054	1	-0.0159216	0.894356	1	0.12102	0.157996	1	0.0760172	0.371981	1	0.0760172	0.386195	1	0.0600956	0.461639	1	brown	royalblue	F	F	ependymal
1700030C10Rik	-0.364423	0.292913	1	0.240435	0.314354	1	0.214616	0.368573	1	0.214616	0.337495	1	-0.149808	0.567404	1	-0.490132	0.188207	1	0.506865	0.0568857	1	0.539992	0.0430415	1	0.539992	0.0863499	1	0.0498596	0.803857	1	brown	red	F	F	NA
1700030J22Rik	0.0492804	0.633578	1	-0.137587	0.0585907	1	-0.153357	0.0359216	1	-0.153357	0.047094	1	-0.104076	0.14916	1	0.0778195	0.446526	1	-0.0502645	0.48661	1	-0.163518	0.0272265	1	-0.163518	0.0386383	1	-0.0856985	0.212392	1	blue	red	F	F	NA
1700030K09Rik	-0.0674152	0.342985	1	-0.0415107	0.396967	1	-0.0260663	0.593867	1	-0.0260663	0.607925	1	-0.0934815	0.0660216	1	-0.0455219	0.644107	1	0.0318538	0.647551	1	0.0388682	0.577171	1	0.0388682	0.610803	1	-0.00665371	0.913771	1	brown	turquoise	F	F	NA
1700030L20Rik	-0.391033	0.126825	1	0.331598	0.0623714	1	0.452495	0.0123641	1	0.452495	0.0186424	1	0.0614616	0.719229	1	0.154248	0.511629	1	0.0397508	0.810573	1	0.00221294	0.98935	1	0.00221294	0.989613	1	0.156461	0.327211	1	blue	yellow	F	F	NA
1700034G24Rik	0.153443	0.49358	1	-0.254718	0.103918	1	0.012521	0.935303	1	0.012521	0.935432	1	0.165964	0.299284	1	-0.051128	0.837586	1	-0.210948	0.235231	1	-0.162649	0.358563	1	-0.162649	0.308304	1	-0.213777	0.266297	1	yellow	darkred	F	F	NA
1700034H15Rik	0.0422217	0.825839	1	-0.0366295	0.782093	1	0.17419	0.192589	1	0.17419	0.165961	1	0.216412	0.148187	1	-0.20567	0.160041	1	0.102904	0.317542	1	0.129407	0.21022	1	0.129407	0.202162	1	-0.0762626	0.462935	1	turquoise	turquoise	F	F	NA
1700037C18Rik	0.147425	0.278004	1	-0.073931	0.429009	1	-0.0113434	0.903073	1	-0.0113435	0.901044	1	0.136081	0.174845	1	-0.138304	0.438961	1	0.0747679	0.553499	1	-0.0808732	0.521719	1	-0.0808732	0.548883	1	-0.219177	0.0647381	1	brown	turquoise	F	F	NA
1700037H04Rik	0.112282	0.0603364	1	-0.00150441	0.970302	1	-0.043002	0.290384	1	-0.043002	0.354683	1	0.0692799	0.0591981	1	0.0232372	0.732828	1	0.0450588	0.351225	1	-0.112146	0.0234897	1	-0.112146	0.0199415	1	-0.088909	0.0890404	1	brown	black	F	F	NA
1700040L02Rik	0.104826	0.585476	1	-0.0549255	0.678561	1	-0.122585	0.356891	1	-0.122585	0.361703	1	-0.0177591	0.895357	1	-0.20578	0.312071	1	-0.0431217	0.763314	1	-0.0702813	0.623859	1	-0.0702813	0.622048	1	-0.276061	0.0601004	1	turquoise	brown	F	F	NA
1700047M11Rik	0.341079	0.0162557	1	-0.0930836	0.32822	1	-0.0109769	0.907708	1	-0.0109769	0.912402	1	0.330102	0.00140578	0.249359	0.00816177	0.944921	1	-0.0441672	0.59756	1	0.0112729	0.892663	1	0.0112729	0.894319	1	0.0194347	0.810367	1	turquoise	turquoise	F	F	oligodendrocyte
1700048M11Rik	-0.784893	0.00684055	1	0.29989	0.123123	1	0.333489	0.0874365	1	0.333489	0.0818367	1	-0.451403	0.0358006	1	0.0862279	0.781042	1	-0.17157	0.435477	1	-0.107108	0.625656	1	-0.107108	0.654966	1	-0.0208801	0.913509	1	brown	turquoise	F	F	NA
1700048O20Rik	-0.149587	0.431949	1	0.236197	0.0764151	1	0.352331	0.00965257	1	0.352331	0.0153184	1	0.202744	0.123375	1	-0.0498917	0.80411	1	0.180673	0.207844	1	-0.0310208	0.827342	1	-0.0310208	0.80102	1	-0.0809125	0.606378	1	blue	turquoise	F	F	NA
1700049G17Rik	0.0737386	0.319592	1	-0.0394089	0.439757	1	0.0312532	0.539547	1	0.0312531	0.533813	1	0.104992	0.0622838	1	0.0419316	0.505071	1	0.00825949	0.85237	1	-0.0618434	0.167896	1	-0.0618434	0.234909	1	-0.0199118	0.585304	1	brown	turquoise	F	F	NA
1700052K11Rik	-0.0787687	0.443117	1	0.101416	0.155871	1	0.129583	0.0718239	1	0.129583	0.112198	1	0.050814	0.411111	1	0.076094	0.413277	1	-0.0987781	0.136478	1	0.00699546	0.914982	1	0.00699546	0.913125	1	0.0830894	0.217298	1	darkorange	turquoise	F	F	NA
1700052N19Rik	-0.0869073	0.219705	1	-0.0150193	0.756635	1	-0.0224189	0.643891	1	-0.0224189	0.659564	1	-0.109326	0.0307966	1	-0.0906716	0.231178	1	0.0505619	0.343606	1	0.0399903	0.45299	1	0.0399903	0.500109	1	-0.0506813	0.279139	1	turquoise	turquoise	F	F	NA
1700061G19Rik	-0.559621	0.114398	1	0.624933	0.0124596	1	0.563737	0.0232766	1	0.563737	0.0513815	1	0.00411573	0.983204	1	0.645339	0.0109674	1	-0.0578886	0.738062	1	-0.225816	0.195924	1	-0.225816	0.156835	1	0.419523	0.0313324	1	turquoise	turquoise	F	F	NA
1700063D05Rik	-0.0641884	0.736214	1	0.337662	0.013188	1	0.0269937	0.837275	1	0.0269937	0.819406	1	-0.0371947	0.802902	1	0.0532911	0.813131	1	0.467106	0.00504274	1	0.0371235	0.815851	1	0.0371235	0.823874	1	0.0904146	0.543638	1	brown	darkgrey	F	F	NA
1700063O14Rik	-0.441647	0.249003	1	-0.024836	0.92458	1	0.031956	0.903056	1	0.031956	0.889507	1	-0.409691	0.184496	1	0.161985	0.668287	1	-0.288187	0.283566	1	-0.67866	0.0140142	1	-0.67866	0.0162882	1	-0.516676	0.0591739	1	blue	black	F	F	NA
1700066M21Rik	-0.00989196	0.837742	1	-0.0241973	0.469136	1	-0.0328625	0.326784	1	-0.0328626	0.313268	1	-0.0427545	0.254063	1	0.0148521	0.787102	1	-0.0215675	0.579633	1	-0.0585527	0.136771	1	-0.0585527	0.0699359	1	-0.0437005	0.343129	1	grey60	turquoise	F	F	NA
1700067K01Rik	-0.231922	0.495332	1	0.311572	0.187623	1	-0.0643818	0.783379	1	-0.0643818	0.761576	1	-0.296304	0.267606	1	0.156866	0.701809	1	-0.0306689	0.915628	1	-0.157717	0.586468	1	-0.157717	0.559226	1	-0.000851589	0.997755	1	yellow	blue	F	F	NA
1700071M16Rik	-0.0167905	0.900224	1	-0.0112698	0.902937	1	-0.0354853	0.701204	1	-0.0354853	0.702251	1	-0.0522758	0.582855	1	0.250152	0.0804128	1	-0.0274939	0.782317	1	0.0478639	0.630804	1	0.0478639	0.605716	1	0.298016	0.00825998	0.855753	turquoise	darkgrey	F	F	NA
1700073E17Rik	0.0140987	0.974326	1	0.065643	0.828143	1	-0.0143708	0.962085	1	-0.0143708	0.962723	1	-0.000272132	0.999284	1	-0.891396	0.130928	1	0.758233	0.070761	1	0.838129	0.04663	1	0.838129	0.0751478	1	-0.0532676	0.880395	1	turquoise	turquoise	F	F	NA
1700084C01Rik	0.33547	0.00261494	0.763294	-0.0134561	0.853605	1	0.0107779	0.882497	1	0.0107779	0.88787	1	0.346248	6.64433e-05	0.0254277	0.203512	0.0846724	1	-0.192425	0.0227851	1	0.134914	0.105309	1	0.134914	0.145454	1	0.338426	7.30727e-05	0.0272761	blue	blue	F	F	NA
1700086L19Rik	-0.0182498	0.864308	1	-0.0283387	0.700766	1	-0.0621229	0.401082	1	-0.0621229	0.32028	1	-0.0803727	0.365362	1	0.0720466	0.374959	1	-0.0642164	0.26463	1	-0.00577705	0.919515	1	-0.00577705	0.929265	1	0.0662696	0.171869	1	lightyellow	turquoise	F	F	NA
1700086O06Rik	0.0293583	0.817617	1	0.107404	0.225306	1	0.00110546	0.989957	1	0.00110546	0.989891	1	0.0304638	0.738608	1	0.0491656	0.775484	1	-0.0967062	0.428964	1	-0.123161	0.314806	1	-0.123161	0.243512	1	-0.0739953	0.585716	1	turquoise	turquoise	F	F	NA
1700088E04Rik	0.627243	0.0491053	1	-0.341133	0.117857	1	-0.196143	0.364027	1	-0.196143	0.377601	1	0.4311	0.0538809	1	0.548386	0.0590979	1	-0.482976	0.0199918	1	-0.216729	0.284932	1	-0.216729	0.216844	1	0.331657	0.145824	1	brown	turquoise	F	F	ependymal
1700093K21Rik	0.51649	0.183994	1	0.212831	0.424535	1	-0.494281	0.0679069	1	-0.494281	0.0891106	1	0.0222087	0.929675	1	0.565454	0.349925	1	-0.232601	0.585398	1	0.408208	0.340027	1	0.408208	0.352151	1	0.973662	0.0237604	1	turquoise	turquoise	F	F	NA
1700094D03Rik	0.053576	0.645018	1	-0.141332	0.0831542	1	-0.082878	0.3041	1	-0.082878	0.157579	1	-0.029302	0.77629	1	-0.138556	0.207973	1	0.114156	0.143578	1	0.111858	0.151623	1	0.111858	0.170428	1	-0.0266984	0.715372	1	black	darkorange	F	F	ependymal
1700096K18Rik	0.00960987	0.96131	1	0.219337	0.113821	1	0.0700613	0.608841	1	0.0700613	0.642293	1	0.0796712	0.51636	1	0.12603	0.466947	1	0.0352631	0.772915	1	-0.0895365	0.464865	1	-0.0895365	0.496872	1	0.0364939	0.740285	1	turquoise	turquoise	F	F	NA
1700101E01Rik	-0.0117899	0.979055	1	0.0225431	0.942009	1	-0.390297	0.211985	1	-0.390297	0.184767	1	-0.402087	0.245267	1	0.627329	0.324204	1	-0.10753	0.810177	1	-0.166771	0.709625	1	-0.166771	0.750826	1	0.460558	0.185924	1	turquoise	brown	F	F	NA
1700101I11Rik	0.0764156	0.783461	1	0.164761	0.392339	1	0.255938	0.18653	1	0.255938	0.220198	1	0.332353	0.0744257	1	0.323342	0.339942	1	0.00994591	0.96672	1	-0.209248	0.382083	1	-0.209248	0.43171	1	0.114095	0.576204	1	blue	turquoise	F	F	NA
1700102P08Rik	-0.269683	0.401359	1	0.125182	0.571556	1	-0.0592039	0.788732	1	-0.0592039	0.797247	1	-0.328887	0.13573	1	0.148334	0.687394	1	-0.11611	0.656063	1	0.0494885	0.849316	1	0.0494885	0.866403	1	0.197823	0.362195	1	yellow	turquoise	F	F	NA
1700109H08Rik	-0.10701	0.561426	1	0.175147	0.172194	1	-0.0900179	0.479413	1	-0.0900179	0.452005	1	-0.197028	0.166107	1	0.313985	0.048637	1	-0.212159	0.0590773	1	-0.0298485	0.786551	1	-0.0298485	0.788576	1	0.284136	0.0132145	1	yellow	turquoise	F	F	NA
1700109K24Rik	-0.131462	0.218941	1	-0.034804	0.634654	1	0.203781	0.00755435	1	0.203781	0.00903847	0.907309	0.0723186	0.349508	1	-0.0761022	0.5069	1	0.112526	0.168638	1	-0.00639342	0.937	1	-0.00639342	0.939944	1	-0.0824956	0.280523	1	brown	lightyellow	F	F	NA
1700110C19Rik	0.258972	0.310753	1	-0.0832453	0.635227	1	0.0638797	0.715692	1	0.0638797	0.735609	1	0.322852	0.0565897	1	0.131206	0.58972	1	0.0299689	0.86152	1	-0.0311258	0.856233	1	-0.0311258	0.840417	1	0.10008	0.588179	1	blue	turquoise	F	F	NA
1700112E06Rik	0.601374	0.241348	1	0.376842	0.286692	1	0.181385	0.606266	1	0.181385	0.620709	1	0.782758	0.0306721	1	-0.0118948	0.968306	1	0.622285	0.00492593	1	0.422817	0.0505543	1	0.422817	0.0396908	1	0.410923	0.0737965	1	brown	red	F	F	NA
1700113A16Rik	-0.0761332	0.161618	1	0.0737321	0.0519592	1	0.0855435	0.0251918	1	0.0855435	0.0231691	1	0.00941029	0.818952	1	-0.0537624	0.293165	1	0.0484879	0.181644	1	-0.00582196	0.871341	1	-0.00582196	0.866809	1	-0.0595843	0.123704	1	blue	blue	F	F	NA
1700120K04Rik	-0.98904	0.0328507	1	0.60034	0.0590272	1	0.27426	0.380629	1	0.27426	0.404529	1	-0.714781	0.0250068	1	0.208403	0.459398	1	-0.196164	0.325825	1	0.0375954	0.84987	1	0.0375954	0.853299	1	0.245998	0.202326	1	brown	turquoise	F	F	NA
1700123M08Rik	0.480056	0.0116741	1	-0.200049	0.119081	1	-0.187689	0.142981	1	-0.187689	0.17672	1	0.292366	0.019904	1	-0.0876281	0.720863	1	0.021205	0.902618	1	0.146433	0.399964	1	0.146433	0.344493	1	0.058805	0.75458	1	turquoise	turquoise	F	F	NA
1700123O20Rik	0.178075	0.0477541	1	-0.166096	0.00857192	1	-0.163579	0.00954746	1	-0.163579	0.0184212	1	0.014496	0.800053	1	-0.0484877	0.598595	1	0.102719	0.119152	1	-0.0271318	0.676812	1	-0.0271318	0.674215	1	-0.0756195	0.251311	1	turquoise	turquoise	T	F	NA
1700124L16Rik	0.145199	0.563215	1	-0.275391	0.116596	1	-0.376157	0.0341711	1	-0.376157	0.0424307	1	-0.230958	0.189229	1	-0.193316	0.509877	1	0.424514	0.0448579	1	0.109023	0.598835	1	0.109023	0.634015	1	-0.084293	0.63658	1	turquoise	greenyellow	F	F	NA
1700125G02Rik	-0.387924	0.355371	1	0.329126	0.257015	1	0.502388	0.0866149	1	0.502388	0.175517	1	0.114464	0.496469	1	-0.12277	0.69386	1	0.111055	0.614772	1	-0.225731	0.308438	1	-0.225731	0.272091	1	-0.348501	0.142692	1	blue	turquoise	F	F	NA
1700125H03Rik	-0.532985	0.114059	1	0.543816	0.0215367	1	0.175596	0.445511	1	0.175596	0.475034	1	-0.357389	0.108504	1	-0.1212	0.684963	1	0.0755034	0.72072	1	0.247533	0.2444	1	0.247533	0.262674	1	0.126333	0.527894	1	turquoise	turquoise	F	F	NA
1810010D01Rik	0.107211	0.805424	1	0.15109	0.615305	1	0.163444	0.586807	1	0.163444	0.488153	1	0.270655	0.467152	1	-0.0886871	0.807803	1	0.207872	0.421555	1	-0.350418	0.17827	1	-0.350418	0.192843	1	-0.439105	0.083383	1	blue	blue	F	F	NA
1810010H24Rik	-0.0899109	0.602237	1	0.210068	0.082465	1	-0.175151	0.145519	1	-0.175151	0.203847	1	-0.265062	0.0131113	1	0.0135553	0.936844	1	-0.0123205	0.918877	1	-0.0371032	0.759166	1	-0.0371032	0.724233	1	-0.0235479	0.859526	1	blue	turquoise	F	F	ependymal
1810011H11Rik	1.3803	0.000223481	0.140192	-0.533652	0.0291817	1	0.355447	0.140233	1	0.355447	0.121117	1	1.73575	9.7377e-07	0.000764389	0.663425	0.148447	1	-0.298816	0.354034	1	0.230988	0.472886	1	0.230988	0.470771	1	0.894413	0.00880017	0.891857	blue	turquoise	F	F	microglia
1810011O10Rik	0.495201	0.0709269	1	0.165503	0.374861	1	0.334682	0.0767146	1	0.334682	0.125416	1	0.829883	1.64452e-05	0.00814306	-0.0241983	0.944551	1	0.336737	0.175456	1	0.330291	0.1837	1	0.330291	0.198731	1	0.306093	0.198958	1	blue	brown	F	F	NA
1810013L24Rik	0.0718618	0.0710782	1	-0.0768655	0.00634895	1	-0.0434048	0.11257	1	-0.0434048	0.147809	1	0.028457	0.293265	1	-0.00223848	0.956	1	-0.0137208	0.632879	1	-0.0395048	0.172911	1	-0.0395048	0.162773	1	-0.0417433	0.182208	1	turquoise	salmon	F	F	NA
1810014B01Rik	-0.0271883	0.819459	1	-0.00923475	0.910531	1	-0.0652543	0.428832	1	-0.0652543	0.39789	1	-0.0924425	0.314722	1	-0.0261154	0.821307	1	-0.00476079	0.953553	1	0.149385	0.0726379	1	0.149385	0.0842905	1	0.12327	0.1256	1	yellow	yellow	F	F	NA
1810020O05Rik	-0.0692136	0.81235	1	0.278156	0.171312	1	0.15205	0.451148	1	0.15205	0.492732	1	0.0828363	0.647359	1	-0.328978	0.207671	1	0.264437	0.153092	1	0.305798	0.0997641	1	0.305798	0.104129	1	-0.0231794	0.897224	1	turquoise	turquoise	F	F	ependymal
1810021B22Rik	0.106615	0.485567	1	-0.00216565	0.983576	1	0.062471	0.553434	1	0.062471	0.529949	1	0.169086	0.151327	1	0.117511	0.41117	1	-0.126767	0.212158	1	-0.109975	0.278061	1	-0.109975	0.257871	1	0.0075361	0.942086	1	blue	turquoise	F	F	NA
1810022K09Rik	0.142739	0.0320906	1	-0.0104054	0.816139	1	-0.097085	0.0345102	1	-0.097085	0.0671203	1	0.045654	0.241905	1	0.0140196	0.842721	1	-0.023562	0.637561	1	-0.0266097	0.594816	1	-0.0266097	0.634525	1	-0.0125901	0.77072	1	brown	cyan	T	F	NA
1810026B05Rik	0.133175	0.127566	1	-0.0868297	0.149371	1	-0.064951	0.278285	1	-0.064951	0.302519	1	0.0682242	0.250418	1	-0.00978844	0.897976	1	0.00174439	0.974219	1	0.0236693	0.661357	1	0.0236693	0.679484	1	0.0138808	0.78273	1	turquoise	yellow	F	F	NA
1810026J23Rik	-0.013135	0.753015	1	0.0175911	0.542042	1	-0.031706	0.274084	1	-0.0317061	0.284105	1	-0.0448411	0.15549	1	0.00878066	0.822882	1	0.0241529	0.385745	1	-0.0339692	0.224379	1	-0.0339692	0.238846	1	-0.0251885	0.376353	1	turquoise	turquoise	F	F	NA
1810030O07Rik	0.0716092	0.133304	1	-0.083984	0.012685	1	0.0117213	0.718456	1	0.0117213	0.742223	1	0.0833306	0.012772	1	0.00399692	0.922742	1	-0.0133962	0.646113	1	-0.0183834	0.529046	1	-0.0183834	0.499194	1	-0.0143865	0.654372	1	yellow	turquoise	F	F	NA
1810032O08Rik	0.161408	0.286179	1	-0.013031	0.900052	1	-0.020146	0.846061	1	-0.020146	0.795411	1	0.141262	0.286369	1	0.15761	0.18737	1	-0.0774025	0.357458	1	0.00705625	0.932832	1	0.00705625	0.916424	1	0.164666	0.0973422	1	turquoise	brown	F	F	NA
1810034E14Rik	0.399132	0.434319	1	0.616774	0.0842247	1	-0.629272	0.0783311	1	-0.629272	0.137745	1	-0.230141	0.392821	1	-0.144784	0.815878	1	0.316629	0.47257	1	-0.236043	0.591844	1	-0.236043	0.600087	1	-0.380826	0.368932	1	brown	brown	F	F	NA
1810037I17Rik	0.15722	0.00142412	0.507391	-0.0166909	0.602818	1	-0.0652812	0.0464091	1	-0.0652812	0.0427574	1	0.091939	0.0165256	1	0.12767	0.0591698	1	-0.0464254	0.324854	1	-0.00563693	0.904343	1	-0.00563693	0.904042	1	0.122033	0.015181	1	brown	lightyellow	F	F	oligodendrocyte
1810041L15Rik	-0.0369616	0.417274	1	-0.0265828	0.398038	1	-0.05149	0.105477	1	-0.05149	0.131887	1	-0.0884515	0.0093787	0.929871	-0.00824685	0.875142	1	-0.0910217	0.017475	1	0.0319708	0.390851	1	0.0319708	0.399507	1	0.0237239	0.524184	1	blue	blue	F	F	NA
1810043G02Rik	0.0214805	0.647181	1	0.00948932	0.769363	1	-0.0303108	0.351177	1	-0.0303108	0.36046	1	-0.00883034	0.796408	1	-0.00272383	0.959381	1	-0.0292353	0.440978	1	-0.11567	0.00354858	0.923176	-0.11567	0.00477934	0.590152	-0.118394	0.00496308	0.606031	turquoise	black	F	F	NA
1810043H04Rik	0.308646	0.000940023	0.384679	-0.0495085	0.413786	1	-0.110874	0.0714201	1	-0.110874	0.0851596	1	0.197772	0.00317623	0.447252	-0.0241408	0.793083	1	0.0349117	0.592081	1	0.061321	0.348215	1	0.061321	0.295326	1	0.0371802	0.601013	1	brown	green	F	F	NA
1810044D09Rik	0.0367285	0.923025	1	0.554697	0.0391308	1	0.0594489	0.820747	1	0.0594489	0.821578	1	0.0961774	0.719357	1	-0.49945	0.248313	1	0.421323	0.169745	1	0.526679	0.0879099	1	0.526679	0.112148	1	0.0272296	0.921564	1	brown	turquoise	F	F	NA
1810055G02Rik	-0.12022	0.0626783	1	0.0397916	0.364528	1	0.0586415	0.183853	1	0.0586415	0.157205	1	-0.061578	0.219494	1	0.144374	0.0176605	1	-0.0708856	0.0941452	1	-0.135575	0.00205481	0.647166	-0.135575	0.00390216	0.513071	0.00879916	0.829458	1	brown	tan	F	F	NA
1810058I24Rik	0.277835	0.000632733	0.293383	-0.100767	0.0593877	1	0.0275312	0.599536	1	0.0275312	0.587073	1	0.305366	1.91053e-05	0.00920644	0.0257616	0.733393	1	0.0118554	0.8245	1	0.0422141	0.431202	1	0.0422141	0.479141	1	0.0679757	0.153343	1	blue	brown	F	F	oligodendrocyte
1810062O18Rik	-0.0954203	0.707848	1	-0.117795	0.503364	1	-0.0395985	0.821604	1	-0.0395985	0.826765	1	-0.135019	0.43992	1	0.0226212	0.950233	1	-0.139784	0.586067	1	-0.0766579	0.76496	1	-0.0766579	0.76969	1	-0.0540367	0.825711	1	blue	turquoise	F	F	NA
2010001E11Rik	0.77258	0.00432616	1	-0.172589	0.335097	1	-0.273915	0.129122	1	-0.273915	0.153532	1	0.498664	0.00738968	0.793821	0.126504	0.716428	1	-0.214709	0.384926	1	-0.550884	0.0292661	1	-0.550884	0.0177489	1	-0.42438	0.120503	1	brown	tan	F	F	NA
2010002M12Rik	-0.0881606	0.718339	1	0.0859953	0.610434	1	0.0707194	0.675099	1	0.0707194	0.659029	1	-0.0174412	0.923835	1	-0.447639	0.100118	1	0.369919	0.0559514	1	0.28884	0.132541	1	0.28884	0.113726	1	-0.158799	0.423745	1	yellow	turquoise	F	F	NA
2010012O05Rik	-0.0904214	0.0903634	1	0.0120251	0.740143	1	0.012248	0.735511	1	0.012248	0.696775	1	-0.0781734	0.0823138	1	-0.0628185	0.346927	1	-0.0778572	0.102616	1	0.0778581	0.102612	1	0.0778581	0.101183	1	0.0150395	0.753698	1	saddlebrown	turquoise	F	F	NA
2010015L04Rik	0.0719355	0.303631	1	0.0374638	0.436335	1	-0.0134528	0.779192	1	-0.0134528	0.728474	1	0.0584826	0.327591	1	-0.0187524	0.771317	1	0.120716	0.0107029	1	-0.0237363	0.603235	1	-0.0237363	0.59969	1	-0.0424886	0.362059	1	brown	blue	F	F	NA
2010107E04Rik	0.0867771	0.0511333	1	-0.0121146	0.686898	1	-0.0347569	0.250704	1	-0.0347569	0.281094	1	0.0520202	0.0973775	1	0.0613093	0.167497	1	-0.0463968	0.140214	1	-0.0680748	0.0327296	1	-0.0680748	0.0647432	1	-0.00676555	0.802213	1	brown	darkred	F	F	NA
2010107G12Rik	-0.413629	0.301125	1	0.0975324	0.722386	1	0.363139	0.190003	1	0.363139	0.276876	1	-0.0504895	0.797508	1	0.355859	0.45341	1	-0.425388	0.207583	1	-0.151784	0.650446	1	-0.151784	0.646103	1	0.204075	0.540576	1	yellow	turquoise	F	F	NA
2010107G23Rik	0.0619541	0.27661	1	0.0107702	0.78266	1	0.00292154	0.940327	1	0.00292154	0.939377	1	0.0648756	0.132842	1	0.0205015	0.679124	1	-0.0142721	0.683817	1	0.0730385	0.041527	1	0.0730385	0.0547429	1	0.0935401	0.010756	1	turquoise	yellow	F	F	NA
2010111I01Rik	-0.13728	0.0229365	1	0.12207	0.00401262	0.997095	0.0654628	0.110437	1	0.0654628	0.120357	1	-0.0718177	0.0975921	1	0.0266624	0.591319	1	-0.0216388	0.537929	1	0.0208468	0.552851	1	0.0208468	0.595742	1	0.0475092	0.136372	1	turquoise	turquoise	F	F	NA
2010204K13Rik	0.136614	0.0920787	1	-0.0834088	0.134741	1	-0.156836	0.00638761	1	-0.156836	0.00814791	0.847886	-0.0202218	0.725728	1	0.06595	0.432424	1	-0.0919832	0.125136	1	-0.07067	0.23622	1	-0.07067	0.215592	1	-0.00471993	0.939015	1	yellow	turquoise	F	F	NA
2010300C02Rik	-0.024557	0.711919	1	-0.00500701	0.913052	1	-0.115556	0.0149324	1	-0.115556	0.013342	1	-0.140113	0.0104573	0.996871	-0.0714224	0.416458	1	-0.0266683	0.667037	1	-0.00836053	0.892613	1	-0.00836053	0.893366	1	-0.0797829	0.19843	1	orange	blue	F	F	NA
2010315B03Rik	0.0212338	0.710056	1	-8.71964e-05	0.998233	1	0.028144	0.476115	1	0.028144	0.51309	1	0.0493778	0.195087	1	0.0101647	0.830391	1	0.0184711	0.582533	1	0.0215044	0.522448	1	0.0215044	0.538649	1	0.0316691	0.341743	1	turquoise	green	F	F	NA
2010320M18Rik	0.059157	0.686216	1	0.068648	0.497643	1	0.00717814	0.943315	1	0.00717813	0.94442	1	0.0663351	0.515345	1	-0.149042	0.293964	1	0.0959396	0.338889	1	0.0861029	0.390258	1	0.0861029	0.431985	1	-0.0629396	0.476808	1	turquoise	yellow	F	F	NA
2210013O21Rik	-0.0081485	0.886959	1	0.0588538	0.141716	1	0.0686761	0.0878037	1	0.0686761	0.0527049	1	0.0605276	0.209587	1	0.0069233	0.919161	1	-0.0403925	0.404164	1	-0.00928428	0.847392	1	-0.00928428	0.832922	1	-0.00236098	0.963864	1	blue	yellow	F	F	NA
2210015D19Rik	0.0119941	0.879952	1	-0.0211502	0.699751	1	-0.0971517	0.0815292	1	-0.0971517	0.11507	1	-0.0851576	0.101625	1	0.0300402	0.708159	1	-0.069681	0.222923	1	-0.0366614	0.51888	1	-0.0366614	0.508492	1	-0.00662116	0.908851	1	blue	tan	F	F	NA
2210016F16Rik	0.161445	0.104953	1	0.0564267	0.406242	1	0.0337951	0.617993	1	0.0337951	0.552799	1	0.19524	0.0233818	1	0.0183263	0.828869	1	-0.00738994	0.90188	1	-0.028899	0.630129	1	-0.028899	0.613053	1	-0.0105728	0.865253	1	brown	turquoise	F	F	NA
2210016L21Rik	-0.00609212	0.86135	1	0.035569	0.144357	1	-0.0153901	0.523478	1	-0.0153901	0.575075	1	-0.0214822	0.349009	1	-0.0336077	0.276806	1	0.0324226	0.140067	1	0.0228847	0.294745	1	0.0228847	0.381344	1	-0.010723	0.567672	1	yellow	purple	F	F	NA
2210018M11Rik	-0.0205192	0.723817	1	-0.0864836	0.0353314	1	-0.075654	0.0640428	1	-0.075654	0.0340021	1	-0.0961732	0.0566907	1	-0.0497982	0.36519	1	0.00136892	0.97179	1	-0.0134542	0.728343	1	-0.0134542	0.723368	1	-0.0632524	0.122261	1	skyblue	yellow	F	F	NA
2210039B01Rik	-0.366751	0.0129054	1	0.238485	0.0186718	1	0.204059	0.0424188	1	0.204059	0.0722109	1	-0.162692	0.0683076	1	-0.0593146	0.602383	1	0.107957	0.183568	1	-0.00964047	0.904547	1	-0.00964047	0.918656	1	-0.0689551	0.271598	1	yellow	green	F	F	NA
2210404O09Rik	0.0884159	0.424018	1	-0.0223758	0.76865	1	-0.0524298	0.491661	1	-0.0524298	0.478978	1	0.0359861	0.658446	1	0.100706	0.416388	1	0.044007	0.614699	1	-0.0274147	0.753631	1	-0.0274147	0.783902	1	0.0732917	0.307	1	yellow	yellow	F	F	NA
2210408F21Rik	-0.281432	0.0159333	1	0.195756	0.0151648	1	0.141352	0.0747603	1	0.141352	0.093571	1	-0.14008	0.0745897	1	0.228173	0.0877386	1	-0.0448038	0.630303	1	-0.210394	0.0276343	1	-0.210394	0.0390263	1	0.017779	0.837901	1	brown	blue	F	F	pyramidal
2210408I21Rik	0.130057	0.205529	1	-0.169327	0.019544	1	-0.139889	0.0514119	1	-0.139889	0.0372562	1	-0.00983204	0.901301	1	-0.0456216	0.636003	1	-0.0906212	0.187371	1	-0.0590633	0.387567	1	-0.0590633	0.360587	1	-0.104685	0.150457	1	blue	pink	F	F	NA
2210416O15Rik	-0.0802141	0.7664	1	-0.00115244	0.995062	1	-0.0953619	0.609136	1	-0.0953619	0.627304	1	-0.175576	0.331613	1	-0.457343	0.199777	1	0.345964	0.170716	1	0.0719703	0.77347	1	0.0719703	0.763344	1	-0.385373	0.140693	1	yellow	brown	F	F	NA
2300009A05Rik	0.0377034	0.687426	1	0.0912959	0.162357	1	0.0200824	0.756043	1	0.0200824	0.732806	1	0.0577858	0.433034	1	0.171802	0.0437033	1	-0.0370787	0.529757	1	0.0122677	0.834989	1	0.0122677	0.849581	1	0.18407	0.00154748	0.267597	turquoise	turquoise	F	F	NA
2310002D06Rik	-0.00689812	0.971082	1	-0.0279981	0.831195	1	0.109053	0.408114	1	0.109053	0.39252	1	0.102155	0.468989	1	0.192338	0.29678	1	-0.153654	0.239264	1	-0.270951	0.0410502	1	-0.270951	0.0690607	1	-0.0786131	0.480442	1	turquoise	blue	F	F	NA
2310002F09Rik	-0.228367	0.122043	1	-0.0801045	0.427136	1	0.0794922	0.430652	1	0.0794922	0.456381	1	-0.148875	0.133024	1	-0.0909632	0.507074	1	0.0777794	0.422951	1	0.0604285	0.532999	1	0.0604285	0.561779	1	-0.0305347	0.72703	1	brown	blue	F	F	NA
2310003H01Rik	0.022128	0.801959	1	-0.0632941	0.301338	1	-0.0348088	0.568084	1	-0.0348088	0.508258	1	-0.0126807	0.859793	1	0.0418408	0.650646	1	-0.0186109	0.775591	1	-0.0356851	0.585106	1	-0.0356851	0.529758	1	0.00615571	0.932187	1	turquoise	turquoise	F	F	NA
2310007L24Rik	0.5531	0.281457	1	-0.326205	0.356433	1	-0.797447	0.0276582	1	-0.797447	0.0320653	1	-0.244347	0.497752	1	-0.336234	0.415568	1	-0.119129	0.682499	1	0.296557	0.310852	1	0.296557	0.251264	1	-0.0396777	0.90055	1	blue	turquoise	F	F	NA
2310009A05Rik	-0.102865	0.465918	1	0.0161209	0.868095	1	0.0493443	0.611685	1	0.0493443	0.606807	1	-0.0535203	0.59939	1	-0.0298124	0.809874	1	0.0210116	0.810483	1	0.0527496	0.547834	1	0.0527496	0.450211	1	0.0229372	0.821188	1	turquoise	turquoise	F	F	NA
2310009B15Rik	-0.0735681	0.467591	1	0.100133	0.155501	1	-0.0758593	0.279521	1	-0.0758593	0.21462	1	-0.149427	0.0784019	1	-0.200844	0.121205	1	0.0854606	0.346965	1	0.114464	0.209538	1	0.114464	0.167608	1	-0.0863809	0.379319	1	blue	brown	F	F	NA
2310010J17Rik	0.139484	0.363196	1	0.154393	0.147684	1	-0.137754	0.195351	1	-0.137754	0.208284	1	0.00173015	0.986932	1	-0.0633626	0.724729	1	0.0245415	0.846974	1	0.118809	0.352391	1	0.118809	0.355072	1	0.0554461	0.656985	1	turquoise	turquoise	F	F	ependymal
2310011J03Rik	0.164138	0.00481501	1	-0.0808919	0.0395665	1	-0.147983	0.000347503	0.191505	-0.147983	0.00156275	0.269237	0.0161557	0.656828	1	0.0827149	0.193541	1	-0.0780395	0.0849881	1	-0.0496394	0.26858	1	-0.0496394	0.268671	1	0.0330756	0.464775	1	turquoise	blue	F	F	NA
2310014L17Rik	-0.0475788	0.787298	1	-0.0537579	0.65887	1	0.175889	0.153009	1	0.175889	0.122007	1	0.128311	0.352248	1	-0.0962204	0.722262	1	-0.141388	0.461174	1	0.158391	0.409426	1	0.158391	0.361543	1	0.0621702	0.762074	1	yellow	turquoise	F	F	NA
2310015A10Rik	-0.0353678	0.649725	1	0.105833	0.0537015	1	0.068281	0.207535	1	0.068281	0.157715	1	0.0329132	0.599695	1	0.0216314	0.820343	1	0.0219448	0.74463	1	0.0486024	0.471672	1	0.0486024	0.455139	1	0.0702338	0.315236	1	turquoise	turquoise	F	F	NA
2310022A10Rik	0.0131237	0.810253	1	0.00102208	0.978375	1	0.0108663	0.773312	1	0.0108663	0.758107	1	0.02399	0.575085	1	-0.0117747	0.844864	1	0.0426651	0.318571	1	0.0329787	0.439722	1	0.0329787	0.408007	1	0.021204	0.642332	1	blue	blue	F	F	NA
2310022B05Rik	0.0428378	0.407531	1	-0.0213746	0.548494	1	-0.0556726	0.122479	1	-0.0556726	0.144136	1	-0.0128348	0.721038	1	0.0808959	0.105878	1	-0.0278354	0.426262	1	0.079605	0.0263412	1	0.079605	0.0111778	1	0.160501	0.00051041	0.118855	yellow	brown	F	F	NA
2310030G06Rik	0.11668	0.644511	1	0.0298467	0.864051	1	-0.160184	0.360395	1	-0.160184	0.368643	1	-0.0435043	0.804809	1	0.0347356	0.878102	1	0.103937	0.517239	1	0.158739	0.324117	1	0.158739	0.344092	1	0.193475	0.206411	1	turquoise	turquoise	T	F	interneuron
2310033P09Rik	-0.0205752	0.801742	1	0.00209981	0.970367	1	-0.0861279	0.132643	1	-0.0861279	0.0741247	1	-0.106703	0.12975	1	-0.00295783	0.968073	1	-0.0624324	0.235822	1	-0.128092	0.0175452	1	-0.128092	0.0292976	1	-0.13105	0.0114324	1	blue	red	F	F	NA
2310034G01Rik	-0.811284	0.0212338	1	0.790592	0.00155988	0.538962	0.438427	0.0679513	1	0.438427	0.0666688	1	-0.372858	0.14164	1	-0.573529	0.087136	1	0.0591714	0.799792	1	-0.0303982	0.896309	1	-0.0303982	0.880967	1	-0.603927	0.0253296	1	turquoise	red	F	F	NA
2310035C23Rik	-0.06486	0.0355838	1	-0.00845883	0.683857	1	0.0227043	0.277238	1	0.0227043	0.304155	1	-0.0421557	0.0719733	1	-0.0742412	0.0225577	1	0.00703948	0.752978	1	0.0158483	0.479594	1	0.0158483	0.524878	1	-0.0583929	0.0113539	1	brown	brown	F	F	NA
2310036O22Rik	0.060255	0.0597179	1	-0.0048566	0.822399	1	-0.0595279	0.00825674	1	-0.0595279	0.0148719	1	0.000727186	0.974925	1	0.0689799	0.0833895	1	-0.0150835	0.586761	1	-0.0419132	0.135141	1	-0.0419132	0.167242	1	0.0270667	0.317655	1	brown	orange	F	F	NA
2310039H08Rik	0.234534	0.109897	1	0.0466486	0.640419	1	-0.0988465	0.324395	1	-0.0988465	0.334317	1	0.135688	0.18696	1	-0.102237	0.51849	1	0.0996715	0.374345	1	-0.0171469	0.87802	1	-0.0171469	0.868861	1	-0.119384	0.313615	1	turquoise	turquoise	F	F	NA
2310039L15Rik	0.0280199	0.866929	1	0.135536	0.243821	1	0.130622	0.261075	1	0.130622	0.367566	1	0.158642	0.0371916	1	0.0281151	0.873787	1	0.0200865	0.87249	1	-0.0678635	0.588202	1	-0.0678635	0.603877	1	-0.0397484	0.73469	1	blue	blue	F	F	NA
2310040G24Rik	0.893872	0.00767462	1	-0.344051	0.126128	1	-0.521493	0.0226239	1	-0.521493	0.0285334	1	0.372379	0.104937	1	0.673546	0.108838	1	-0.642364	0.0324818	1	-0.149852	0.609324	1	-0.149852	0.480665	1	0.523694	0.144803	1	brown	turquoise	F	F	NA
2310042E22Rik	-0.45104	0.0885626	1	0.141742	0.431883	1	0.0310196	0.862969	1	0.0310196	0.86594	1	-0.42002	0.0272852	1	-0.0637468	0.832991	1	0.0056341	0.978968	1	-1.1027	4.78239e-06	0.00681676	-1.1027	7.50585e-05	0.0278139	-1.16645	1.89674e-06	0.00134806	brown	lightgreen	F	F	interneuron
2310045N01Rik	-0.0221096	0.787459	1	0.146847	0.0123383	1	0.0258998	0.647441	1	0.0258998	0.683015	1	0.00379023	0.939461	1	-0.0368611	0.629166	1	0.0709331	0.192405	1	0.0386115	0.47507	1	0.0386115	0.494472	1	0.00175035	0.972734	1	brown	blue	F	F	NA
2310047M10Rik	0.0568095	0.25083	1	-0.0634993	0.0660967	1	-0.0232234	0.494194	1	-0.0232234	0.554311	1	0.0335861	0.257519	1	0.0426913	0.388726	1	-0.0409502	0.243919	1	-0.0134121	0.700815	1	-0.0134121	0.703828	1	0.0292792	0.408936	1	turquoise	turquoise	F	F	NA
2310057M21Rik	-0.0321471	0.553533	1	0.0106968	0.774775	1	0.00949822	0.799419	1	0.00949822	0.79997	1	-0.0226488	0.568674	1	0.0396709	0.493078	1	-0.0459485	0.263625	1	-0.0690995	0.0955547	1	-0.0690995	0.155031	1	-0.0294286	0.378904	1	turquoise	blue	F	F	NA
2310061I04Rik	-0.100977	0.0412471	1	0.0556278	0.100278	1	0.0511903	0.129525	1	0.0511903	0.203845	1	-0.0497865	0.0751352	1	0.022064	0.699844	1	-0.015612	0.699654	1	-0.0724231	0.0783349	1	-0.0724231	0.0760805	1	-0.0503591	0.234789	1	brown	yellow	F	F	NA
2310061J03Rik	-0.0432857	0.814742	1	0.141926	0.268818	1	0.16495	0.199835	1	0.16495	0.231695	1	0.121664	0.317689	1	0.0297393	0.87403	1	0.113225	0.39514	1	0.0508228	0.701788	1	0.0508228	0.704276	1	0.0805621	0.533904	1	turquoise	turquoise	F	F	NA
2310067B10Rik	-0.0762939	0.0688997	1	0.0873875	0.0034265	0.902695	0.0651882	0.0257237	1	0.0651882	0.0216897	1	-0.0111058	0.733726	1	-0.0325371	0.362744	1	0.0441047	0.08471	1	-0.0584419	0.0239911	1	-0.0584419	0.047373	1	-0.0909789	0.000615168	0.136349	turquoise	black	F	F	NA
2310069G16Rik	0.121491	0.496563	1	0.0650342	0.59751	1	-0.069468	0.572854	1	-0.069468	0.555518	1	0.0520227	0.695215	1	0.0528333	0.697129	1	-0.00905146	0.924814	1	0.00296359	0.975349	1	0.00296359	0.971768	1	0.0557969	0.597192	1	yellow	blue	F	F	oligodendrocyte
2410002F23Rik	0.121964	0.0270552	1	-0.0267514	0.470963	1	-0.0098257	0.790639	1	-0.0098257	0.793171	1	0.112138	0.00799084	0.836589	0.0216095	0.683066	1	-0.0427312	0.256512	1	0.0139432	0.709434	1	0.0139432	0.704577	1	0.0355527	0.360819	1	turquoise	turquoise	F	F	NA
2410004B18Rik	-0.0594607	0.291873	1	0.0368263	0.343552	1	0.00435257	0.910407	1	0.00435257	0.910623	1	-0.0551081	0.186729	1	0.00104092	0.986883	1	-0.0154757	0.729763	1	-0.0202521	0.651382	1	-0.0202521	0.530292	1	-0.0192112	0.725603	1	blue	blue	F	F	NA
2410004I01Rik	0.123672	0.774592	1	0.226059	0.449403	1	0.263981	0.377647	1	0.263981	0.391602	1	0.387652	0.19847	1	-0.645448	0.139079	1	0.264236	0.387958	1	0.30269	0.3233	1	0.30269	0.328914	1	-0.342758	0.253789	1	brown	blue	F	F	NA
2410004N09Rik	0.103557	0.460083	1	0.103022	0.288519	1	0.0675778	0.484675	1	0.0675778	0.500477	1	0.171134	0.0827837	1	-0.309164	0.0443287	1	0.270764	0.0137991	1	0.144262	0.179015	1	0.144262	0.209155	1	-0.164902	0.0995651	1	blue	cyan	F	F	NA
2410004P03Rik	0.645186	0.000673484	0.307047	-0.189726	0.12583	1	-0.29546	0.0192714	1	-0.29546	0.0121467	1	0.349726	0.0183832	1	-0.297637	0.0907545	1	0.0159595	0.896319	1	0.246332	0.0490127	1	0.246332	0.0636459	1	-0.0513047	0.654384	1	brown	darkorange	F	F	NA
2410006H16Rik	0.312182	0.000361403	0.196824	0.0609579	0.279609	1	-0.0938684	0.0989687	1	-0.0938684	0.127374	1	0.218313	0.000436816	0.105626	0.0416761	0.540136	1	-0.043013	0.37236	1	0.0531608	0.27134	1	0.0531608	0.297973	1	0.0948369	0.0455139	1	brown	turquoise	F	F	NA
2410015M20Rik	0.169366	0.000319713	0.180098	-0.0056782	0.850244	1	-0.0764515	0.0141168	1	-0.0764515	0.0115209	1	0.0929142	0.0125595	1	-0.0255877	0.662415	1	0.0474968	0.254685	1	-0.0171644	0.678719	1	-0.0171644	0.662756	1	-0.0427521	0.332862	1	pink	magenta	F	F	NA
2410016O06Rik	-0.013108	0.847106	1	0.0117815	0.801739	1	0.045772	0.331769	1	0.045772	0.401567	1	0.032664	0.40823	1	-0.0524357	0.526929	1	-0.0361127	0.537693	1	-0.0517723	0.37799	1	-0.0517723	0.404022	1	-0.104208	0.0665455	1	brown	turquoise	F	F	NA
2410018L13Rik	-0.131303	0.294266	1	0.0305498	0.722118	1	0.0482075	0.57509	1	0.0482075	0.562217	1	-0.0830959	0.370091	1	-0.0334004	0.795249	1	0.0400033	0.660493	1	0.115447	0.208452	1	0.115447	0.198431	1	0.0820464	0.37804	1	brown	turquoise	F	F	NA
2410021H03Rik	-0.458258	0.0403849	1	0.372069	0.0168353	1	0.151986	0.315478	1	0.151986	0.312389	1	-0.306272	0.0605633	1	-0.0713902	0.764709	1	0.0756122	0.654129	1	0.0858183	0.61121	1	0.0858183	0.586083	1	0.0144281	0.934706	1	brown	orange	F	F	NA
2410076I21Rik	0.276713	0.324719	1	-0.131659	0.495857	1	-0.216306	0.265357	1	-0.216306	0.264728	1	0.0604069	0.762088	1	0.101555	0.750665	1	-0.135866	0.548275	1	-0.098063	0.66449	1	-0.098063	0.589962	1	0.00349179	0.989236	1	yellow	turquoise	F	F	NA
2410089E03Rik	-0.16385	2.843e-05	0.0287561	-0.0225978	0.355142	1	0.0478871	0.0539879	1	0.0478871	0.0573819	1	-0.115963	0.000289456	0.0776145	-0.0646014	0.073077	1	0.0431811	0.0896125	1	0.0445771	0.0800276	1	0.0445771	0.136282	1	-0.0200243	0.361406	1	brown	turquoise	F	F	NA
2410127L17Rik	0.0948064	0.220194	1	-0.15983	0.00400783	0.996909	-0.0445908	0.401175	1	-0.0445908	0.35569	1	0.0502156	0.41015	1	0.0888006	0.258271	1	-0.116781	0.0386859	1	-0.106585	0.0581862	1	-0.106585	0.0604788	1	-0.0177845	0.74834	1	turquoise	turquoise	F	F	NA
2410131K14Rik	-0.0306357	0.709507	1	-0.0717879	0.20968	1	-0.0874743	0.128026	1	-0.0874743	0.14527	1	-0.11811	0.0466878	1	0.0399371	0.629387	1	-0.0420077	0.473528	1	-0.0320052	0.584559	1	-0.0320052	0.59359	1	0.00793189	0.888619	1	turquoise	turquoise	F	F	NA
2500004C02Rik	-0.0538057	0.547955	1	0.0533674	0.388867	1	-0.00582266	0.924779	1	-0.00582266	0.927041	1	-0.0596284	0.339099	1	-0.144699	0.0994721	1	0.000363775	0.995255	1	0.0763431	0.215953	1	0.0763431	0.162998	1	-0.0683554	0.316184	1	turquoise	turquoise	F	F	NA
2510002D24Rik	-0.0562286	0.539803	1	0.099157	0.121519	1	0.10921	0.0890386	1	0.10921	0.111005	1	0.0529819	0.390587	1	0.114529	0.274075	1	-0.0901138	0.224318	1	-0.116429	0.118392	1	-0.116429	0.159485	1	-0.00190039	0.97639	1	turquoise	turquoise	F	F	NA
2510003E04Rik	-0.0293374	0.174566	1	-0.0152854	0.303111	1	-0.00997676	0.499986	1	-0.00997676	0.546979	1	-0.0393142	0.0255701	1	-0.048187	0.0898104	1	-0.00318026	0.872194	1	0.0313579	0.117593	1	0.0313579	0.100392	1	-0.0168291	0.46339	1	blue	blue	F	F	NA
2510009E07Rik	0.0304324	0.496796	1	0.00891702	0.772447	1	-0.0217823	0.480998	1	-0.0217823	0.513754	1	0.00865013	0.776185	1	0.00303405	0.94683	1	-0.0451893	0.164622	1	0.00739006	0.818361	1	0.00739006	0.842971	1	0.0104241	0.700822	1	turquoise	turquoise	F	F	NA
2510039O18Rik	0.121077	0.0443789	1	-0.107517	0.010779	1	0.0187086	0.645238	1	0.0187086	0.682029	1	0.139786	0.000810357	0.167207	0.0990213	0.121989	1	-0.0203561	0.649034	1	-0.0768423	0.0905133	1	-0.0768423	0.0532206	1	0.022179	0.661089	1	blue	salmon	F	F	NA
2510049J12Rik	-0.00982446	0.931264	1	-0.013752	0.861125	1	-0.039088	0.619455	1	-0.039088	0.583125	1	-0.0489125	0.584696	1	0.299472	0.0534196	1	-0.108217	0.316225	1	-0.0931802	0.387466	1	-0.0931802	0.429991	1	0.206292	0.0371058	1	turquoise	brown	F	F	NA
2610001J05Rik	0.0584131	0.409819	1	8.56599e-06	0.99986	1	0.0139954	0.773986	1	0.0139954	0.783577	1	0.0724085	0.144024	1	0.0185051	0.77285	1	-0.0283495	0.532425	1	-0.00496704	0.912716	1	-0.00496704	0.899294	1	0.0135381	0.789832	1	magenta	turquoise	F	F	NA
2610002J02Rik	-0.0230158	0.75598	1	0.0751548	0.146129	1	0.0272316	0.594553	1	0.0272316	0.616888	1	0.00421579	0.93197	1	0.0938845	0.141087	1	-0.0890973	0.0503582	1	-0.0435374	0.331148	1	-0.0435374	0.379466	1	0.0503471	0.211864	1	blue	turquoise	F	F	NA
2610002M06Rik	-0.104853	0.00462973	1	0.00531847	0.827306	1	0.0179515	0.462795	1	0.0179515	0.477377	1	-0.0869012	0.00298274	0.428448	-0.0414418	0.18495	1	-0.0399602	0.0729632	1	-0.000839144	0.969421	1	-0.000839144	0.971473	1	-0.042281	0.0648113	1	brown	brown	F	F	interneuron
2610005L07Rik	-0.0734991	0.12223	1	0.0367138	0.260136	1	0.0510458	0.119908	1	0.0510458	0.155058	1	-0.0224533	0.477235	1	-0.0921658	0.0776322	1	0.111495	0.00342214	0.902278	0.0642369	0.0818352	1	0.0642369	0.101564	1	-0.0279289	0.428116	1	turquoise	turquoise	F	F	NA
2610008E11Rik	-0.0695099	0.207482	1	0.00175292	0.962917	1	0.00734236	0.845626	1	0.00734236	0.862647	1	-0.0621676	0.0769045	1	-0.0735216	0.176695	1	0.0417	0.276795	1	0.0201097	0.598116	1	0.0201097	0.579165	1	-0.0534119	0.194277	1	turquoise	turquoise	F	F	NA
2610015P09Rik	0.0462471	0.648924	1	-0.0184028	0.792756	1	0.0928931	0.189019	1	0.0928931	0.199636	1	0.13914	0.0606901	1	-0.0526714	0.620359	1	-0.0527782	0.483315	1	0.0519335	0.490306	1	0.0519335	0.545063	1	-0.000737869	0.990479	1	blue	blue	F	F	NA
2610018G03Rik	-0.00308457	0.975273	1	0.124778	0.0744962	1	0.0382176	0.578539	1	0.0382176	0.586987	1	0.035133	0.613477	1	-0.18778	0.0370701	1	0.141113	0.0271617	1	0.00979193	0.874836	1	0.00979193	0.843902	1	-0.177988	0.0199076	1	turquoise	green	F	F	pyramidal
2610020C07Rik	0.231608	0.250015	1	-0.0225404	0.870156	1	-0.225174	0.107678	1	-0.225174	0.121499	1	0.00643317	0.96253	1	-0.609262	0.00182887	0.598263	0.367029	0.00708333	1	0.337679	0.0126937	1	0.337679	0.0221111	1	-0.271584	0.0304139	1	turquoise	turquoise	F	F	NA
2610020H08Rik	0.195097	0.370823	1	-0.122358	0.41564	1	-0.0269612	0.857134	1	-0.0269612	0.871484	1	0.168136	0.207962	1	0.249517	0.28459	1	-0.138572	0.399528	1	0.161449	0.326997	1	0.161449	0.32214	1	0.410966	0.0178232	1	turquoise	brown	F	F	NA
2610028E06Rik	-0.391665	0.397656	1	0.307434	0.336583	1	0.00228855	0.994262	1	0.00228855	0.994823	1	-0.389376	0.173583	1	-0.0414191	0.929323	1	-0.084895	0.797166	1	0.00814392	0.980323	1	0.00814392	0.974941	1	-0.0332752	0.930645	1	turquoise	turquoise	F	F	NA
2610034B18Rik	0.0679548	0.280477	1	-0.0407908	0.347044	1	-0.0287346	0.506614	1	-0.0287346	0.522096	1	0.0392202	0.372909	1	0.0992519	0.196085	1	-0.068699	0.205527	1	-0.0116994	0.827846	1	-0.0116994	0.811945	1	0.0875525	0.139284	1	turquoise	turquoise	F	F	NA
2610034M16Rik	-0.258422	0.316598	1	-0.0340053	0.847706	1	0.00593964	0.973235	1	0.00593964	0.972722	1	-0.252482	0.182281	1	-0.0133017	0.964309	1	0.160313	0.447114	1	0.362825	0.0894005	1	0.362825	0.135455	1	0.349523	0.0538001	1	brown	brown	F	F	NA
2610035D17Rik	-0.111799	0.1793	1	0.0246754	0.66459	1	-0.0151779	0.789562	1	-0.0151779	0.776861	1	-0.126976	0.0531678	1	0.013183	0.868568	1	0.0319715	0.570969	1	-0.00647168	0.90853	1	-0.00647168	0.902353	1	0.00671137	0.909999	1	turquoise	turquoise	F	F	NA
2610035F20Rik	-0.397839	0.202078	1	0.0783859	0.713315	1	0.0661681	0.756401	1	0.0661681	0.763978	1	-0.33167	0.124572	1	0.0220977	0.943831	1	0.0862311	0.697644	1	0.325677	0.146668	1	0.325677	0.193291	1	0.347775	0.0762061	1	black	darkgreen	F	F	NA
2610037D02Rik	0.0110261	0.97267	1	0.111085	0.617458	1	-0.0690528	0.755991	1	-0.0690528	0.761112	1	-0.0580267	0.793731	1	-0.26168	0.413077	1	0.385155	0.0923251	1	0.27763	0.221537	1	0.27763	0.247227	1	0.0159501	0.93899	1	yellow	red	F	F	NA
2610044O15Rik8	0.103342	0.121972	1	-0.106113	0.0235451	1	-0.12594	0.00788571	1	-0.12594	0.0093649	0.929308	-0.0225973	0.640777	1	0.0211475	0.766281	1	-0.0225608	0.654025	1	-0.0266538	0.596629	1	-0.0266538	0.618805	1	-0.00550631	0.906378	1	blue	blue	F	F	NA
2610100L16Rik	-0.23767	0.105205	1	0.244309	0.0177359	1	-0.0608863	0.542246	1	-0.0608863	0.583915	1	-0.298556	0.00238848	0.365246	-0.0756559	0.609308	1	0.0934067	0.373627	1	0.0286045	0.784434	1	0.0286045	0.78548	1	-0.0470514	0.646014	1	green	turquoise	F	F	astrocyte
2610203C20Rik	0.0050445	0.920083	1	-0.0130987	0.705997	1	0.016259	0.639752	1	0.016259	0.692658	1	0.0213035	0.452114	1	-0.00143629	0.982551	1	-0.0180609	0.697561	1	-0.0176304	0.704416	1	-0.0176304	0.688506	1	-0.0190667	0.697033	1	yellow	turquoise	F	F	interneuron
2610203C22Rik	0.0205372	0.919034	1	0.0793755	0.569833	1	0.0369368	0.791131	1	0.0369368	0.792953	1	0.0574739	0.68549	1	-0.0404127	0.836689	1	0.0799629	0.564698	1	-0.0389125	0.778991	1	-0.0389125	0.782325	1	-0.0793252	0.554469	1	yellow	brown	F	F	NA
2610207O16Rik	-0.136646	0.516868	1	0.180656	0.21725	1	0.16146	0.269285	1	0.16146	0.270258	1	0.0248134	0.8683	1	-0.191679	0.451214	1	0.217037	0.229924	1	-0.1397	0.437526	1	-0.1397	0.457528	1	-0.33138	0.0573268	1	turquoise	brown	F	F	NA
2610301B20Rik	0.00227645	0.959975	1	-0.0403059	0.202127	1	-0.0500616	0.114954	1	-0.0500616	0.119203	1	-0.0477852	0.16657	1	-0.00123128	0.975858	1	0.025243	0.382288	1	-0.0119832	0.677328	1	-0.0119832	0.696364	1	-0.0132145	0.636729	1	turquoise	turquoise	F	F	ependymal
2610305D13Rik	-0.0468258	0.869134	1	0.158949	0.419367	1	0.194653	0.323614	1	0.194653	0.365967	1	0.147827	0.411233	1	-0.0157034	0.962474	1	-0.0776382	0.742328	1	0.105169	0.656224	1	0.105169	0.612466	1	0.0894654	0.728374	1	blue	greenyellow	F	F	NA
2610306M01Rik	0.393939	0.00339612	0.89704	-0.176057	0.0509665	1	-0.114188	0.199819	1	-0.114188	0.183041	1	0.279752	0.00727459	0.785389	0.0573303	0.618091	1	-0.0397991	0.624497	1	0.024887	0.759352	1	0.024887	0.783119	1	0.0822173	0.244084	1	brown	green	F	F	NA
2610316D01Rik	-0.270398	0.0964551	1	0.224742	0.0467906	1	0.132088	0.235581	1	0.132088	0.242358	1	-0.13831	0.227076	1	-0.0688355	0.635993	1	0.10632	0.303446	1	-0.0643105	0.532115	1	-0.0643105	0.465679	1	-0.133146	0.250668	1	yellow	purple	F	F	oligodendrocyte
2610318N02Rik	-0.0793293	0.887682	1	-0.0541028	0.888985	1	0.146963	0.704762	1	0.146963	0.750042	1	0.0676337	0.814067	1	0.607512	0.152317	1	-0.0715266	0.809563	1	-0.381871	0.202154	1	-0.381871	0.0970436	1	0.225641	0.520897	1	yellow	blue	F	F	NA
2610507B11Rik	-0.0531344	0.0240791	1	0.00776541	0.623048	1	0.00447128	0.776956	1	0.00447128	0.81052	1	-0.0486631	0.00551883	0.652468	-0.00785006	0.690115	1	-0.0248739	0.0788079	1	-0.0259272	0.0673356	1	-0.0259272	0.0973412	1	-0.0337773	0.040526	1	brown	green	F	F	NA
2610507I01Rik	0.183009	0.00286142	0.809729	-0.0397207	0.325601	1	-0.0682314	0.0947847	1	-0.0682314	0.12327	1	0.114777	0.00684341	0.755226	0.00566986	0.918825	1	-0.00111789	0.977329	1	0.0134837	0.731935	1	0.0134837	0.68127	1	0.0191535	0.673084	1	brown	brown	F	F	ependymal
2610524H06Rik	0.129385	0.237291	1	0.0985053	0.193062	1	0.0179982	0.810259	1	0.0179982	0.834054	1	0.147383	0.0258351	1	0.10506	0.377858	1	-0.0833367	0.323072	1	0.0422442	0.615014	1	0.0422442	0.620518	1	0.147304	0.0800328	1	turquoise	turquoise	F	F	NA
2700029M09Rik	0.0319013	0.519766	1	0.0535164	0.121887	1	-0.0309458	0.366645	1	-0.0309458	0.368251	1	0.000955449	0.979129	1	-0.00432779	0.927984	1	-0.00145473	0.965728	1	-0.0302324	0.373986	1	-0.0302324	0.348135	1	-0.0345602	0.346754	1	turquoise	darkgreen	F	F	NA
2700038G22Rik	0.160583	0.504348	1	-0.00795523	0.961672	1	0.158628	0.340495	1	0.158628	0.331655	1	0.31921	0.0773961	1	0.143392	0.558224	1	-0.22511	0.196936	1	-0.0613792	0.722701	1	-0.0613792	0.703968	1	0.082013	0.650056	1	brown	blue	F	F	NA
2700046A07Rik	0.589131	0.260157	1	-0.335	0.352342	1	-0.609531	0.0942871	1	-0.609531	0.104824	1	-0.0204001	0.954663	1	0.440562	0.350361	1	-0.599737	0.0758735	1	0.252476	0.448376	1	0.252476	0.478656	1	0.693037	0.0284853	1	brown	turquoise	F	F	oligodendrocyte
2700046G09Rik	-0.0604887	0.679255	1	0.177041	0.0844842	1	0.207435	0.0445516	1	0.207435	0.0611923	1	0.146946	0.138239	1	0.174029	0.36369	1	-0.0219429	0.87076	1	-0.0824833	0.541604	1	-0.0824833	0.579052	1	0.091546	0.437411	1	turquoise	turquoise	F	F	NA
2700049A03Rik	-0.119275	0.283414	1	-0.0178144	0.815254	1	0.0559152	0.464574	1	0.0559152	0.432317	1	-0.06336	0.457202	1	-0.0785342	0.358676	1	0.0760155	0.210785	1	0.00498123	0.934076	1	0.00498123	0.93596	1	-0.0735529	0.211548	1	turquoise	turquoise	F	F	NA
2700054A10Rik	0.0255838	0.796488	1	-0.00622042	0.927574	1	0.100814	0.14562	1	0.100814	0.150067	1	0.126398	0.0848204	1	-0.00560682	0.96038	1	-0.0300568	0.706681	1	0.0421814	0.597694	1	0.0421814	0.635792	1	0.0365746	0.593463	1	blue	turquoise	F	F	NA
2700060E02Rik	0.0527143	0.179031	1	0.022789	0.396892	1	-0.0157933	0.556272	1	-0.0157932	0.552523	1	0.036921	0.222376	1	-0.0329593	0.286104	1	-0.00825145	0.704121	1	0.00463514	0.830981	1	0.00463514	0.840626	1	-0.0283241	0.208944	1	brown	brown	F	F	NA
2700062C07Rik	-0.114705	0.116892	1	0.0338075	0.498057	1	0.00573949	0.908187	1	0.00573949	0.91854	1	-0.108966	0.0192246	1	0.0417445	0.450882	1	-0.0342345	0.382404	1	0.0306645	0.433604	1	0.0306645	0.417062	1	0.072409	0.0863774	1	blue	turquoise	F	F	NA
2700069I18Rik	0.0979706	0.864117	1	-0.22782	0.564828	1	-0.31344	0.429126	1	-0.31344	0.436422	1	-0.21547	0.58976	1	-0.337482	0.474955	1	0.0659278	0.843127	1	0.00134618	0.996775	1	0.00134618	0.996274	1	-0.336136	0.362865	1	blue	green	F	F	NA
2700070H01Rik	-0.505587	0.364386	1	0.891502	0.0238122	1	0.243585	0.525545	1	0.243585	0.580589	1	-0.262002	0.405466	1	-0.0943191	0.838564	1	0.337183	0.305718	1	0.0309141	0.924751	1	0.0309141	0.927122	1	-0.0634049	0.837452	1	turquoise	blue	F	F	oligodendrocyte
2700081O15Rik	-0.0412954	0.371443	1	-0.0745597	0.0226702	1	0.00991543	0.754842	1	0.00991543	0.76591	1	-0.03138	0.33752	1	-0.0142878	0.799451	1	-0.0772703	0.0568055	1	0.00841235	0.832446	1	0.00841235	0.842263	1	-0.0058755	0.875502	1	turquoise	royalblue	F	F	NA
2700089E24Rik	-0.0315688	0.414459	1	0.0299509	0.263491	1	-0.00655911	0.805235	1	-0.00655911	0.820367	1	-0.0381279	0.159639	1	-0.0161865	0.599191	1	0.0105041	0.629488	1	0.0100158	0.645463	1	0.0100158	0.650533	1	-0.0061707	0.790376	1	grey60	blue	F	F	NA
2700094K13Rik	0.150565	0.0906531	1	-0.047241	0.435684	1	0.0183668	0.761149	1	0.0183668	0.770659	1	0.168932	0.00908443	0.910581	-0.0724992	0.39207	1	-0.00710544	0.905196	1	0.0899244	0.136508	1	0.0899244	0.166527	1	0.0174252	0.751006	1	turquoise	turquoise	F	F	NA
2700097O09Rik	-0.0566982	0.532875	1	0.0455342	0.468333	1	0.0509337	0.417613	1	0.0509337	0.347362	1	-0.00576456	0.937851	1	0.0637604	0.463561	1	0.0295111	0.630796	1	-0.0419277	0.495282	1	-0.0419277	0.544744	1	0.0218327	0.675082	1	brown	blue	F	F	NA
2700099C18Rik	0.0992744	0.596839	1	0.0677624	0.600815	1	0.179435	0.169886	1	0.179435	0.20676	1	0.27871	0.0277368	1	-0.266599	0.197482	1	-0.131297	0.367136	1	0.165767	0.256125	1	0.165767	0.230811	1	-0.100832	0.504838	1	blue	turquoise	F	F	NA
2810001G20Rik	0.0387067	0.727294	1	0.0193277	0.800711	1	-0.0875156	0.256428	1	-0.0875156	0.20991	1	-0.0488089	0.577812	1	0.027114	0.759879	1	0.0133914	0.830909	1	0.06576	0.29716	1	0.06576	0.190633	1	0.092874	0.21217	1	turquoise	turquoise	F	F	NA
2810002D19Rik	-0.047246	0.722921	1	-0.0200093	0.827662	1	-0.0325846	0.723069	1	-0.0325846	0.739221	1	-0.0798306	0.364906	1	-0.130416	0.287102	1	0.0642629	0.456754	1	0.0793949	0.358637	1	0.0793949	0.358569	1	-0.0510207	0.55069	1	turquoise	blue	F	F	NA
2810004N23Rik	-0.00526718	0.943263	1	-0.0127333	0.803173	1	-0.021056	0.680415	1	-0.021056	0.66976	1	-0.0263232	0.63515	1	0.0576418	0.494626	1	-0.0392618	0.510535	1	-0.0250418	0.674278	1	-0.0250418	0.606775	1	0.0326	0.634416	1	yellow	blue	F	F	NA
2810006K23Rik	-0.00939765	0.917752	1	-0.0691703	0.274007	1	-0.08139	0.199233	1	-0.08139	0.150872	1	-0.0907876	0.220413	1	-0.0776369	0.518367	1	0.104711	0.220756	1	-0.047552	0.575638	1	-0.047552	0.556455	1	-0.125189	0.161969	1	turquoise	turquoise	F	F	NA
2810008D09Rik	-0.0186388	0.82058	1	0.104684	0.070075	1	0.0425347	0.454571	1	0.0425347	0.375309	1	0.0238959	0.725694	1	-0.0046516	0.961426	1	0.11516	0.0954534	1	0.166527	0.0176621	1	0.166527	0.00349943	0.477691	0.161876	0.0531929	1	turquoise	red	F	F	NA
2810013P06Rik	-0.00251808	0.965117	1	-0.0254754	0.522394	1	-0.0157949	0.691241	1	-0.0157949	0.670996	1	-0.018313	0.683423	1	-0.0131099	0.853544	1	0.0350302	0.486538	1	0.0341559	0.497423	1	0.0341559	0.448888	1	0.021046	0.702274	1	brown	yellow	F	F	NA
2810021J22Rik	0.01174	0.877233	1	-0.0845426	0.112122	1	-0.0981697	0.0664059	1	-0.0981697	0.0870742	1	-0.0864297	0.0998798	1	0.0462791	0.52637	1	-0.114267	0.0307658	1	0.025878	0.61607	1	0.025878	0.663493	1	0.0721571	0.0963583	1	blue	yellow	F	F	NA
2810025M15Rik	0.251469	0.0122395	1	-0.0990776	0.142762	1	-0.142106	0.0379348	1	-0.142106	0.0497474	1	0.109363	0.107699	1	-0.0664386	0.513036	1	-0.00992646	0.889825	1	0.154959	0.0348967	1	0.154959	0.0423255	1	0.08852	0.21015	1	turquoise	yellow	F	F	NA
2810029C07Rik	0.0194477	0.874123	1	0.0959227	0.260918	1	0.0227145	0.788646	1	0.0227145	0.78749	1	0.0421621	0.632449	1	0.0965517	0.386834	1	-0.0970819	0.220426	1	0.00746483	0.924308	1	0.00746483	0.935961	1	0.104016	0.0904217	1	turquoise	turquoise	F	F	NA
2810032G03Rik	-0.141803	0.13404	1	0.0254447	0.693289	1	0.126225	0.0552807	1	0.126225	0.0420603	1	-0.0155775	0.829522	1	0.0681238	0.530683	1	-0.00879812	0.908641	1	-0.124724	0.108773	1	-0.124724	0.130678	1	-0.0566001	0.431988	1	turquoise	turquoise	F	F	NA
2810047C21Rik1	0.523387	0.0144835	1	0.500792	0.000991741	0.398702	-0.348275	0.0181156	1	-0.348275	0.00847499	0.871174	0.175112	0.300139	1	-0.530379	0.0263175	1	0.879828	2.44158e-06	0.00387587	0.428989	0.0117102	1	0.428989	0.0127476	1	-0.10139	0.538866	1	brown	red	F	F	ependymal
2810049E08Rik	0.114982	0.489624	1	-0.0234589	0.837738	1	-0.136157	0.238275	1	-0.136157	0.328846	1	-0.021175	0.796178	1	0.231653	0.15475	1	-0.158831	0.167381	1	-0.184986	0.109134	1	-0.184986	0.168394	1	0.0466676	0.606007	1	yellow	turquoise	F	F	NA
2810055G20Rik	-0.360057	0.127014	1	0.121532	0.450777	1	0.070231	0.662293	1	0.070231	0.658332	1	-0.289826	0.093765	1	-0.17594	0.561403	1	-0.0339665	0.873798	1	0.116426	0.5867	1	0.116426	0.572059	1	-0.0595133	0.784674	1	blue	blue	F	F	NA
2810403A07Rik	-0.128804	0.00919099	1	0.0415925	0.208777	1	0.00720122	0.826205	1	0.00720122	0.838091	1	-0.121603	0.000973129	0.191328	-0.06369	0.193006	1	0.0982499	0.00600281	1	0.0577239	0.097185	1	0.0577239	0.113308	1	-0.00596618	0.859757	1	turquoise	turquoise	F	F	NA
2810403D21Rik	-0.0968776	0.773828	1	-0.0368009	0.874263	1	0.0259451	0.911161	1	0.0259451	0.91399	1	-0.0709325	0.756881	1	-0.53341	0.0745013	1	0.226823	0.278081	1	0.289633	0.167774	1	0.289633	0.181864	1	-0.243777	0.225989	1	yellow	turquoise	F	F	ependymal
2810405F15Rik	-0.776717	0.139	1	0.259555	0.469394	1	0.466497	0.196484	1	0.466497	0.243856	1	-0.310221	0.333981	1	-0.985476	0.0262404	1	0.319427	0.297821	1	0.338562	0.270169	1	0.338562	0.298638	1	-0.646914	0.0284217	1	brown	brown	F	F	NA
2810408A11Rik	0.960775	0.0157889	1	-0.953393	0.000781525	0.339811	-0.0794485	0.764824	1	-0.0794485	0.706229	1	0.881327	0.0119436	1	0.374136	0.444556	1	-0.299732	0.386825	1	-0.137717	0.68995	1	-0.137717	0.70214	1	0.236419	0.465137	1	brown	brown	F	F	NA
2810408M09Rik	-0.051075	0.622003	1	0.0480484	0.50203	1	0.0315731	0.658654	1	0.0315731	0.67003	1	-0.0195019	0.782936	1	0.0480563	0.578876	1	0.029931	0.624796	1	-0.0273382	0.655021	1	-0.0273382	0.637785	1	0.020718	0.745091	1	yellow	turquoise	F	F	NA
2810410L24Rik	0.205055	0.150509	1	0.0759917	0.43614	1	-0.0180016	0.853161	1	-0.0180016	0.821217	1	0.187053	0.121407	1	0.0110897	0.934506	1	0.100224	0.296481	1	0.241229	0.0144942	1	0.241229	0.0110468	1	0.252319	0.0182402	1	brown	yellow	F	F	oligodendrocyte
2810417H13Rik	-0.0320606	0.93053	1	-0.60664	0.0205311	1	-0.139278	0.583769	1	-0.139278	0.50714	1	-0.171338	0.574666	1	-0.0997277	0.759659	1	-0.423188	0.0712585	1	-0.0398904	0.862559	1	-0.0398904	0.8357	1	-0.139618	0.590693	1	brown	yellow	F	F	endothelial
2810428I15Rik	0.118444	0.0830072	1	0.0690164	0.14129	1	-0.0458557	0.325014	1	-0.0458557	0.315414	1	0.0725882	0.155419	1	0.0300248	0.59654	1	-0.0144067	0.7192	1	-0.0466537	0.247486	1	-0.0466537	0.303765	1	-0.0166289	0.63555	1	brown	blue	F	F	NA
2810429I04Rik	-0.162107	0.573452	1	0.216653	0.277967	1	0.442653	0.029927	1	0.442653	0.0443522	1	0.280546	0.145375	1	-0.170099	0.449866	1	0.00305397	0.984644	1	-0.0682854	0.667255	1	-0.0682854	0.66547	1	-0.238385	0.137163	1	blue	red	F	F	oligodendrocyte
2810442N19Rik	0.0159159	0.969175	1	-0.192842	0.498598	1	-0.264623	0.354227	1	-0.264623	0.313981	1	-0.248707	0.436361	1	-0.0758859	0.816775	1	-0.358274	0.126646	1	0.131047	0.572066	1	0.131047	0.543742	1	0.0551615	0.820068	1	brown	blue	F	F	NA
2810454H06Rik	0.139739	0.634396	1	-0.0547663	0.78691	1	-0.183189	0.367935	1	-0.183189	0.420977	1	-0.0434499	0.804968	1	-0.0111767	0.973716	1	-0.124186	0.605184	1	-0.0621291	0.795698	1	-0.0621291	0.758853	1	-0.0733058	0.784544	1	turquoise	blue	F	F	NA
2810459M11Rik	0.523932	9.64179e-08	0.00022911	0.0534541	0.350453	1	-0.0342128	0.548908	1	-0.0342128	0.530582	1	0.48972	7.40828e-08	8.4309e-05	0.194415	0.0474825	1	-0.106356	0.121951	1	0.041962	0.537173	1	0.041962	0.467872	1	0.236377	0.00455659	0.56991	blue	red	F	F	NA
2810468N07Rik	0.173527	0.0204766	1	-0.00903753	0.856783	1	-0.1186	0.0216384	1	-0.1186	0.0319064	1	0.0549265	0.272278	1	-0.0344841	0.609258	1	0.135925	0.00622305	1	0.0746712	0.12192	1	0.0746712	0.107177	1	0.040187	0.425571	1	greenyellow	red	F	F	oligodendrocyte
2810474O19Rik	-0.0556807	0.448043	1	-0.00453062	0.928483	1	0.0661511	0.194369	1	0.0661511	0.265034	1	0.0104704	0.800863	1	0.000306657	0.996396	1	0.0297143	0.536789	1	0.0006169	0.989747	1	0.0006169	0.990715	1	0.000923557	0.982623	1	turquoise	blue	F	F	NA
2900005J15Rik	0.0322898	0.836972	1	0.0208279	0.847472	1	0.262285	0.0189878	1	0.262285	0.0229255	1	0.294575	0.01336	1	0.126336	0.339764	1	-0.254091	0.00865385	1	0.0117042	0.899971	1	0.0117042	0.892918	1	0.13804	0.165493	1	turquoise	turquoise	F	F	NA
2900008C10Rik	-0.17892	0.251681	1	0.131328	0.223205	1	0.161794	0.135156	1	0.161794	0.177823	1	-0.017126	0.857974	1	-0.161371	0.198301	1	0.0148913	0.865477	1	0.0535645	0.54305	1	0.0535645	0.592434	1	-0.107806	0.146341	1	turquoise	blue	F	F	NA
2900011O08Rik	-0.0333901	0.331657	1	0.0219026	0.355857	1	0.0379477	0.113139	1	0.0379477	0.129357	1	0.00455758	0.858215	1	0.0734611	0.00553744	1	-0.0335476	0.066372	1	-0.0429498	0.0201406	1	-0.0429498	0.0256766	1	0.0305114	0.134941	1	blue	turquoise	F	F	NA
2900026A02Rik	-0.0397534	0.442541	1	-0.0530163	0.141423	1	0.0381855	0.286638	1	0.0381855	0.274374	1	-0.00156788	0.968075	1	-0.0972828	0.04444	1	0.0245889	0.463764	1	-0.0292888	0.383415	1	-0.0292888	0.399238	1	-0.126572	0.000782632	0.163108	turquoise	lightgreen	T	F	NA
2900041M22Rik	-0.248566	0.125635	1	0.12086	0.277253	1	0.0512866	0.642893	1	0.0512866	0.645948	1	-0.19728	0.0901786	1	-0.216005	0.200358	1	0.150389	0.207244	1	-0.0156666	0.89456	1	-0.0156666	0.899841	1	-0.231672	0.0426976	1	brown	turquoise	F	F	NA
2900052N01Rik	0.126093	0.0104521	1	0.0864252	0.0109449	1	-0.154975	2.11919e-05	0.0230024	-0.154975	0.000142197	0.046082	-0.0288817	0.384411	1	0.033258	0.526178	1	0.0921191	0.016005	1	-0.0253305	0.49493	1	-0.0253305	0.513695	1	0.0079275	0.82541	1	brown	brown	F	F	astrocyte
2900055J20Rik	-0.098615	0.482173	1	-0.00169323	0.986008	1	-0.0403911	0.676002	1	-0.0403911	0.708439	1	-0.139006	0.109512	1	-0.12614	0.439581	1	-0.0806952	0.484132	1	0.11957	0.301414	1	0.11957	0.251577	1	-0.00657023	0.957791	1	brown	orange	F	F	NA
2900056M20Rik	-0.0868016	0.0523898	1	0.0298215	0.326207	1	0.0373452	0.22034	1	0.0373452	0.312239	1	-0.0494563	0.0460497	1	-0.0170841	0.697921	1	0.0220611	0.479299	1	0.00455273	0.883621	1	0.00455273	0.899326	1	-0.0125313	0.635879	1	brown	turquoise	F	F	interneuron
2900076A07Rik	0.223972	0.0374508	1	-0.0919411	0.208409	1	0.05667	0.435518	1	0.05667	0.452356	1	0.280642	0.000699409	0.149878	0.0266273	0.796878	1	0.0521043	0.477363	1	-0.0291049	0.690873	1	-0.0291049	0.683624	1	-0.00247761	0.973295	1	blue	turquoise	F	F	NA
2900079G21Rik	-0.126417	0.236205	1	0.117762	0.112157	1	0.0669978	0.361373	1	0.0669978	0.351029	1	-0.059419	0.447229	1	-0.222607	0.0639922	1	0.0322142	0.699439	1	0.14749	0.0819491	1	0.14749	0.0770841	1	-0.0751172	0.379901	1	yellow	brown	F	F	NA
2900092D14Rik	-0.0243178	0.639019	1	-0.0549311	0.12928	1	-0.0414322	0.249847	1	-0.0414322	0.237838	1	-0.06575	0.105326	1	-0.0099879	0.895577	1	-0.0623904	0.249704	1	-0.0579736	0.284329	1	-0.0579736	0.318589	1	-0.0679615	0.178792	1	blue	turquoise	F	F	NA
2900097C17Rik	-0.0268645	0.218394	1	0.0102987	0.491502	1	0.00962908	0.519954	1	0.00962908	0.551184	1	-0.0172354	0.327332	1	-0.0339098	0.151105	1	-0.00470747	0.775662	1	-0.0159987	0.335064	1	-0.0159987	0.425937	1	-0.0499085	0.00313085	0.442679	brown	pink	F	F	NA
3000002C10Rik	-0.158016	0.222203	1	0.203115	0.0258883	1	0.188414	0.0380148	1	0.188414	0.0426807	1	0.0303977	0.738403	1	0.0993424	0.539908	1	0.0144127	0.899721	1	-0.0508986	0.656629	1	-0.0508986	0.660601	1	0.0484438	0.662953	1	turquoise	turquoise	F	F	NA
3010001F23Rik	-0.182126	0.315244	1	-0.188144	0.1355	1	0.0275415	0.82485	1	0.0275415	0.78666	1	-0.154585	0.308855	1	0.0282483	0.887797	1	-0.137004	0.335608	1	0.0995576	0.483055	1	0.0995576	0.485871	1	0.127806	0.359507	1	blue	turquoise	F	F	NA
3010026O09Rik	0.106138	0.25608	1	0.0898462	0.16514	1	0.0793943	0.218884	1	0.0793943	0.188555	1	0.185533	0.0156108	1	0.0757704	0.325807	1	-0.0799572	0.145131	1	0.0944395	0.0867056	1	0.0944395	0.0619665	1	0.17021	0.00768377	0.814165	brown	turquoise	F	F	NA
3110001I22Rik	-0.117476	0.578231	1	-0.0792795	0.586606	1	0.0109507	0.940028	1	0.0109507	0.936529	1	-0.106525	0.503129	1	0.170284	0.341637	1	-0.0939413	0.457264	1	-0.304125	0.0192339	1	-0.304125	0.0302654	1	-0.133842	0.253982	1	turquoise	turquoise	F	F	NA
3110002H16Rik	-0.0403037	0.372125	1	-0.0198447	0.523301	1	0.0509936	0.105437	1	0.0509936	0.14712	1	0.0106899	0.715267	1	0.0276785	0.604789	1	-0.0228219	0.54641	1	0.00496737	0.895354	1	0.00496737	0.905359	1	0.0326459	0.339291	1	brown	greenyellow	F	F	NA
3110007F17Rik	0.049437	0.79731	1	0.0108135	0.935095	1	0.0759347	0.568131	1	0.0759347	0.553133	1	0.125372	0.382259	1	-0.278322	0.222715	1	0.100782	0.529856	1	0.140234	0.383006	1	0.140234	0.383795	1	-0.138088	0.383727	1	brown	turquoise	F	F	oligodendrocyte
3110009E18Rik	0.333276	0.145116	1	-0.0661091	0.671864	1	-0.18486	0.239512	1	-0.18486	0.267473	1	0.148417	0.325417	1	0.398754	0.142999	1	-0.0277894	0.883862	1	-0.275351	0.152388	1	-0.275351	0.177801	1	0.123403	0.483928	1	turquoise	magenta	F	F	NA
3110021A11Rik	-0.888678	0.0260614	1	0.433408	0.110675	1	0.455966	0.093816	1	0.455966	0.135584	1	-0.432712	0.0741776	1	-0.205308	0.469891	1	0.0169328	0.932635	1	-0.215585	0.284868	1	-0.215585	0.196737	1	-0.420893	0.0738458	1	brown	black	F	F	NA
3110021N24Rik	-0.226209	0.0183465	1	0.100279	0.122638	1	0.00620576	0.92283	1	0.00620576	0.904304	1	-0.220004	0.00967975	0.94514	-0.108293	0.250691	1	0.0974792	0.145463	1	-0.0113838	0.863443	1	-0.0113838	0.846962	1	-0.119676	0.106409	1	blue	yellow	F	F	ependymal
3110035E14Rik	-0.114157	0.00942894	1	-0.00100697	0.972457	1	0.00332717	0.909181	1	0.00332717	0.897532	1	-0.11083	0.00417299	0.537358	-0.00649929	0.870346	1	-0.0240637	0.394586	1	-0.208161	2.17549e-09	8.17929e-06	-0.208161	1.02475e-07	0.00010983	-0.21466	1.55216e-07	0.000155493	brown	lightcyan	F	F	NA
3110039I08Rik	-0.517036	0.135212	1	0.40193	0.0935149	1	0.255885	0.280991	1	0.255885	0.323899	1	-0.261151	0.230938	1	0.0333027	0.923718	1	-0.334539	0.178078	1	-0.164125	0.505571	1	-0.164125	0.509369	1	-0.130822	0.585314	1	turquoise	turquoise	F	F	NA
3110039M20Rik	-0.131458	0.271097	1	0.0439524	0.591888	1	0.116788	0.158409	1	0.116788	0.138675	1	-0.0146692	0.870215	1	-0.125859	0.291369	1	0.0313704	0.708448	1	0.0410236	0.625025	1	0.0410236	0.678649	1	-0.0848357	0.192212	1	turquoise	brown	F	F	NA
3110040N11Rik	-0.105677	0.361611	1	0.0506651	0.525158	1	0.192059	0.0193783	1	0.192059	0.0368433	1	0.086382	0.234275	1	0.175729	0.068566	1	-0.137995	0.0439879	1	-0.122382	0.0726978	1	-0.122382	0.0455686	1	0.0533468	0.47211	1	turquoise	turquoise	T	F	NA
3110043O21Rik	0.0353567	0.462507	1	-0.0699437	0.0393022	1	0.017754	0.592356	1	0.017754	0.560091	1	0.0531107	0.175419	1	-0.0355296	0.43387	1	0.00460028	0.885682	1	-0.022796	0.477384	1	-0.022796	0.551033	1	-0.0583256	0.0300395	1	yellow	tan	F	F	NA
3110045C21Rik	0.412108	0.162289	1	-0.288686	0.156166	1	0.146123	0.469043	1	0.146123	0.495072	1	0.558231	0.00747444	0.800276	0.25664	0.382574	1	0.008257	0.968175	1	-0.181542	0.382392	1	-0.181542	0.415985	1	0.0750979	0.687716	1	blue	yellow	F	F	oligodendrocyte
3110052M02Rik	-0.192949	0.0638763	1	0.0592645	0.401983	1	-0.0268492	0.703264	1	-0.0268492	0.711275	1	-0.219798	0.00466737	0.579496	0.0341558	0.746145	1	0.14776	0.052322	1	-0.0482789	0.518278	1	-0.0482789	0.491326	1	-0.0141231	0.856601	1	turquoise	turquoise	F	F	NA
3110056K07Rik	0.0670668	0.447898	1	-0.126303	0.0424927	1	-0.0120847	0.842428	1	-0.0120847	0.863645	1	0.054982	0.275488	1	0.0520397	0.551171	1	0.0649934	0.29448	1	-0.0530169	0.3915	1	-0.0530169	0.397204	1	-0.000977195	0.987124	1	turquoise	blue	F	F	NA
3110057O12Rik	-0.0539148	0.549818	1	0.00447694	0.942514	1	0.0126234	0.838915	1	0.0126233	0.831207	1	-0.0412915	0.543179	1	0.123893	0.118071	1	-0.0457275	0.410015	1	-0.0709628	0.203423	1	-0.0709628	0.211335	1	0.0529301	0.335918	1	turquoise	turquoise	F	F	NA
3110062M04Rik	-0.124251	0.51287	1	-0.0898854	0.492816	1	-0.0391252	0.764794	1	-0.0391252	0.763248	1	-0.163376	0.235003	1	-0.226336	0.231919	1	0.0316228	0.811871	1	-0.0267518	0.840411	1	-0.0267518	0.820878	1	-0.253088	0.0881089	1	turquoise	yellow	F	F	NA
3110070M22Rik	-0.0450074	0.849355	1	-0.027076	0.868475	1	0.106294	0.516592	1	0.106294	0.523165	1	0.0612863	0.710675	1	-0.279666	0.377356	1	0.254094	0.258	1	0.231933	0.301281	1	0.231933	0.357616	1	-0.047733	0.79879	1	turquoise	turquoise	F	F	NA
3110082I17Rik	0.157447	0.173382	1	0.0184841	0.814943	1	-0.0592286	0.454592	1	-0.0592286	0.454726	1	0.0982187	0.237212	1	-0.185852	0.115047	1	0.0648951	0.431668	1	0.161297	0.0547111	1	0.161297	0.0358599	1	-0.0245549	0.783446	1	turquoise	turquoise	F	F	NA
3110082J24Rik	0.139613	0.516669	1	0.0170107	0.908626	1	-0.00310006	0.983311	1	-0.00310006	0.984484	1	0.136513	0.32712	1	0.142586	0.592622	1	-0.027207	0.885033	1	0.205753	0.277277	1	0.205753	0.308653	1	0.348339	0.0513719	1	turquoise	black	F	F	NA
3200001D21Rik	-0.143308	0.655567	1	0.0488584	0.825432	1	-0.12475	0.573919	1	-0.12475	0.578787	1	-0.268058	0.238975	1	0.135146	0.623144	1	-0.0438533	0.821404	1	-0.103092	0.596111	1	-0.103092	0.57833	1	0.0320538	0.872246	1	blue	turquoise	F	F	NA
3300002I08Rik	-0.0334038	0.897284	1	-0.092987	0.603066	1	-0.0858193	0.631209	1	-0.0858193	0.657642	1	-0.119223	0.470216	1	-0.309844	0.228963	1	0.116335	0.520561	1	0.00125109	0.994475	1	0.00125109	0.994697	1	-0.308593	0.0773427	1	blue	yellow	F	F	NA
3632451O06Rik	-0.132604	0.0111114	1	0.0528776	0.132583	1	0.101567	0.00518192	1	0.101567	0.00678671	0.751221	-0.0310363	0.407828	1	0.00359275	0.94325	1	-0.0392261	0.274866	1	-0.0716171	0.0495229	1	-0.0716171	0.0405352	1	-0.0680243	0.086445	1	brown	yellow	F	F	NA
3632454L22Rik	-0.174541	0.359842	1	0.115421	0.380042	1	0.28507	0.0339061	1	0.28507	0.0351737	1	0.110529	0.422339	1	0.0092486	0.959279	1	0.0641797	0.616798	1	-0.00375796	0.976593	1	-0.00375796	0.974878	1	0.00549064	0.967311	1	yellow	turquoise	F	F	NA
3830406C13Rik	-0.0497053	0.331605	1	0.0655807	0.0671983	1	0.0187569	0.594056	1	0.0187569	0.622851	1	-0.0309484	0.366085	1	-0.0743119	0.21278	1	0.00881368	0.833085	1	0.0252531	0.546663	1	0.0252531	0.535334	1	-0.0490587	0.263538	1	turquoise	turquoise	F	F	NA
3830408C21Rik	0.0724415	0.496902	1	-0.0534545	0.467725	1	0.0803272	0.27699	1	0.0803272	0.277223	1	0.152769	0.0554409	1	-0.185049	0.136857	1	0.0119457	0.890654	1	0.151459	0.0863642	1	0.151459	0.0593762	1	-0.0335903	0.722118	1	turquoise	turquoise	F	F	NA
3930402G23Rik	-1.02049	0.0549116	1	0.900947	0.0153397	1	0.710268	0.0529399	1	0.710268	0.0953313	1	-0.31022	0.293335	1	0.168634	0.736078	1	-0.07267	0.837188	1	0.430716	0.226899	1	0.430716	0.217537	1	0.59935	0.101855	1	turquoise	black	F	F	NA
4430402I18Rik	0.116284	0.327853	1	0.0132916	0.870557	1	-0.0328876	0.687041	1	-0.0328876	0.6489	1	0.083396	0.379302	1	0.0500881	0.690013	1	-0.059452	0.503866	1	-0.0347814	0.69529	1	-0.0347814	0.692519	1	0.0153066	0.862351	1	turquoise	turquoise	F	F	ependymal
4632415L05Rik	0.0270319	0.550139	1	-0.0686261	0.0320008	1	-0.0457469	0.146893	1	-0.0457469	0.19283	1	-0.018715	0.526694	1	0.0510414	0.286147	1	-0.0197922	0.556868	1	-0.0486581	0.152514	1	-0.0486581	0.19411	1	0.00238331	0.938626	1	blue	turquoise	F	F	NA
4632427E13Rik	-0.0849517	0.785447	1	-0.0026012	0.990358	1	0.368136	0.0925194	1	0.368136	0.070405	1	0.283184	0.247311	1	-0.497679	0.182865	1	-0.1072	0.682249	1	0.578612	0.0311577	1	0.578612	0.0181356	1	0.0809327	0.776275	1	turquoise	green	F	F	NA
4632428C04Rik	0.0375844	0.905571	1	0.115829	0.596824	1	0.331859	0.134061	1	0.331859	0.12846	1	0.369443	0.119583	1	0.085684	0.80439	1	-0.296766	0.228671	1	-0.0688419	0.778417	1	-0.0688419	0.782347	1	0.0168421	0.942802	1	brown	turquoise	F	F	NA
4632428N05Rik	1.09524	1.13328e-26	3.23825e-21	0.05024	0.118755	1	0.355128	1.84241e-14	2.4486e-10	0.355128	2.40163e-10	5.23179e-07	1.45036	3.68234e-23	4.5189e-18	0.0544453	0.211401	1	0.087761	0.00589173	1	0.106845	0.000999184	0.400431	0.106845	0.00195061	0.317324	0.16129	2.36293e-05	0.0109493	blue	red	F	F	NA
4632434I11Rik	-0.97261	0.000768257	0.336303	0.524017	0.00711245	1	0.831354	5.31955e-05	0.0463771	0.831354	0.000520459	0.120169	-0.141256	0.383703	1	-1.1145	0.000963531	0.391534	0.360422	0.11333	1	0.569582	0.0141562	1	0.569582	0.0310047	1	-0.544914	0.00771379	0.815938	turquoise	blue	F	F	NA
4732471J01Rik	0.237032	0.0269185	1	0.0303067	0.673407	1	-0.0491838	0.494699	1	-0.0491838	0.480243	1	0.187848	0.0222268	1	-0.145957	0.207172	1	0.0631622	0.437619	1	0.0534543	0.510835	1	0.0534543	0.505943	1	-0.0925024	0.260323	1	brown	turquoise	F	F	NA
4732491K20Rik	0.13647	0.346114	1	-0.0496589	0.618019	1	-0.065257	0.512721	1	-0.065257	0.465295	1	0.0712134	0.53208	1	-0.0261944	0.864194	1	0.149691	0.171259	1	0.069825	0.519965	1	0.069825	0.529644	1	0.0436306	0.675166	1	turquoise	turquoise	F	F	NA
4831440E17Rik	-0.118042	0.213683	1	0.14956	0.0252727	1	0.164962	0.0141731	1	0.164962	0.0178528	1	0.0469195	0.484013	1	-0.169916	0.09696	1	0.0793181	0.269093	1	0.158886	0.0299399	1	0.158886	0.0317947	1	-0.0110293	0.877201	1	blue	turquoise	F	F	pyramidal
4833411C07Rik	0.526941	0.196608	1	0.187915	0.501547	1	-0.541787	0.0571602	1	-0.541787	0.0868179	1	-0.0148468	0.952526	1	0.356187	0.402678	1	-0.23976	0.425495	1	0.235483	0.433742	1	0.235483	0.448019	1	0.59167	0.046285	1	brown	blue	F	F	NA
4833417C18Rik	-0.782841	0.0478933	1	0.757922	0.00654955	1	0.743259	0.00757441	1	0.743259	0.0321304	1	-0.0395823	0.817976	1	0.492915	0.113704	1	-0.0402419	0.853108	1	-0.430476	0.052402	1	-0.430476	0.0395793	1	0.0624389	0.785626	1	turquoise	turquoise	F	F	NA
4833418N02Rik	0.441285	0.0980653	1	-0.0377022	0.835178	1	-0.114173	0.529487	1	-0.114173	0.554737	1	0.327113	0.0667079	1	0.0443948	0.831286	1	0.1829	0.218245	1	0.102756	0.486618	1	0.102756	0.480405	1	0.147151	0.32155	1	turquoise	yellow	F	F	NA
4833420G17Rik	-0.0458135	0.429008	1	-0.00929218	0.81558	1	0.0418153	0.296823	1	0.0418153	0.202423	1	-0.00399818	0.935409	1	-0.0387019	0.506047	1	0.00413483	0.919774	1	0.00703548	0.863945	1	0.00703548	0.862454	1	-0.0316664	0.451641	1	yellow	turquoise	F	F	NA
4833422C13Rik	-0.0281133	0.813041	1	0.0421553	0.607746	1	-0.100936	0.222357	1	-0.100936	0.153988	1	-0.12905	0.193905	1	-0.00773293	0.949407	1	-0.0259405	0.763509	1	0.0169998	0.843646	1	0.0169998	0.844775	1	0.00926688	0.912399	1	lightyellow	turquoise	F	F	NA
4833424O15Rik	-0.155034	0.000257981	0.155436	0.00194859	0.942553	1	-0.0285561	0.294024	1	-0.0285561	0.32533	1	-0.18359	1.06928e-06	0.000827215	-0.0602448	0.0906682	1	0.00833363	0.736801	1	-0.00375897	0.879444	1	-0.00375897	0.896058	1	-0.0640038	0.00671061	0.745374	blue	brown	F	F	NA
4833427G06Rik	0.72392	0.124268	1	-0.00396177	0.990139	1	0.0795836	0.803992	1	0.0795836	0.761736	1	0.803504	0.0469078	1	-0.195185	0.623183	1	0.0264925	0.924763	1	0.298785	0.289827	1	0.298785	0.26409	1	0.1036	0.72171	1	brown	darkorange	F	F	NA
4833439L19Rik	0.0420755	0.148621	1	-0.0382352	0.0593241	1	-0.027426	0.171894	1	-0.027426	0.170165	1	0.0146494	0.52981	1	0.0446476	0.20794	1	-0.026989	0.280572	1	-0.0461441	0.0683433	1	-0.0461441	0.0964708	1	-0.00149645	0.950558	1	yellow	turquoise	F	F	NA
4921504A21Rik	-0.144437	0.269133	1	0.165835	0.0693105	1	-0.0608677	0.49787	1	-0.0608677	0.44924	1	-0.205305	0.0549859	1	-0.151878	0.1953	1	0.0798308	0.333711	1	0.0104317	0.89897	1	0.0104317	0.902526	1	-0.141447	0.0787655	1	blue	green	F	F	NA
4921507L20Rik	-0.47371	0.0887232	1	0.538254	0.00636525	1	0.41925	0.030737	1	0.41925	0.0717053	1	-0.0544602	0.697887	1	0.101577	0.694337	1	0.0357628	0.844772	1	-0.0857109	0.639229	1	-0.0857109	0.599583	1	0.0158659	0.935841	1	turquoise	yellow	F	F	NA
4921507P07Rik	-0.0344333	0.898902	1	0.0196756	0.916212	1	0.113548	0.544586	1	0.113548	0.594594	1	0.079115	0.613394	1	0.323734	0.248521	1	-0.25981	0.191231	1	-0.18659	0.345725	1	-0.18659	0.297013	1	0.137144	0.518374	1	brown	blue	F	F	NA
4921524J17Rik	0.0690009	0.387416	1	-0.155054	0.00678053	1	-0.0464933	0.398603	1	-0.0464933	0.400904	1	0.0225077	0.693704	1	0.177127	0.0607277	1	-0.205206	0.0028764	0.812157	-0.12756	0.0562944	1	-0.12756	0.0871534	1	0.0495669	0.39005	1	turquoise	turquoise	F	F	NA
4921531C22Rik	-0.336458	0.0687933	1	0.249766	0.0509507	1	0.211991	0.0955608	1	0.211991	0.108111	1	-0.124467	0.324006	1	0.202895	0.338101	1	-0.152351	0.309355	1	-0.0307097	0.836756	1	-0.0307097	0.807304	1	0.172185	0.306381	1	brown	yellow	F	F	NA
4921536K21Rik	-0.102152	0.729747	1	0.0703085	0.730421	1	0.281995	0.171327	1	0.281995	0.108767	1	0.179843	0.460198	1	0.349453	0.286238	1	-0.0426005	0.853244	1	-0.192903	0.403969	1	-0.192903	0.47889	1	0.15655	0.373372	1	blue	turquoise	F	F	NA
4930402H24Rik	-0.0791911	0.0152362	1	0.0047814	0.826078	1	0.0251941	0.25044	1	0.0251942	0.297494	1	-0.0539969	0.0221034	1	0.00387769	0.918005	1	0.00882821	0.740435	1	0.0156747	0.556919	1	0.0156747	0.571835	1	0.0195524	0.469925	1	brown	turquoise	T	F	oligodendrocyte
4930404I05Rik	-0.186359	0.304669	1	0.128924	0.303466	1	0.109741	0.380274	1	0.109741	0.428403	1	-0.0766179	0.490554	1	0.126097	0.471385	1	-0.0964501	0.436156	1	-0.0767552	0.534959	1	-0.0767552	0.560631	1	0.0493421	0.661392	1	turquoise	turquoise	F	F	NA
4930404N11Rik	0.0601442	0.43064	1	-0.0798667	0.133056	1	-0.0928183	0.0822188	1	-0.0928183	0.0545101	1	-0.0326741	0.593651	1	0.0613306	0.481484	1	-0.0749125	0.226504	1	-0.0622619	0.313605	1	-0.0622619	0.283974	1	-0.000931241	0.988522	1	blue	green	F	F	NA
4930405A21Rik	-0.407927	0.297776	1	0.547264	0.0465468	1	0.2721	0.313996	1	0.2721	0.265232	1	-0.135826	0.656287	1	-0.104157	0.773312	1	0.156814	0.540335	1	-0.215705	0.400513	1	-0.215705	0.421358	1	-0.319862	0.188254	1	brown	turquoise	F	F	NA
4930412C18Rik	-0.157511	0.369688	1	0.120192	0.321713	1	0.0865572	0.474246	1	0.0865572	0.507542	1	-0.0709534	0.527805	1	0.121042	0.408327	1	0.0958788	0.354785	1	0.149256	0.152441	1	0.149256	0.08401	1	0.270298	0.0296086	1	turquoise	yellow	F	F	pyramidal
4930413G21Rik	0.0714712	0.51151	1	0.0359083	0.632273	1	-0.105945	0.16219	1	-0.105945	0.154383	1	-0.0344734	0.666787	1	0.0762429	0.349326	1	-0.0800267	0.167194	1	0.0125786	0.826363	1	0.0125786	0.844412	1	0.0888215	0.0809796	1	turquoise	turquoise	F	F	NA
4930414L22Rik	0.103823	0.17225	1	-0.014683	0.777431	1	-0.0494398	0.3435	1	-0.0494398	0.385007	1	0.0543834	0.268434	1	-0.0471048	0.543473	1	-0.0194497	0.722395	1	0.117268	0.0364676	1	0.117268	0.0387766	1	0.0701636	0.209719	1	turquoise	turquoise	F	F	NA
4930419G24Rik	-0.076638	0.784922	1	0.0357998	0.853397	1	-0.0454691	0.814468	1	-0.0454691	0.821862	1	-0.122107	0.519194	1	-0.3197	0.272599	1	-0.129847	0.526747	1	-0.275766	0.182197	1	-0.275766	0.139692	1	-0.595465	0.0119643	1	blue	green	F	F	NA
4930426D05Rik	0.257199	0.566448	1	0.0234621	0.939477	1	0.0920563	0.765883	1	0.0920563	0.764018	1	0.349256	0.281007	1	-0.343236	0.286411	1	0.0809115	0.720804	1	-0.11829	0.601624	1	-0.11829	0.555611	1	-0.461526	0.0697104	1	brown	turquoise	F	F	NA
4930426L09Rik	0.0766466	0.846155	1	0.190567	0.48564	1	0.12944	0.635269	1	0.12944	0.678569	1	0.206087	0.362935	1	0.298564	0.359792	1	-0.283108	0.221125	1	-0.0500632	0.827339	1	-0.0500632	0.857772	1	0.248501	0.126429	1	turquoise	turquoise	F	F	NA
4930427A07Rik	0.425428	0.0264529	1	-0.154809	0.232202	1	0.0351053	0.784807	1	0.0351053	0.756384	1	0.460534	0.00476265	0.588486	-0.242864	0.249412	1	-0.00467546	0.974799	1	0.225721	0.13208	1	0.225721	0.139238	1	-0.0171433	0.905246	1	brown	brown	F	F	NA
4930429B21Rik	0.163492	0.254134	1	-0.187959	0.0607451	1	-0.172968	0.0834418	1	-0.172968	0.0846644	1	-0.00947548	0.926211	1	0.0518765	0.714622	1	-0.109981	0.275754	1	-0.130668	0.196547	1	-0.130668	0.19377	1	-0.0787914	0.434086	1	darkgrey	turquoise	F	F	pyramidal
4930429F24Rik	0.213174	0.308142	1	-0.0311829	0.827989	1	-0.0365665	0.798902	1	-0.0365665	0.782837	1	0.176608	0.27371	1	0.361324	0.151031	1	-0.253991	0.153397	1	-0.149097	0.398525	1	-0.149097	0.447388	1	0.212227	0.166791	1	turquoise	turquoise	F	F	NA
4930430F08Rik	0.0204823	0.786147	1	-0.054876	0.295034	1	-0.0399247	0.444797	1	-0.0399247	0.45521	1	-0.0194424	0.714578	1	-0.204491	0.00231195	0.702599	0.130306	0.00558659	1	0.0265325	0.556521	1	0.0265325	0.572294	1	-0.177958	0.00036985	0.0934243	lightcyan	yellow	T	F	NA
4930431F12Rik	-0.0392619	0.902648	1	0.11191	0.613888	1	0.201104	0.366158	1	0.201104	0.403982	1	0.161842	0.431353	1	-0.00835052	0.971722	1	0.19745	0.239481	1	0.0806715	0.628616	1	0.0806715	0.608793	1	0.072321	0.675181	1	turquoise	turquoise	F	F	NA
4930432K21Rik	-0.333826	0.0535209	1	0.31145	0.0102732	1	0.29546	0.0145394	1	0.29546	0.0180493	1	-0.0383663	0.747647	1	-0.0121546	0.942485	1	-0.138169	0.249584	1	0.0359395	0.762998	1	0.0359395	0.741078	1	0.0237849	0.851164	1	turquoise	blue	F	F	NA
4930444F02Rik	0.00804451	0.980949	1	0.20509	0.3798	1	0.0138798	0.952391	1	0.0138798	0.958639	1	0.0219243	0.907444	1	-0.209148	0.396526	1	-0.110554	0.525485	1	0.251968	0.151633	1	0.251968	0.192197	1	0.04282	0.778682	1	turquoise	turquoise	F	F	NA
4930444P10Rik	-0.0854697	0.749796	1	0.0705671	0.702858	1	0.303945	0.105348	1	0.303945	0.0718718	1	0.218476	0.309279	1	-0.354913	0.289807	1	0.00592004	0.979954	1	0.114902	0.62623	1	0.114902	0.570729	1	-0.24001	0.361378	1	blue	brown	F	F	NA
4930447C04Rik	-0.0774007	0.459534	1	0.0826138	0.254703	1	0.0115443	0.87261	1	0.0115443	0.88393	1	-0.0658564	0.31837	1	-0.0721607	0.607755	1	0.180823	0.0735555	1	-0.116184	0.24536	1	-0.116184	0.21099	1	-0.188345	0.0827899	1	turquoise	turquoise	F	F	NA
4930451C15Rik	0.273869	0.340179	1	-0.0980838	0.619234	1	-0.053029	0.787975	1	-0.053029	0.772243	1	0.22084	0.315362	1	0.053662	0.817939	1	0.0319095	0.846489	1	0.278999	0.0955038	1	0.278999	0.096592	1	0.332661	0.0508048	1	royalblue	darkorange	F	F	ependymal
4930451G09Rik	0.0219666	0.856509	1	0.0136377	0.870766	1	0.0291003	0.728628	1	0.0291003	0.702619	1	0.0510669	0.59075	1	0.010779	0.942841	1	-0.00722415	0.945819	1	0.0893552	0.402405	1	0.0893552	0.374973	1	0.100134	0.369452	1	blue	turquoise	F	F	NA
4930452B06Rik	0.136951	0.140879	1	-0.047709	0.453031	1	-0.0719723	0.259603	1	-0.0719723	0.184177	1	0.0649784	0.39563	1	0.27163	0.0109409	1	-0.110944	0.132303	1	-0.113606	0.123497	1	-0.113606	0.140439	1	0.158025	0.0303142	1	turquoise	turquoise	F	F	NA
4930452G13Rik	0.456564	0.18354	1	-0.461441	0.0541283	1	-0.203359	0.38783	1	-0.203359	0.361027	1	0.253205	0.327209	1	-0.25651	0.483455	1	-0.59351	0.0253627	1	-0.093262	0.718071	1	-0.093262	0.670393	1	-0.349772	0.230894	1	turquoise	brown	F	F	oligodendrocyte
4930453N24Rik	-0.0624249	0.345671	1	0.016723	0.713098	1	-0.0213036	0.639652	1	-0.0213036	0.613535	1	-0.0837285	0.113239	1	0.130575	0.019295	1	-0.0771134	0.0486411	1	-0.0532641	0.16845	1	-0.0532641	0.150194	1	0.0773113	0.0669714	1	turquoise	brown	T	F	NA
4930469G21Rik	0.425743	0.0956955	1	-0.03996	0.817902	1	-0.258365	0.141435	1	-0.258365	0.132329	1	0.167378	0.369427	1	-0.000171087	0.999371	1	0.126593	0.411205	1	-0.161326	0.296104	1	-0.161326	0.310515	1	-0.161498	0.276123	1	brown	turquoise	F	F	NA
4930470H14Rik	-0.0488998	0.371988	1	0.0136944	0.716074	1	0.0159479	0.671969	1	0.0159479	0.692698	1	-0.0329519	0.373498	1	-0.156494	0.0103583	1	0.110302	0.01059	1	0.13512	0.00207825	0.65284	0.13512	0.00682146	0.754161	-0.0213746	0.564374	1	turquoise	green	F	F	NA
4930471C04Rik	-0.0290488	0.905041	1	-0.402392	0.0203149	1	0.0452219	0.787903	1	0.0452219	0.792326	1	0.0161731	0.923291	1	-0.627493	0.0596838	1	0.265862	0.253215	1	0.104323	0.651919	1	0.104323	0.649606	1	-0.52317	0.0294317	1	turquoise	turquoise	F	F	NA
4930473A02Rik	-0.122837	0.546206	1	0.0735344	0.600437	1	-0.0343044	0.806729	1	-0.0343044	0.793228	1	-0.157141	0.313804	1	-0.00120391	0.995069	1	0.121285	0.380657	1	0.0029582	0.982867	1	0.0029582	0.984544	1	0.00175429	0.98813	1	yellow	blue	F	F	NA
4930474M22Rik	0.289881	0.373986	1	0.0355375	0.873949	1	-0.0438996	0.844642	1	-0.0438996	0.850024	1	0.245981	0.269512	1	-0.561763	0.19723	1	0.371667	0.227092	1	0.377781	0.219662	1	0.377781	0.204973	1	-0.183982	0.555279	1	blue	blue	F	F	NA
4930479D17Rik	-0.553072	0.0131289	1	0.0455068	0.759265	1	0.103095	0.488502	1	0.103095	0.474738	1	-0.449977	0.00876887	0.890131	-0.00745943	0.976393	1	-0.157763	0.378177	1	-0.273935	0.129209	1	-0.273935	0.130611	1	-0.281394	0.119682	1	brown	brown	F	F	NA
4930481A15Rik	0.0315187	0.881386	1	-0.129382	0.376857	1	0.00380007	0.979199	1	0.00380007	0.977048	1	0.0353188	0.829698	1	0.0361848	0.851631	1	0.0548816	0.688491	1	0.135337	0.32502	1	0.135337	0.336017	1	0.171522	0.200198	1	yellow	brown	F	F	NA
4930482G09Rik	-0.532128	0.0737701	1	0.479487	0.0211231	1	0.0474398	0.813993	1	0.0474398	0.813184	1	-0.484688	0.0277185	1	-0.00599404	0.984475	1	0.0338427	0.876542	1	-0.0960128	0.659698	1	-0.0960128	0.605155	1	-0.102007	0.674104	1	brown	turquoise	F	F	NA
4930483K19Rik	0.30333	0.158256	1	0.0574907	0.695277	1	-0.0492085	0.737358	1	-0.0492085	0.763008	1	0.254121	0.0582781	1	-0.0698352	0.765635	1	0.0449605	0.786061	1	-0.0715558	0.665948	1	-0.0715558	0.611081	1	-0.141391	0.446334	1	turquoise	turquoise	F	F	NA
4930487H11Rik	-0.0226612	0.938689	1	-0.118438	0.560938	1	0.0655659	0.74721	1	0.0655659	0.705874	1	0.0429047	0.857358	1	0.0761735	0.784304	1	0.0496242	0.800893	1	0.273247	0.169253	1	0.273247	0.149892	1	0.349421	0.0956064	1	turquoise	red	F	F	NA
4930488L21Rik	-0.294619	0.540741	1	0.229975	0.489243	1	0.00137309	0.996697	1	0.00137309	0.996726	1	-0.293246	0.387038	1	0.895725	0.0359198	1	-0.29232	0.323657	1	-0.141621	0.631126	1	-0.141621	0.654421	1	0.754104	0.00840802	0.866588	turquoise	red	F	F	NA
4930503L19Rik	0.0123282	0.846192	1	0.0355531	0.419221	1	0.0334048	0.447673	1	0.0334048	0.470384	1	0.045733	0.299238	1	-0.114882	0.110691	1	0.0956996	0.0616003	1	0.0723002	0.154509	1	0.0723002	0.11879	1	-0.0425821	0.43944	1	blue	turquoise	F	F	NA
4930505A04Rik	0.576987	0.178904	1	-0.238198	0.418202	1	-0.230996	0.43231	1	-0.230996	0.391341	1	0.345991	0.29755	1	-0.00919603	0.981072	1	0.0871587	0.750613	1	-0.268553	0.329713	1	-0.268553	0.353035	1	-0.277749	0.281955	1	brown	turquoise	F	F	NA
4930506C21Rik	0.116114	0.338923	1	-0.0189351	0.820328	1	-0.064617	0.439747	1	-0.064617	0.439645	1	0.0514973	0.552216	1	-0.107945	0.389029	1	0.193801	0.0323109	1	0.0250126	0.77694	1	0.0250126	0.762868	1	-0.0829324	0.371808	1	turquoise	yellow	F	F	oligodendrocyte
4930506M07Rik	0.00525563	0.917863	1	0.057772	0.105672	1	0.0322159	0.361925	1	0.0322159	0.35222	1	0.0374715	0.335363	1	0.0625244	0.240236	1	-0.00693298	0.852802	1	-0.0243652	0.51526	1	-0.0243652	0.463074	1	0.0381592	0.364606	1	turquoise	turquoise	F	F	NA
4930507D05Rik	-0.144113	0.579502	1	-0.353038	0.053825	1	-0.05348	0.765425	1	-0.05348	0.780221	1	-0.197593	0.247005	1	0.0200054	0.941396	1	-0.0773492	0.687954	1	-0.0935812	0.627169	1	-0.0935812	0.674276	1	-0.0735759	0.629478	1	blue	turquoise	F	F	NA
4930509J09Rik	0.180961	0.67553	1	-0.526777	0.0824471	1	-0.444415	0.140903	1	-0.444415	0.0627403	1	-0.263454	0.478367	1	0.159419	0.72479	1	-0.124533	0.697365	1	0.390355	0.226243	1	0.390355	0.153813	1	0.549774	0.134787	1	blue	black	F	F	NA
4930511M06Rik	-0.0976835	0.339886	1	-0.0454735	0.518483	1	0.0520179	0.460477	1	0.0520179	0.50644	1	-0.0456656	0.468286	1	0.0268705	0.761131	1	0.0288093	0.645066	1	-0.0146232	0.814976	1	-0.0146232	0.823231	1	0.0122474	0.834989	1	turquoise	midnightblue	F	F	NA
4930512B01Rik	0.102932	0.702635	1	-0.275544	0.143237	1	-0.150895	0.418728	1	-0.150895	0.468773	1	-0.0479631	0.767549	1	0.226353	0.420142	1	-0.0903964	0.648081	1	0.163476	0.410354	1	0.163476	0.485204	1	0.389829	0.0146829	1	turquoise	green	F	F	NA
4930513N10Rik	0.494508	0.0645818	1	-0.11814	0.514964	1	-0.155407	0.392553	1	-0.155407	0.38534	1	0.3391	0.0842239	1	0.00861843	0.977882	1	-0.270716	0.221924	1	-0.159763	0.468628	1	-0.159763	0.366942	1	-0.151144	0.551134	1	turquoise	blue	F	F	NA
4930519F09Rik	0.241793	0.0962057	1	-0.187442	0.0627185	1	-0.063188	0.523	1	-0.063188	0.523497	1	0.178605	0.0896519	1	-0.0493561	0.790906	1	-0.00176176	0.989317	1	0.0756722	0.565932	1	0.0756722	0.561066	1	0.0263161	0.840775	1	brown	turquoise	F	F	NA
4930520O04Rik	-0.0617258	0.822313	1	0.233134	0.222875	1	0.437133	0.0251795	1	0.437133	0.0540934	1	0.375407	0.022574	1	0.0352393	0.911233	1	-0.0643532	0.773496	1	0.000156532	0.999441	1	0.000156532	0.999202	1	0.0353958	0.896013	1	turquoise	turquoise	F	F	NA
4930523C07Rik	-0.0173206	0.920989	1	-0.130945	0.280419	1	0.269394	0.0296571	1	0.269394	0.017305	1	0.252074	0.079504	1	0.071965	0.681581	1	-0.158971	0.203546	1	-0.0733823	0.554457	1	-0.0733823	0.518862	1	-0.00141731	0.991405	1	blue	turquoise	T	F	NA
4930525G20Rik	0.262906	0.10355	1	-0.0210557	0.847873	1	-0.113635	0.303405	1	-0.113635	0.384946	1	0.149271	0.0843207	1	0.0464588	0.797762	1	0.0304978	0.81196	1	-0.0904316	0.481622	1	-0.0904316	0.427273	1	-0.0439728	0.752658	1	brown	turquoise	F	F	NA
4930526I15Rik	0.0664187	0.596104	1	0.0298312	0.729877	1	-0.0347601	0.687507	1	-0.0347601	0.642378	1	0.0316587	0.753968	1	0.0165604	0.911655	1	0.0653551	0.536597	1	0.145839	0.171437	1	0.145839	0.166834	1	0.162399	0.134489	1	turquoise	black	F	F	NA
4930528A17Rik	-0.505545	0.21439	1	-0.0195877	0.943924	1	0.0870504	0.754716	1	0.0870504	0.73256	1	-0.418494	0.187596	1	-0.700293	0.1453	1	0.145606	0.665114	1	0.279793	0.406837	1	0.279793	0.200839	1	-0.4205	0.319745	1	blue	brown	F	F	NA
4930528D03Rik	0.0218291	0.969328	1	0.130729	0.738764	1	0.0714062	0.855394	1	0.0714062	0.868783	1	0.0932353	0.788697	1	-0.045068	0.939433	1	0.0864517	0.836724	1	-0.281017	0.503881	1	-0.281017	0.476891	1	-0.326085	0.456877	1	turquoise	turquoise	F	F	NA
4930529M08Rik	-0.160081	0.572378	1	-0.0355905	0.855432	1	-0.0827656	0.672056	1	-0.0827656	0.702284	1	-0.242846	0.168484	1	0.0474593	0.886192	1	-0.0255363	0.91327	1	0.094821	0.686154	1	0.094821	0.715493	1	0.14228	0.480003	1	blue	brown	F	F	ependymal
4930538K18Rik	-0.0294859	0.856878	1	0.0994245	0.38022	1	-0.0357081	0.751715	1	-0.0357081	0.786022	1	-0.065194	0.467784	1	0.195541	0.281622	1	-0.217277	0.0936633	1	-0.119797	0.350134	1	-0.119797	0.324067	1	0.0757448	0.568289	1	turquoise	turquoise	F	F	NA
4930539E08Rik	-0.260098	0.0741478	1	0.127146	0.201747	1	0.0907382	0.360056	1	0.0907382	0.419924	1	-0.16936	0.0529991	1	-0.0114509	0.94242	1	0.0895894	0.425811	1	0.145825	0.19744	1	0.145825	0.233902	1	0.134374	0.190108	1	green	grey60	F	F	NA
4930539J05Rik	0.169549	0.168728	1	-0.188989	0.0288329	1	-0.124315	0.144202	1	-0.124315	0.11801	1	0.0452336	0.630789	1	0.0784207	0.621963	1	-0.0983111	0.383393	1	-0.0697681	0.535336	1	-0.0697681	0.576518	1	0.00865268	0.928414	1	blue	turquoise	F	F	NA
4930549G23Rik	-0.288975	0.380634	1	0.389028	0.0910924	1	0.17784	0.433862	1	0.17784	0.456358	1	-0.111135	0.612078	1	-0.321118	0.427869	1	-0.16038	0.574812	1	0.144938	0.612066	1	0.144938	0.591597	1	-0.17618	0.551625	1	yellow	blue	F	F	NA
4930550C14Rik	0.539862	0.319517	1	-0.625212	0.0981958	1	-0.41774	0.265026	1	-0.41774	0.142486	1	0.122122	0.79412	1	-0.0776577	0.875959	1	-0.167031	0.635302	1	0.103741	0.768152	1	0.103741	0.684773	1	0.0260835	0.950573	1	brown	yellow	F	F	NA
4930555G01Rik	-0.725413	0.183712	1	0.196449	0.598704	1	0.644961	0.0888371	1	0.644961	0.0130619	1	-0.0804522	0.87011	1	0.760396	0.0307732	1	-0.396069	0.10745	1	-0.208019	0.392945	1	-0.208019	0.394343	1	0.552376	0.0275277	1	brown	red	F	F	NA
4930556M19Rik	0.570665	0.200773	1	0.0850797	0.780303	1	0.720562	0.0219234	1	0.720562	0.0238343	1	1.29123	0.00045674	0.109189	-0.108641	0.840451	1	0.0199135	0.958372	1	-0.589342	0.127284	1	-0.589342	0.0655119	1	-0.697983	0.118697	1	blue	black	F	F	NA
4930562C15Rik	-0.95942	0.014435	1	-0.131038	0.616543	1	0.394864	0.135784	1	0.394864	0.036761	1	-0.564556	0.106226	1	-0.118967	0.752789	1	0.307658	0.252548	1	0.0244703	0.926963	1	0.0244703	0.939532	1	-0.0944967	0.616712	1	brown	turquoise	F	F	NA
4930563E22Rik	-0.0918099	0.499239	1	0.162486	0.0875999	1	0.0708682	0.450059	1	0.0708682	0.416347	1	-0.0209417	0.840218	1	0.114037	0.376883	1	-0.152578	0.0981483	1	-0.0284746	0.754109	1	-0.0284746	0.764159	1	0.0855619	0.320442	1	turquoise	turquoise	F	F	interneuron
4930565N06Rik	-0.202159	0.375534	1	0.284005	0.0752182	1	0.195946	0.215248	1	0.195946	0.239199	1	-0.00621264	0.96734	1	-0.49029	0.0213189	1	0.481732	0.00181252	0.594583	0.507869	0.00107403	0.419972	0.507869	0.00107309	0.205846	0.0175787	0.907623	1	turquoise	red	F	F	NA
4930570G19Rik	-0.0325299	0.74053	1	0.0832241	0.223243	1	0.0856025	0.210519	1	0.0856025	0.239478	1	0.0530726	0.419619	1	0.0496234	0.688738	1	-0.0931778	0.290038	1	0.023779	0.785941	1	0.023779	0.783087	1	0.0734024	0.404444	1	turquoise	turquoise	F	F	NA
4930577N17Rik	-0.970612	0.00353923	0.921987	0.410247	0.0655506	1	0.429623	0.0542423	1	0.429623	0.0444823	1	-0.540988	0.032267	1	0.0886295	0.713022	1	-0.293803	0.0894995	1	-0.045667	0.788619	1	-0.045667	0.749585	1	0.0429625	0.821894	1	brown	turquoise	F	F	NA
4930578C19Rik	-0.341536	0.342143	1	0.0917536	0.710288	1	0.475499	0.0591667	1	0.475499	0.0552885	1	0.133963	0.61086	1	-0.226472	0.496209	1	-0.430681	0.071573	1	0.117448	0.61732	1	0.117448	0.509825	1	-0.109024	0.693802	1	blue	blue	F	F	NA
4930578M01Rik	0.102756	0.578765	1	-0.0964159	0.450991	1	-0.0419648	0.742192	1	-0.0419648	0.710158	1	0.0607914	0.678369	1	0.055564	0.789752	1	-0.101189	0.493224	1	-0.0237205	0.872081	1	-0.0237205	0.854283	1	0.0318435	0.843132	1	brown	turquoise	F	F	NA
4930579G18Rik	-0.285604	0.00571562	1	0.0748568	0.275529	1	0.172912	0.0143445	1	0.172912	0.0128922	1	-0.112693	0.138845	1	0.058764	0.50223	1	-0.0310529	0.615673	1	0.0291898	0.636962	1	0.0291898	0.556066	1	0.0879537	0.226547	1	brown	turquoise	F	F	NA
4930579G24Rik	0.21164	0.225341	1	0.183625	0.129257	1	-0.123427	0.304347	1	-0.123427	0.320734	1	0.0882128	0.459135	1	0.281776	0.11556	1	-0.223714	0.0782759	1	-0.221958	0.0805651	1	-0.221958	0.0541748	1	0.0598178	0.659498	1	brown	turquoise	F	F	NA
4930579K19Rik	0.32091	0.277126	1	-0.0973183	0.631045	1	-0.0353324	0.861421	1	-0.0353324	0.862989	1	0.285577	0.172301	1	-0.000589265	0.998167	1	0.190048	0.297765	1	0.0676419	0.709483	1	0.0676419	0.746713	1	0.0670527	0.642181	1	turquoise	yellow	F	F	NA
4930581F22Rik	0.0458575	0.67586	1	0.135169	0.0791061	1	0.0161889	0.830498	1	0.0161889	0.806961	1	0.0620464	0.482224	1	0.209122	0.106639	1	-0.00908315	0.919906	1	-0.0308908	0.732528	1	-0.0308908	0.733224	1	0.178231	0.0537256	1	blue	turquoise	F	F	NA
4930590J08Rik	-0.384644	0.164098	1	0.0606325	0.748015	1	-0.160351	0.397225	1	-0.160351	0.357761	1	-0.544995	0.0158036	1	0.0285666	0.950727	1	-0.0822389	0.801429	1	-0.0492365	0.880287	1	-0.0492365	0.893936	1	-0.0206698	0.938941	1	blue	purple	F	F	NA
4931403E22Rik	-0.18711	0.59078	1	0.222328	0.356087	1	0.476368	0.0519276	1	0.476368	0.0203726	1	0.289258	0.324998	1	-0.0900542	0.805422	1	0.157878	0.542063	1	-0.145106	0.575104	1	-0.145106	0.540861	1	-0.23516	0.39386	1	blue	turquoise	F	F	NA
4931403G20Rik	-0.221014	0.332598	1	0.176664	0.262608	1	0.109941	0.483765	1	0.109941	0.502164	1	-0.111073	0.469515	1	-0.178898	0.416075	1	0.0951908	0.539917	1	0.168754	0.279331	1	0.168754	0.276418	1	-0.0101443	0.947416	1	turquoise	yellow	F	F	NA
4931406C07Rik	0.12733	0.0555048	1	0.0316116	0.48278	1	0.0308652	0.493118	1	0.0308652	0.505444	1	0.158195	0.00208326	0.332307	0.0529716	0.381211	1	-0.00484785	0.909389	1	0.0265009	0.534694	1	0.0265009	0.561178	1	0.0794724	0.055133	1	brown	turquoise	F	F	NA
4931406P16Rik	-0.00503133	0.885141	1	0.010138	0.673447	1	0.03895	0.110301	1	0.03895	0.0939497	1	0.0339187	0.238382	1	-0.0426929	0.353303	1	0.0185341	0.567618	1	0.0424456	0.193917	1	0.0424456	0.267001	1	-0.000247275	0.992677	1	blue	yellow	F	F	NA
4931408D14Rik	-0.34698	0.363665	1	0.0675247	0.796937	1	0.0131845	0.959915	1	0.0131845	0.949584	1	-0.333796	0.303685	1	0.0237339	0.970023	1	0.369788	0.409409	1	-0.701158	0.121325	1	-0.701158	0.107088	1	-0.677424	0.149701	1	brown	turquoise	F	F	NA
4931414P19Rik	0.0886911	0.48493	1	0.0237527	0.785853	1	-0.0225213	0.796696	1	-0.0225213	0.789436	1	0.0661698	0.482021	1	-0.174939	0.164948	1	0.110057	0.215644	1	0.0219421	0.803448	1	0.0219421	0.81866	1	-0.152997	0.0604178	1	yellow	yellow	T	F	NA
4931423N10Rik	0.135992	0.807437	1	0.224335	0.560763	1	-0.519889	0.181302	1	-0.519889	0.211085	1	-0.383897	0.297876	1	0.0515054	0.925024	1	-0.158918	0.681604	1	0.216852	0.575894	1	0.216852	0.512204	1	0.268358	0.533946	1	turquoise	turquoise	F	F	NA
4931428F04Rik	-0.0576387	0.267767	1	0.0492567	0.171534	1	0.0286496	0.423141	1	0.0286496	0.427705	1	-0.0289891	0.445186	1	-0.0351287	0.66782	1	0.01705	0.768206	1	-0.0252544	0.662625	1	-0.0252544	0.626613	1	-0.0603831	0.341979	1	turquoise	turquoise	F	F	NA
4931429I11Rik	0.107936	0.791372	1	-0.168423	0.550396	1	-0.22895	0.417736	1	-0.22895	0.456897	1	-0.121013	0.637968	1	0.0799193	0.826384	1	0.139992	0.587395	1	0.282204	0.276403	1	0.282204	0.375774	1	0.362123	0.0456983	1	blue	brown	F	F	NA
4931429L15Rik	0.113173	0.762881	1	-0.299608	0.250484	1	-0.165464	0.523448	1	-0.165464	0.448873	1	-0.052291	0.864656	1	0.83062	0.0453075	1	-0.218294	0.448201	1	-0.876204	0.00359648	0.931906	-0.876204	0.0200264	1	-0.0455838	0.808141	1	turquoise	turquoise	F	F	NA
4931440F15Rik	-0.181658	0.62026	1	0.458034	0.0751121	1	0.0480762	0.849108	1	0.0480762	0.850394	1	-0.133582	0.60328	1	0.0536592	0.845929	1	0.182264	0.352809	1	0.0180827	0.926204	1	0.0180827	0.923381	1	0.0717419	0.717854	1	turquoise	turquoise	F	F	pyramidal
4931440P22Rik	0.0877117	0.752097	1	0.180872	0.347401	1	0.155608	0.418248	1	0.155608	0.469586	1	0.24332	0.15264	1	-0.548212	0.0679649	1	0.138395	0.507811	1	0.590971	0.00654013	1	0.590971	0.00600119	0.691724	0.0427591	0.842056	1	blue	yellow	F	F	ependymal
4932411E22Rik	-0.136126	0.764643	1	-0.139682	0.656384	1	-0.221108	0.482021	1	-0.221108	0.398687	1	-0.357234	0.345093	1	0.13923	0.701538	1	-0.0921823	0.719684	1	0.221566	0.389969	1	0.221566	0.402659	1	0.360796	0.149693	1	black	darkgreen	F	F	NA
4932416H05Rik	0.0635254	0.580288	1	0.0768138	0.334336	1	0.0707421	0.373556	1	0.0707421	0.420105	1	0.134268	0.0699289	1	0.0800306	0.465291	1	-0.0970333	0.213162	1	0.0404929	0.600823	1	0.0404929	0.539416	1	0.120524	0.171611	1	turquoise	turquoise	F	F	NA
4932418E24Rik	0.302917	0.28857	1	-0.103882	0.596105	1	-0.199202	0.311558	1	-0.199202	0.300225	1	0.103715	0.617308	1	-0.105968	0.652109	1	-0.0345822	0.83503	1	-0.0816678	0.623238	1	-0.0816678	0.658625	1	-0.187636	0.192675	1	black	turquoise	F	F	NA
4932438A13Rik	-0.0445815	0.379126	1	-0.0345464	0.323892	1	-0.00478179	0.890789	1	-0.00478179	0.891753	1	-0.0493632	0.189221	1	-0.0522468	0.306191	1	0.00209673	0.953421	1	0.0256463	0.476176	1	0.0256463	0.48387	1	-0.0266005	0.461994	1	brown	orange	F	F	NA
4932438H23Rik	0.266712	0.219459	1	0.0974515	0.512921	1	0.184336	0.218754	1	0.184336	0.23659	1	0.451047	0.00515744	0.622741	0.418058	0.091064	1	-0.43643	0.0142517	1	-0.083887	0.626556	1	-0.083887	0.628	1	0.334171	0.0561877	1	brown	turquoise	F	F	ependymal
4932441J04Rik	-0.489738	0.314428	1	-0.0967686	0.772116	1	-0.0856641	0.79764	1	-0.0856641	0.705594	1	-0.575402	0.195147	1	-0.36973	0.522673	1	0.551338	0.180987	1	0.396857	0.333297	1	0.396857	0.338076	1	0.027127	0.945526	1	brown	red	F	F	NA
4932443I19Rik	0.141123	0.575467	1	0.233892	0.182339	1	0.230089	0.189407	1	0.230089	0.229772	1	0.371212	0.0272255	1	0.640885	0.0305353	1	-0.31811	0.123988	1	-0.323687	0.1177	1	-0.323687	0.18576	1	0.317199	0.0496259	1	turquoise	turquoise	F	F	NA
4933402D24Rik	-0.0167062	0.926355	1	-0.0310759	0.803297	1	-0.000954478	0.993894	1	-0.000954478	0.993694	1	-0.0176607	0.894032	1	-0.0390579	0.859489	1	0.125662	0.422132	1	-0.0433956	0.780948	1	-0.0433956	0.705472	1	-0.0824534	0.658027	1	turquoise	brown	F	F	NA
4933404O12Rik	0.0256211	0.740276	1	-0.0115174	0.828973	1	-0.0306534	0.565975	1	-0.0306534	0.593901	1	-0.00503225	0.920693	1	-0.0101758	0.878647	1	-0.0226485	0.631195	1	-0.0260999	0.580284	1	-0.0260999	0.614018	1	-0.0362757	0.393603	1	blue	turquoise	F	F	NA
4933406C10Rik	0.146677	0.512043	1	0.0760974	0.621676	1	0.12814	0.407206	1	0.12814	0.41722	1	0.274816	0.0860877	1	-0.245454	0.224816	1	0.0782737	0.581642	1	0.304073	0.036419	1	0.304073	0.0308569	1	0.0586183	0.690124	1	turquoise	turquoise	F	F	NA
4933406I18Rik	-0.143198	0.585529	1	-0.00152544	0.993272	1	0.136876	0.450746	1	0.136876	0.445328	1	-0.00632234	0.97325	1	-0.046205	0.868809	1	0.0812102	0.681635	1	0.0831662	0.674416	1	0.0831662	0.665122	1	0.0369612	0.853165	1	brown	turquoise	F	F	microglia
4933407E24Rik	-0.325432	0.257562	1	0.0341271	0.862407	1	-0.0176844	0.928431	1	-0.0176844	0.929513	1	-0.343116	0.0940702	1	-0.176285	0.583942	1	-0.0459641	0.839741	1	-0.384616	0.0956042	1	-0.384616	0.117508	1	-0.560901	0.0124689	1	blue	black	F	F	NA
4933407K13Rik	-0.0165661	0.861376	1	-0.0303543	0.643236	1	-0.0108496	0.868365	1	-0.0108496	0.876794	1	-0.0274157	0.659931	1	-0.00157006	0.988413	1	0.10726	0.165103	1	-0.0130926	0.864036	1	-0.0130926	0.87593	1	-0.0146627	0.827137	1	turquoise	turquoise	F	F	NA
4933407L21Rik	0.126694	0.51729	1	0.18357	0.177478	1	0.0337663	0.802117	1	0.0337663	0.806209	1	0.16046	0.241621	1	0.267651	0.167769	1	-0.0268072	0.843497	1	0.0120945	0.929014	1	0.0120945	0.920192	1	0.279745	0.0664802	1	turquoise	yellow	F	F	ependymal
4933408B17Rik	0.0272121	0.911425	1	-0.124373	0.462629	1	0.0308561	0.85498	1	0.0308561	0.86122	1	0.0580682	0.723083	1	-0.00996759	0.967592	1	0.267455	0.12801	1	-0.0795594	0.646886	1	-0.0795594	0.6876	1	-0.089527	0.528078	1	turquoise	turquoise	F	F	NA
4933408N05Rik	0.206154	0.565684	1	-0.0770329	0.755446	1	-0.205286	0.408122	1	-0.205286	0.426073	1	0.000867643	0.997142	1	-0.197455	0.60023	1	0.436421	0.105905	1	0.385014	0.152445	1	0.385014	0.146219	1	0.187559	0.485267	1	turquoise	turquoise	F	F	NA
4933409K07Rik	-0.296674	0.425497	1	0.0686796	0.788529	1	-0.0884368	0.729879	1	-0.0884368	0.737241	1	-0.385111	0.138573	1	0.553444	0.130835	1	-0.319044	0.216129	1	-0.363132	0.160218	1	-0.363132	0.168366	1	0.190312	0.445266	1	blue	turquoise	F	F	NA
4933411K16Rik	0.243854	0.613412	1	0.423446	0.207148	1	0.0520178	0.875733	1	0.0520178	0.880682	1	0.295872	0.365031	1	-0.00584901	0.989683	1	0.228962	0.47532	1	-0.107649	0.736596	1	-0.107649	0.696769	1	-0.113498	0.747632	1	brown	turquoise	F	F	NA
4933411K20Rik	-0.0955521	0.0368584	1	-0.0170348	0.580806	1	0.0328014	0.28993	1	0.0328014	0.341008	1	-0.0627507	0.0403548	1	-0.0634147	0.0908354	1	0.0462326	0.0815461	1	-0.00179264	0.945239	1	-0.00179264	0.945252	1	-0.0652073	0.0244095	1	turquoise	turquoise	F	F	NA
4933412E12Rik	0.0706276	0.540102	1	0.0130315	0.869617	1	-0.0159972	0.840319	1	-0.0159972	0.842246	1	0.0546304	0.50119	1	-0.135768	0.249879	1	0.122485	0.143903	1	-0.121613	0.146709	1	-0.121613	0.0993654	1	-0.257381	0.00914449	0.914337	yellow	turquoise	F	F	NA
4933412O06Rik	0.00694857	0.962478	1	-0.0319093	0.754365	1	0.0628002	0.538692	1	0.0628002	0.594716	1	0.0697488	0.402511	1	-0.202246	0.143901	1	0.0542508	0.575448	1	0.0332156	0.731398	1	0.0332156	0.747337	1	-0.169031	0.0649674	1	turquoise	yellow	F	F	NA
4933413G19Rik	0.212541	0.242181	1	-0.118542	0.343196	1	-0.160959	0.20003	1	-0.160959	0.104524	1	0.0515817	0.738375	1	-0.0507402	0.800288	1	0.303818	0.0365126	1	0.302705	0.037172	1	0.302705	0.0776399	1	0.251964	0.0286663	1	turquoise	red	F	F	NA
4933417D19Rik	-0.289004	0.178637	1	0.12402	0.399915	1	-0.0294611	0.8409	1	-0.0294611	0.786707	1	-0.318465	0.0963768	1	0.0860765	0.616295	1	-0.0897444	0.460714	1	-0.166254	0.174868	1	-0.166254	0.184597	1	-0.080178	0.49656	1	blue	tan	F	F	NA
4933421O10Rik	-0.0505959	0.50496	1	0.130528	0.0157415	1	0.127628	0.018051	1	0.127628	0.0270934	1	0.0770325	0.144635	1	0.0756389	0.349979	1	-0.0219491	0.700161	1	0.0718574	0.210985	1	0.0718574	0.205952	1	0.147496	0.0164123	1	turquoise	turquoise	F	F	NA
4933424G06Rik	-0.314426	0.194794	1	0.256273	0.127116	1	0.116735	0.482435	1	0.116735	0.457848	1	-0.197691	0.279725	1	0.272795	0.224761	1	-0.0573157	0.716297	1	-0.254612	0.111188	1	-0.254612	0.129901	1	0.0181833	0.902015	1	turquoise	turquoise	F	F	NA
4933426M11Rik	-0.0300324	0.515604	1	-0.0452317	0.159681	1	0.0362551	0.257769	1	0.0362551	0.199383	1	0.00622273	0.870768	1	-0.116337	0.0213793	1	0.0686085	0.0528589	1	-0.0183762	0.597007	1	-0.0183762	0.596411	1	-0.134713	0.000816877	0.168245	turquoise	yellow	F	F	pyramidal
4933427D14Rik	-0.102198	0.0475782	1	0.00644151	0.853138	1	0.00482161	0.889786	1	0.00482161	0.894159	1	-0.0973768	0.0110993	1	-0.0111131	0.824977	1	0.0465262	0.194456	1	-0.00158354	0.964445	1	-0.00158354	0.958487	1	-0.0126967	0.754346	1	brown	turquoise	F	F	NA
4933427G17Rik	-0.139082	0.448094	1	0.151722	0.232751	1	-0.0322812	0.798021	1	-0.0322812	0.804361	1	-0.171364	0.177859	1	-0.305237	0.183334	1	0.0453043	0.777998	1	-0.19583	0.226544	1	-0.19583	0.216107	1	-0.501066	0.00472136	0.584266	turquoise	black	F	F	NA
4933427I22Rik	-0.468387	0.285348	1	0.400449	0.187152	1	0.193608	0.520429	1	0.193608	0.594311	1	-0.274779	0.205406	1	-0.624713	0.0532008	1	0.296321	0.189655	1	0.520982	0.0236714	1	0.520982	0.045464	1	-0.103731	0.585436	1	brown	turquoise	F	F	NA
4933428G20Rik	0.0731319	0.67025	1	0.0251457	0.831846	1	0.0124236	0.916433	1	0.0124236	0.923396	1	0.0855555	0.429926	1	0.180224	0.25006	1	-0.0255107	0.816631	1	-0.0505618	0.646103	1	-0.0505618	0.706346	1	0.129662	0.098714	1	brown	brown	F	F	NA
4933430I17Rik	-0.261918	0.620987	1	0.621025	0.0941759	1	0.238233	0.51501	1	0.238233	0.427588	1	-0.0236845	0.957006	1	0.00786407	0.982837	1	0.20971	0.418878	1	-0.0765708	0.767165	1	-0.0765708	0.770217	1	-0.0687067	0.78313	1	turquoise	turquoise	F	F	NA
4933431E20Rik	-0.0394071	0.254414	1	-0.0177763	0.454322	1	-0.0454226	0.0602498	1	-0.0454226	0.0803162	1	-0.0848297	0.00229026	0.354423	-0.0227223	0.538595	1	-0.0223549	0.393146	1	0.00811209	0.755831	1	0.00811209	0.723034	1	-0.0146102	0.628477	1	blue	turquoise	F	F	NA
4933431G14Rik	0.246604	0.533007	1	-0.101513	0.709574	1	0.11111	0.683587	1	0.11111	0.610741	1	0.357714	0.287432	1	0.238593	0.574948	1	-0.0255775	0.932132	1	0.0105299	0.972031	1	0.0105299	0.972833	1	0.249123	0.385121	1	brown	turquoise	F	F	NA
4933432I03Rik	0.460511	0.17731	1	0.131775	0.572522	1	-0.117371	0.615072	1	-0.117371	0.675816	1	0.34314	0.0499093	1	-0.22246	0.478713	1	-0.0647264	0.770169	1	-0.0433112	0.844968	1	-0.0433112	0.829109	1	-0.265771	0.266958	1	saddlebrown	brown	F	F	NA
4933432I09Rik	0.0290369	0.902204	1	-0.196196	0.232742	1	-0.391063	0.0201461	1	-0.391063	0.048256	1	-0.362027	0.0096895	0.94584	0.0532213	0.808566	1	-0.215344	0.169956	1	-0.250891	0.111152	1	-0.250891	0.0967549	1	-0.19767	0.225689	1	blue	red	F	F	NA
4933433G19Rik	-0.148595	0.505023	1	0.158	0.30605	1	0.332467	0.0347617	1	0.332467	0.0380265	1	0.183872	0.252098	1	0.0709513	0.685384	1	-0.0119658	0.922958	1	0.0433637	0.726154	1	0.0433637	0.667739	1	0.114315	0.42077	1	turquoise	yellow	F	F	NA
4933434E20Rik	0.108328	0.0148028	1	-0.00570744	0.847241	1	0.00488809	0.868949	1	0.00488809	0.88125	1	0.113216	0.000553758	0.126313	-0.0265158	0.44078	1	0.0214	0.379412	1	0.0261737	0.283365	1	0.0261737	0.352897	1	-0.000342101	0.987415	1	blue	yellow	F	F	NA
4933439C10Rik	-0.0827403	0.30554	1	0.0798609	0.154166	1	0.114772	0.0430493	1	0.114772	0.0496686	1	0.0320317	0.574819	1	-8.73038e-05	0.998988	1	0.0657943	0.180881	1	-0.0508628	0.299036	1	-0.0508628	0.347535	1	-0.0509501	0.244439	1	turquoise	turquoise	F	F	NA
4933439K11Rik	0.221623	0.64576	1	-0.0904321	0.785607	1	-0.194996	0.558122	1	-0.194996	0.618589	1	0.0266272	0.916832	1	-0.502035	0.157213	1	0.214082	0.390307	1	0.131635	0.596413	1	0.131635	0.610666	1	-0.3704	0.120929	1	turquoise	green	F	F	NA
5031410I06Rik	0.112811	0.668352	1	0.151071	0.407133	1	0.00503372	0.977877	1	0.00503372	0.981036	1	0.117845	0.411911	1	0.307524	0.164121	1	-0.221857	0.155926	1	-0.059486	0.700666	1	-0.059486	0.663156	1	0.248038	0.149389	1	brown	turquoise	F	F	oligodendrocyte
5031414D18Rik	0.515214	0.0436174	1	0.0905394	0.599319	1	0.343881	0.0506398	1	0.343881	0.0486879	1	0.859095	9.61968e-05	0.0337933	0.0567026	0.713565	1	0.024045	0.825684	1	-0.12702	0.248029	1	-0.12702	0.243592	1	-0.0703174	0.520776	1	blue	turquoise	F	F	NA
5031425E22Rik	-0.0877976	0.173307	1	0.0304023	0.490949	1	0.0580811	0.19139	1	0.0580811	0.143497	1	-0.0297165	0.566271	1	-0.110489	0.150907	1	-0.0431455	0.423984	1	0.133288	0.0163951	1	0.133288	0.0185121	1	0.0227992	0.673817	1	yellow	turquoise	F	F	NA
5031426D15Rik	-0.130856	0.758668	1	0.235772	0.423915	1	0.284324	0.335696	1	0.284324	0.30358	1	0.153468	0.635903	1	-0.3543	0.446527	1	0.110271	0.736928	1	0.150427	0.646949	1	0.150427	0.632575	1	-0.203873	0.544233	1	turquoise	turquoise	F	F	NA
5031434O11Rik	-0.215178	0.174408	1	0.0763145	0.481716	1	0.13469	0.217094	1	0.13469	0.103707	1	-0.0804882	0.557395	1	0.233016	0.0712149	1	-0.222418	0.0163449	1	-0.01135	0.899303	1	-0.01135	0.893503	1	0.221666	0.0242163	1	turquoise	turquoise	F	F	NA
5031439G07Rik	0.0501852	0.138283	1	-0.0517385	0.0291605	1	-0.0401565	0.0870164	1	-0.0401566	0.0916841	1	0.0100287	0.69879	1	0.0675166	0.0429775	1	-0.00297154	0.897454	1	0.0190143	0.411271	1	0.0190143	0.458833	1	0.0865309	0.0006061	0.134868	yellow	brown	F	F	oligodendrocyte
5033404E19Rik	-0.369039	0.516783	1	0.660215	0.0973052	1	0.0797518	0.838761	1	0.0797518	0.85785	1	-0.289288	0.381413	1	0.379984	0.473504	1	-0.0692603	0.853025	1	-0.0821133	0.826165	1	-0.0821133	0.828909	1	0.297871	0.410672	1	turquoise	brown	F	F	NA
5033406O09Rik	0.657891	0.0450136	1	0.0703949	0.750466	1	0.0978988	0.658462	1	0.0978988	0.69036	1	0.755789	0.000738418	0.155796	0.237368	0.580752	1	0.230296	0.449255	1	0.0954201	0.753265	1	0.0954201	0.720686	1	0.332788	0.318982	1	blue	brown	F	F	NA
5330413P13Rik	0.308663	0.19089	1	-0.126531	0.434226	1	-0.0503888	0.754781	1	-0.0503888	0.760992	1	0.258274	0.117469	1	0.104248	0.568148	1	0.0383973	0.765927	1	0.377639	0.00506685	1	0.377639	0.00234344	0.35999	0.481887	0.00220251	0.345482	turquoise	lightgreen	F	F	ependymal
5330417C22Rik	-0.207429	0.000621477	0.289574	0.0612575	0.121597	1	0.0177337	0.649878	1	0.0177337	0.642938	1	-0.189695	0.000169828	0.0523642	0.0379808	0.533868	1	0.0249408	0.563327	1	0.00906499	0.833367	1	0.00906499	0.826285	1	0.0470458	0.301474	1	white	turquoise	T	F	NA
5330426P16Rik	-0.0335529	0.804647	1	-0.0916836	0.329881	1	0.0913632	0.331555	1	0.0913632	0.302354	1	0.0578102	0.575822	1	0.00639286	0.960083	1	-0.0308131	0.733147	1	0.0300564	0.739451	1	0.0300564	0.765312	1	0.0364493	0.637054	1	turquoise	turquoise	F	F	oligodendrocyte
5330434G04Rik	-0.0683247	0.45472	1	-0.107975	0.0911801	1	0.00470631	0.940325	1	0.00470631	0.946845	1	-0.0636184	0.253629	1	0.087499	0.177117	1	-0.0634642	0.166445	1	-0.0752754	0.102194	1	-0.0752754	0.101344	1	0.0122236	0.79163	1	blue	tan	F	F	interneuron
5430402O13Rik	0.163548	0.547075	1	-0.00350151	0.985063	1	-0.142475	0.447723	1	-0.142475	0.472157	1	0.0210734	0.906408	1	0.0252657	0.913501	1	0.316561	0.0591664	1	0.311213	0.0634151	1	0.311213	0.072227	1	0.336478	0.042334	1	turquoise	red	F	F	NA
5430405H02Rik	-0.0731479	0.58566	1	0.162263	0.0844943	1	0.087255	0.347664	1	0.087255	0.311777	1	0.014107	0.890975	1	0.204455	0.262781	1	0.021787	0.865078	1	0.062311	0.627393	1	0.062311	0.6432	1	0.266766	0.0334366	1	turquoise	yellow	F	F	NA
5430416N02Rik	-0.0449841	0.725703	1	0.00943296	0.91504	1	-0.142272	0.1128	1	-0.142272	0.10571	1	-0.187256	0.0575984	1	-0.0897471	0.423195	1	-0.0756817	0.340236	1	-0.0237649	0.763539	1	-0.0237649	0.745315	1	-0.113512	0.181874	1	blue	blue	F	F	NA
5430416O09Rik	-0.34465	0.168705	1	0.484562	0.00662774	1	0.334889	0.055124	1	0.334889	0.0718025	1	-0.00976087	0.95269	1	0.0388838	0.868017	1	0.335445	0.0472966	1	-0.0815595	0.62247	1	-0.0815595	0.592266	1	-0.0426756	0.807342	1	blue	purple	F	F	endothelial
5430417L22Rik	-0.0237671	0.736038	1	-0.0626233	0.202005	1	-0.126733	0.0120132	1	-0.126733	0.0106875	1	-0.1505	0.00958172	0.940306	-0.017155	0.731557	1	0.0168408	0.634089	1	-0.015989	0.651297	1	-0.015989	0.672175	1	-0.033144	0.327123	1	black	greenyellow	F	F	NA
5430427O19Rik	0.75436	0.0375878	1	0.236124	0.335973	1	0.533554	0.0332853	1	0.533554	0.0166029	1	1.28791	0.000161679	0.0507412	0.290412	0.569912	1	0.502533	0.168116	1	0.270351	0.455036	1	0.270351	0.540525	1	0.560763	0.0312174	1	blue	yellow	F	F	microglia
5430435G22Rik	2.16566	5.60101e-10	2.37101e-06	-0.682907	0.000760764	0.334303	0.27563	0.151014	1	0.27563	0.126971	1	2.44129	7.31936e-11	1.80245e-07	1.12542	0.00150681	0.527318	-1.00051	0.000105921	0.079728	-0.282926	0.236033	1	-0.282926	0.229898	1	0.842498	0.00148828	0.259738	blue	brown	F	F	NA
5530601H04Rik	0.0207987	0.84762	1	-0.0357735	0.632355	1	0.0117651	0.87483	1	0.0117651	0.872871	1	0.0325638	0.678888	1	0.0663489	0.501922	1	0.0721899	0.30315	1	-0.0990344	0.159898	1	-0.0990344	0.150541	1	-0.0326854	0.646817	1	yellow	blue	F	F	NA
5730405O15Rik	-0.22913	0.385632	1	0.0467757	0.796653	1	-0.0316862	0.8614	1	-0.0316862	0.873432	1	-0.260816	0.120479	1	-0.110237	0.564396	1	-0.0150225	0.911404	1	0.14481	0.286473	1	0.14481	0.307951	1	0.0345735	0.784969	1	blue	turquoise	F	F	NA
5730408K05Rik	0.562435	0.0360735	1	-0.245035	0.179069	1	-0.38388	0.0380493	1	-0.38388	0.0409474	1	0.178555	0.342928	1	0.383026	0.140405	1	-0.332681	0.0718422	1	0.0486281	0.78884	1	0.0486281	0.810572	1	0.431654	0.00894954	0.901454	brown	tan	F	F	NA
5730409E04Rik	-0.00902714	0.788296	1	0.0292502	0.211307	1	-0.00171002	0.941216	1	-0.00171002	0.943569	1	-0.0107372	0.667176	1	-0.0394743	0.420452	1	-0.0144446	0.675937	1	0.0173355	0.616049	1	0.0173355	0.623903	1	-0.0221388	0.522451	1	turquoise	turquoise	F	F	NA
5730422E09Rik	0.192958	0.738276	1	-0.119478	0.764286	1	-0.0301851	0.939583	1	-0.0301851	0.932409	1	0.162773	0.719437	1	0.272814	0.605249	1	-0.00615471	0.986823	1	-0.0962623	0.796247	1	-0.0962623	0.764625	1	0.176552	0.667855	1	turquoise	turquoise	F	F	NA
5730455P16Rik	-0.0162615	0.596641	1	-0.00838211	0.692394	1	-0.0101041	0.633587	1	-0.0101041	0.646768	1	-0.0263656	0.263163	1	-0.0694775	0.055286	1	-0.0124114	0.621609	1	0.0158076	0.529939	1	0.0158076	0.533347	1	-0.0536699	0.0508573	1	yellow	blue	T	F	NA
5730480H06Rik	-0.251347	0.166198	1	0.00665596	0.957153	1	-0.0743946	0.548993	1	-0.0743946	0.540908	1	-0.325741	0.0193275	1	0.254587	0.149705	1	-0.103808	0.402539	1	-0.0749911	0.544622	1	-0.0749911	0.534015	1	0.179596	0.158478	1	blue	turquoise	F	F	NA
5730507C01Rik	-0.0204047	0.880392	1	-0.0707981	0.450734	1	0.063882	0.495915	1	0.063882	0.392406	1	0.0434773	0.705711	1	-0.0160103	0.917791	1	0.00122848	0.991063	1	-0.0646093	0.556556	1	-0.0646093	0.477974	1	-0.0806195	0.518209	1	turquoise	blue	F	F	NA
5730508B09Rik	-0.00603008	0.956542	1	-0.118576	0.125584	1	0.0572623	0.454782	1	0.0572623	0.400617	1	0.0512322	0.561846	1	-0.107362	0.427171	1	-0.0240168	0.801045	1	-0.0548969	0.565192	1	-0.0548969	0.548243	1	-0.162259	0.106765	1	turquoise	yellow	F	F	NA
5730522E02Rik	0.0632421	0.723795	1	0.0373518	0.762255	1	0.00876728	0.943363	1	0.00876728	0.937489	1	0.0720093	0.605867	1	-0.317117	0.0655928	1	0.188961	0.118783	1	0.307068	0.0130572	1	0.307068	0.0117735	1	-0.0100492	0.934879	1	yellow	turquoise	F	F	NA
5730559C18Rik	0.417472	0.00973166	1	-0.0171804	0.872622	1	-0.13063	0.226699	1	-0.13063	0.28748	1	0.286842	0.00424396	0.542927	0.163514	0.284928	1	-0.311649	0.00547853	1	-0.177795	0.103003	1	-0.177795	0.0929857	1	-0.0142815	0.896931	1	blue	green	F	F	NA
5830403L16Rik	-0.297791	0.274219	1	0.108013	0.563531	1	-0.115957	0.535322	1	-0.115957	0.566669	1	-0.413748	0.0237211	1	0.229607	0.25264	1	0.0137884	0.922046	1	0.0334911	0.812171	1	0.0334911	0.812744	1	0.263098	0.0656791	1	turquoise	brown	F	F	NA
5830415F09Rik	-0.261344	0.115299	1	0.0946342	0.403709	1	0.117787	0.299726	1	0.117787	0.332137	1	-0.143558	0.187767	1	-0.162188	0.296146	1	0.0184004	0.8661	1	0.127751	0.245199	1	0.127751	0.300616	1	-0.034437	0.709306	1	yellow	green	F	F	NA
5830416P10Rik	-0.267305	0.0215387	1	0.0967347	0.217829	1	0.164284	0.0394308	1	0.164284	0.0248617	1	-0.10302	0.255678	1	-0.0717017	0.542069	1	0.00285954	0.972513	1	-0.215404	0.0122181	1	-0.215404	0.00747873	0.80047	-0.287105	0.0035806	0.484549	turquoise	red	F	F	NA
5830417I10Rik	-0.0534164	0.411006	1	-0.0678412	0.133803	1	-0.0943178	0.0393897	1	-0.0943178	0.0437893	1	-0.147734	0.00430242	0.548272	-0.00167922	0.986286	1	-0.0277736	0.687911	1	0.00475717	0.945099	1	0.00475717	0.940306	1	0.00307795	0.966589	1	turquoise	turquoise	F	F	NA
5830418K08Rik	-0.0448062	0.464664	1	-0.000476738	0.990977	1	0.0691657	0.106107	1	0.0691657	0.0998402	1	0.0243594	0.597035	1	-0.0456945	0.57491	1	-0.0430819	0.455194	1	0.0357469	0.535104	1	0.0357469	0.543711	1	-0.00994761	0.858967	1	yellow	turquoise	F	F	NA
5830418P13Rik	-0.248318	0.671754	1	0.924891	0.0261402	1	0.237739	0.556978	1	0.237739	0.603997	1	-0.0105787	0.975223	1	1.23265	0.00994519	1	-0.666409	0.0454437	1	0.197336	0.545472	1	0.197336	0.611012	1	1.42998	3.70796e-06	0.00233537	turquoise	yellow	F	F	NA
5830444B04Rik	-0.0455536	0.884177	1	0.39213	0.0744287	1	0.40819	0.0637041	1	0.40819	0.0719123	1	0.362636	0.105827	1	-0.084476	0.794151	1	0.218221	0.342712	1	-0.171061	0.45615	1	-0.171061	0.502198	1	-0.255537	0.199054	1	blue	purple	F	F	NA
5830454E08Rik	-0.0823746	0.774331	1	0.140552	0.479436	1	-0.218291	0.273989	1	-0.218291	0.344608	1	-0.300666	0.0703949	1	-0.243114	0.535754	1	0.302496	0.277986	1	0.343966	0.218229	1	0.343966	0.303126	1	0.100851	0.620184	1	blue	turquoise	F	F	NA
5930403L14Rik	0.314859	4.55839e-05	0.0411537	0.0297183	0.538753	1	-0.0509433	0.294042	1	-0.0509433	0.225226	1	0.263916	0.000129637	0.0428617	0.0558027	0.434	1	0.0326154	0.517388	1	0.0437416	0.386151	1	0.0437416	0.44161	1	0.0995443	0.0282554	1	brown	yellow	F	F	NA
5930412G12Rik	0.242474	0.214886	1	-0.0275077	0.837043	1	-0.15252	0.257547	1	-0.15252	0.291383	1	0.0899541	0.476948	1	0.0374731	0.853173	1	0.0913716	0.52421	1	-0.0663864	0.643213	1	-0.0663864	0.642133	1	-0.0289134	0.837567	1	turquoise	blue	F	F	NA
5930430L01Rik	-0.0513281	0.757319	1	0.251123	0.0328157	1	0.0673895	0.557164	1	0.0673895	0.589262	1	0.0160615	0.87844	1	-0.447206	0.0206426	1	0.0647576	0.625723	1	0.176986	0.186198	1	0.176986	0.145606	1	-0.27022	0.0679148	1	turquoise	turquoise	F	F	NA
5930438M14Rik	-0.833006	0.122253	1	0.806844	0.0322507	1	0.235691	0.521528	1	0.235691	0.537063	1	-0.597315	0.10689	1	0.979937	0.0832248	1	-0.467905	0.237879	1	-0.443027	0.263381	1	-0.443027	0.290967	1	0.53691	0.147136	1	green	turquoise	F	F	NA
6030407O03Rik	-0.424806	0.373931	1	0.533774	0.109096	1	0.250779	0.446316	1	0.250779	0.443295	1	-0.174027	0.609562	1	-0.16021	0.694941	1	0.186553	0.519025	1	0.222811	0.441639	1	0.222811	0.467764	1	0.0626019	0.813044	1	turquoise	brown	F	F	NA
6030419C18Rik	-0.00389225	0.91039	1	0.0281738	0.241497	1	-0.0462366	0.057796	1	-0.0462366	0.106618	1	-0.0501289	0.027646	1	0.00894393	0.819192	1	-0.00410677	0.88198	1	-0.0411866	0.141227	1	-0.0411866	0.126685	1	-0.0322427	0.289746	1	yellow	green	F	F	NA
6030443J06Rik	0.356669	0.203823	1	-0.109956	0.567341	1	-0.0471558	0.805932	1	-0.0471558	0.758302	1	0.309513	0.194941	1	0.124036	0.610104	1	-0.483021	0.00694511	1	0.0714331	0.677769	1	0.0714331	0.639231	1	0.19547	0.299633	1	blue	blue	F	F	NA
6030458C11Rik	-0.0194093	0.53667	1	-0.0259502	0.234084	1	-0.0073393	0.734542	1	-0.0073393	0.742673	1	-0.0267486	0.267748	1	-0.0494019	0.1661	1	0.0174429	0.485781	1	-0.0752838	0.00398934	0.994255	-0.0752838	0.00665276	0.741073	-0.124686	5.83556e-05	0.0229039	turquoise	yellow	F	F	NA
6230400D17Rik	0.248538	0.116748	1	-0.162025	0.137784	1	-0.100016	0.355821	1	-0.100016	0.300703	1	0.148522	0.237365	1	0.0363484	0.850471	1	-0.00931538	0.945517	1	0.0892751	0.513507	1	0.0892751	0.507529	1	0.125623	0.359698	1	brown	salmon	F	F	microglia
6330403A02Rik	-0.10216	0.0477922	1	0.0114764	0.741809	1	0.0588492	0.0962318	1	0.0588492	0.108057	1	-0.0433111	0.240067	1	-0.0783358	0.107284	1	-0.00727174	0.830196	1	-0.105501	0.00305649	0.841425	-0.105501	0.00286209	0.415411	-0.183837	3.33753e-05	0.0144812	lightgreen	black	F	F	NA
6330403K07Rik	0.0338357	0.411461	1	0.0482597	0.0936331	1	-0.048708	0.0907205	1	-0.048708	0.138417	1	-0.0148723	0.569309	1	0.0528017	0.202566	1	-0.00322208	0.91165	1	0.0477349	0.105215	1	0.0477349	0.137619	1	0.100537	0.00122003	0.225481	turquoise	lightgreen	F	F	NA
6330408A02Rik	0.0265856	0.697673	1	0.0305363	0.518543	1	-0.0870063	0.0704481	1	-0.0870063	0.0934036	1	-0.0604207	0.194204	1	-0.0364637	0.577685	1	0.0721961	0.123281	1	0.0331805	0.474184	1	0.0331805	0.505486	1	-0.00328322	0.938684	1	blue	blue	F	F	NA
6330409D20Rik	-0.117559	0.697531	1	-0.11905	0.568823	1	0.0620306	0.766244	1	0.0620306	0.770202	1	-0.0555286	0.791013	1	-0.274499	0.396978	1	-0.0342271	0.880812	1	0.332865	0.149413	1	0.332865	0.129902	1	0.0583661	0.805414	1	turquoise	yellow	F	F	interneuron
6330410L21Rik	0.0145383	0.979913	1	-0.162476	0.683743	1	-0.33673	0.400015	1	-0.33673	0.358794	1	-0.322192	0.472207	1	-0.0932813	0.862956	1	-0.338445	0.377767	1	-0.570614	0.140074	1	-0.570614	0.0827891	1	-0.663896	0.131467	1	brown	brown	F	F	NA
6330416G13Rik	0.389663	7.21774e-06	0.0095592	-0.137364	0.0125906	1	-0.108115	0.046553	1	-0.108115	0.0399993	1	0.281548	7.58016e-05	0.0279957	-0.029094	0.699164	1	0.0324477	0.542677	1	0.0177129	0.739283	1	0.0177129	0.750093	1	-0.0113811	0.821735	1	brown	yellow	F	F	oligodendrocyte
6330418K02Rik	0.599526	0.0292059	1	0.044499	0.809478	1	-0.297231	0.112407	1	-0.297231	0.127858	1	0.302295	0.10743	1	-0.0772677	0.638317	1	0.084123	0.469973	1	0.0883211	0.448237	1	0.0883211	0.455069	1	0.0110533	0.921731	1	brown	turquoise	F	F	NA
6330419J24Rik	0.0457683	0.552775	1	0.0190068	0.720567	1	0.0124338	0.814908	1	0.0124338	0.836942	1	0.0582021	0.209244	1	-0.0229265	0.698335	1	-0.040058	0.340267	1	-0.061504	0.145842	1	-0.061504	0.136137	1	-0.0844304	0.0618763	1	yellow	brown	F	F	NA
6330549D23Rik	-0.0148076	0.938263	1	0.150299	0.258118	1	-0.0360765	0.784585	1	-0.0360765	0.797204	1	-0.0508841	0.684276	1	-0.493276	0.0327144	1	0.507794	0.00245705	0.733006	0.221424	0.168778	1	0.221424	0.147123	1	-0.271852	0.110273	1	yellow	turquoise	F	F	NA
6430531B16Rik	0.274122	0.447744	1	-0.128274	0.606034	1	-0.254941	0.307533	1	-0.254941	0.113932	1	0.0191813	0.953738	1	-0.396799	0.281303	1	0.0805329	0.755745	1	0.160897	0.53493	1	0.160897	0.583992	1	-0.235902	0.273888	1	turquoise	turquoise	F	F	NA
6430548M08Rik	-0.0709825	0.0303103	1	0.0282068	0.204061	1	-0.0327128	0.142025	1	-0.0327128	0.189192	1	-0.103695	9.63031e-05	0.0337984	0.0402484	0.154712	1	-0.0317667	0.113161	1	-0.00752662	0.703711	1	-0.00752662	0.72996	1	0.0327217	0.107466	1	blue	yellow	F	F	NA
6430550D23Rik	0.0740887	0.726621	1	-0.179509	0.223271	1	0.09619	0.51143	1	0.09619	0.513197	1	0.170279	0.26208	1	-0.358954	0.136877	1	0.270457	0.113546	1	-0.0409985	0.80787	1	-0.0409985	0.761889	1	-0.399952	0.0475896	1	turquoise	brown	F	F	ependymal
6430571L13Rik	-0.0408936	0.777839	1	-0.0949319	0.344835	1	-0.101483	0.312924	1	-0.101483	0.221751	1	-0.142377	0.245843	1	0.151519	0.360516	1	-0.128635	0.273252	1	-0.174986	0.138308	1	-0.174986	0.198281	1	-0.0234672	0.803283	1	salmon	turquoise	F	F	NA
6430573F11Rik	-0.120331	0.298212	1	-0.044623	0.574431	1	-0.0768626	0.335148	1	-0.0768626	0.292276	1	-0.197193	0.0366777	1	0.119405	0.373667	1	-0.0971477	0.306705	1	-0.470743	8.71864e-06	0.0110723	-0.470743	4.69366e-05	0.019142	-0.351337	0.000753104	0.158298	magenta	tan	F	F	interneuron
6430584L05Rik	-0.156405	0.321197	1	0.129712	0.234354	1	0.134025	0.219413	1	0.134025	0.181286	1	-0.02238	0.854204	1	-0.103713	0.624552	1	0.10713	0.475313	1	0.179586	0.233796	1	0.179586	0.227405	1	0.0758726	0.613682	1	turquoise	blue	F	F	pyramidal
6530402F18Rik	0.0363253	0.486764	1	-0.0348408	0.334978	1	-0.019802	0.582336	1	-0.019802	0.564103	1	0.0165232	0.68129	1	0.0153338	0.743338	1	0.0347934	0.296025	1	-0.0737096	0.0300511	1	-0.0737096	0.0534129	1	-0.0583758	0.0612096	1	turquoise	green	F	F	NA
6530411M01Rik	-0.0840643	0.7369	1	0.108089	0.531983	1	0.0897265	0.60364	1	0.0897265	0.60306	1	0.0056622	0.974555	1	0.327243	0.222236	1	-0.259248	0.172352	1	-0.108852	0.563334	1	-0.108852	0.551073	1	0.218391	0.257426	1	turquoise	turquoise	F	F	NA
6720483E21Rik	0.257269	0.519061	1	-0.111752	0.684395	1	0.00487055	0.985852	1	0.00487055	0.9841	1	0.262139	0.406362	1	1.04724	0.0110347	1	-0.603681	0.0360538	1	-0.466161	0.102151	1	-0.466161	0.0353666	1	0.581077	0.0895941	1	turquoise	turquoise	F	F	NA
6720489N17Rik	-0.170947	0.224914	1	0.0173638	0.857047	1	-0.0149066	0.877096	1	-0.0149066	0.893311	1	-0.185853	0.0257064	1	-0.0950286	0.468729	1	0.113129	0.224969	1	0.238764	0.0126476	1	0.238764	0.01721	1	0.143736	0.116919	1	turquoise	blue	F	F	NA
6820408C15Rik	-0.122737	0.375727	1	0.149198	0.122146	1	-0.218595	0.025706	1	-0.218595	0.0341539	1	-0.341333	0.00141155	0.249962	-0.161719	0.302929	1	0.171467	0.125126	1	0.0744561	0.500931	1	0.0744561	0.393428	1	-0.0872634	0.498123	1	salmon	yellow	F	F	ependymal
6820431F20Rik	-0.0865786	0.02267	1	0.0568345	0.0297098	1	0.0714528	0.0070929	1	0.0714528	0.0230319	1	-0.0151258	0.503955	1	-0.0787102	0.00950871	1	0.093504	3.9891e-05	0.0372499	0.0408842	0.0527222	1	0.0408842	0.0526338	1	-0.0378259	0.108629	1	turquoise	turquoise	F	F	NA
7630403G23Rik	0.746503	0.203531	1	0.706781	0.0835254	1	-0.186245	0.643009	1	-0.186245	0.654618	1	0.560257	0.164292	1	-0.221196	0.694437	1	0.618617	0.124834	1	0.312688	0.433419	1	0.312688	0.33767	1	0.0914923	0.840085	1	brown	turquoise	F	F	NA
8030462N17Rik	-0.101274	0.0947677	1	-0.0278501	0.499702	1	-0.0149032	0.717452	1	-0.0149032	0.698175	1	-0.116177	0.0191427	1	-0.111988	0.0322448	1	0.0345066	0.340823	1	0.0348286	0.336382	1	0.0348286	0.259262	1	-0.0771596	0.0720453	1	turquoise	turquoise	F	F	NA
8430408G22Rik	-0.382133	0.414508	1	0.12986	0.686935	1	0.370231	0.253702	1	0.370231	0.27643	1	-0.0119023	0.969617	1	0.471251	0.278732	1	0.0500693	0.869893	1	0.129744	0.671509	1	0.129744	0.623628	1	0.600995	0.0839653	1	turquoise	yellow	F	F	endothelial
8430419L09Rik	-0.0894798	0.00277517	0.795363	0.00587688	0.764159	1	-0.0243626	0.217418	1	-0.0243625	0.197294	1	-0.113842	7.80959e-05	0.0287083	-0.00593961	0.795315	1	0.00665481	0.68121	1	-0.0495953	0.00349237	0.914885	-0.0495953	0.010678	1	-0.055535	0.00291243	0.420562	blue	lightcyan	F	F	NA
8430426J06Rik	0.28378	0.47966	1	0.0739097	0.789125	1	0.0938413	0.734245	1	0.0938413	0.752777	1	0.377621	0.149357	1	0.211879	0.588806	1	-0.260477	0.348878	1	-0.385161	0.16841	1	-0.385161	0.209624	1	-0.173283	0.47731	1	brown	blue	F	F	NA
8430427H17Rik	-0.0130641	0.805981	1	0.0231569	0.528908	1	0.0118083	0.74773	1	0.0118083	0.771362	1	-0.00125583	0.970577	1	0.0519855	0.284218	1	-0.0200497	0.557398	1	-0.0230034	0.501112	1	-0.0230034	0.503448	1	0.028982	0.407249	1	turquoise	blue	F	F	NA
8430429K09Rik	0.00676154	0.958519	1	0.121483	0.180204	1	0.0563472	0.530862	1	0.0563472	0.548857	1	0.0631087	0.474024	1	0.193022	0.204235	1	-0.119292	0.266156	1	-0.122745	0.252753	1	-0.122745	0.269385	1	0.0702766	0.490462	1	turquoise	turquoise	F	F	NA
9030025P20Rik	-0.162733	0.259454	1	0.235484	0.0209443	1	0.233787	0.0218295	1	0.233787	0.0297773	1	0.0710544	0.469968	1	-0.083795	0.408626	1	-0.00969335	0.892074	1	-0.056238	0.432704	1	-0.056238	0.396612	1	-0.140033	0.0744822	1	turquoise	brown	F	F	NA
9030612E09Rik	0.136097	0.538689	1	-0.011625	0.939209	1	0.0350111	0.818384	1	0.0350112	0.827407	1	0.171109	0.249646	1	0.00659458	0.976085	1	0.113741	0.465966	1	0.14644	0.348835	1	0.14644	0.400607	1	0.153035	0.254603	1	turquoise	turquoise	F	F	NA
9030617O03Rik	0.0494701	0.676812	1	0.032204	0.694134	1	0.103574	0.20971	1	0.103574	0.165178	1	0.153044	0.112496	1	0.00784098	0.94827	1	-0.0634622	0.459066	1	0.0713679	0.405437	1	0.0713679	0.408478	1	0.0792088	0.349729	1	blue	turquoise	F	F	NA
9030624G23Rik	-0.267157	0.00345519	0.908059	0.0586216	0.330788	1	0.122264	0.0462931	1	0.122264	0.0308393	1	-0.144893	0.0445368	1	-0.0665095	0.485767	1	0.0710328	0.29407	1	0.0513652	0.4467	1	0.0513652	0.438404	1	-0.0151444	0.823767	1	brown	yellow	F	F	NA
9030624J02Rik	0.0226425	0.529836	1	0.0347594	0.165969	1	0.0346559	0.167205	1	0.0346559	0.202892	1	0.0572984	0.0318824	1	0.0247504	0.461742	1	-0.024608	0.302146	1	0.00308692	0.896413	1	0.00308692	0.906658	1	0.0278373	0.223516	1	turquoise	magenta	F	F	NA
9130011E15Rik	-0.0164548	0.770829	1	-0.0619185	0.117203	1	0.00373776	0.923577	1	0.00373776	0.93354	1	-0.012717	0.703409	1	-0.124256	0.0930119	1	0.0202695	0.69409	1	-0.0155584	0.76265	1	-0.0155584	0.759803	1	-0.139814	0.0121181	1	turquoise	yellow	F	F	NA
9130019O22Rik	0.387976	0.00960005	1	-0.179692	0.0758613	1	-0.21147	0.0379856	1	-0.21147	0.0584178	1	0.176506	0.0652877	1	0.209567	0.111533	1	-0.0645425	0.483277	1	-0.192899	0.0401626	1	-0.192899	0.0408871	1	0.0166675	0.856352	1	turquoise	turquoise	T	F	NA
9130019P16Rik	-0.164609	0.101158	1	-0.0132113	0.846468	1	-0.0196712	0.773172	1	-0.0196712	0.755063	1	-0.18428	0.0231513	1	-0.124975	0.254059	1	0.00475552	0.950706	1	0.0317659	0.679923	1	0.0317659	0.669693	1	-0.0932091	0.241657	1	blue	blue	F	F	NA
9130023H24Rik	0.31687	0.0396312	1	-0.0636553	0.540092	1	-0.0456013	0.660392	1	-0.0456013	0.679762	1	0.271269	0.0108024	1	0.03693	0.806077	1	0.0264964	0.803293	1	0.0959593	0.368989	1	0.0959593	0.354832	1	0.132889	0.225867	1	brown	yellow	F	F	NA
9130024F11Rik	-0.149916	0.405122	1	-0.0101843	0.934421	1	0.0089055	0.94264	1	0.0089055	0.943542	1	-0.141011	0.265382	1	0.0750505	0.616524	1	-0.0631051	0.551744	1	0.0198772	0.851037	1	0.0198772	0.861955	1	0.0949277	0.320805	1	green	turquoise	F	F	NA
9130221H12Rik	-0.00523601	0.965361	1	-0.0934738	0.26469	1	-0.0474783	0.568966	1	-0.0474783	0.51442	1	-0.0527143	0.587386	1	0.236227	0.108604	1	-0.0373592	0.716026	1	-0.122439	0.23648	1	-0.122439	0.267063	1	0.113788	0.233726	1	brown	brown	F	F	NA
9130401M01Rik	0.0763548	0.194155	1	-0.0589791	0.147105	1	-0.0492636	0.224201	1	-0.0492636	0.258325	1	0.0270913	0.490172	1	-0.0119768	0.823928	1	0.0350815	0.35882	1	0.0160873	0.672773	1	0.0160873	0.62768	1	0.0041105	0.923617	1	turquoise	brown	T	F	NA
9230009I02Rik	-0.513402	0.170148	1	0.443359	0.087952	1	0.753421	0.00488122	1	0.753421	0.00994056	0.962329	0.240019	0.325704	1	0.574215	0.19334	1	-0.510073	0.104075	1	0.125995	0.683949	1	0.125995	0.560261	1	0.700211	0.0716128	1	blue	blue	F	F	NA
9230110C19Rik	-0.103637	0.253126	1	0.0233606	0.707044	1	0.0130772	0.833272	1	0.0130772	0.829992	1	-0.0905596	0.178307	1	-0.0217386	0.824426	1	0.0617523	0.374747	1	0.0193247	0.780346	1	0.0193247	0.799118	1	-0.00241393	0.968462	1	yellow	turquoise	F	F	ependymal
9230112J17Rik	0.0852916	0.730251	1	-0.0152305	0.928859	1	-0.164724	0.336816	1	-0.164724	0.381965	1	-0.0794319	0.606171	1	0.0720593	0.780471	1	0.212292	0.248854	1	-0.118365	0.518144	1	-0.118365	0.47607	1	-0.0463055	0.812692	1	yellow	turquoise	F	F	NA
9230114K14Rik	-0.0936752	0.559323	1	0.0970025	0.382132	1	-0.0687488	0.534745	1	-0.0687488	0.528647	1	-0.162424	0.169944	1	-0.0283424	0.830219	1	-0.0429315	0.6463	1	-0.0880378	0.348464	1	-0.0880378	0.359957	1	-0.11638	0.203845	1	yellow	black	F	F	ependymal
9230116N13Rik	-0.0316726	0.925137	1	0.245232	0.294798	1	-0.22036	0.345914	1	-0.22036	0.27428	1	-0.252033	0.359802	1	-0.0225551	0.959504	1	0.513816	0.10689	1	0.375218	0.235899	1	0.375218	0.335091	1	0.352663	0.104696	1	blue	turquoise	F	F	NA
9330020H09Rik	0.180869	0.410407	1	-0.0757733	0.616375	1	0.0413025	0.784575	1	0.0413025	0.783739	1	0.222172	0.163253	1	-0.286364	0.137815	1	0.13611	0.315298	1	0.0740903	0.583168	1	0.0740903	0.541976	1	-0.212274	0.151999	1	turquoise	turquoise	F	F	NA
9330102E08Rik	0.00813521	0.86461	1	0.0167988	0.61037	1	-0.0308904	0.350488	1	-0.0308904	0.395911	1	-0.0227551	0.470726	1	-0.00471608	0.914957	1	-0.0151614	0.627744	1	-0.0494526	0.118214	1	-0.0494526	0.119819	1	-0.0541687	0.104108	1	turquoise	turquoise	F	F	NA
9330111N05Rik	-0.581865	0.298835	1	1.17621	0.00357924	0.928433	0.582048	0.134686	1	0.582048	0.171417	1	0.000183029	0.999583	1	-0.888677	0.0866385	1	1.3959	0.000324131	0.181959	0.404368	0.265675	1	0.404368	0.311485	1	-0.484309	0.132479	1	turquoise	turquoise	F	F	NA
9330117O12Rik	0.045942	0.839784	1	0.256721	0.10678	1	-0.154858	0.325984	1	-0.154858	0.333363	1	-0.108916	0.495178	1	-0.290998	0.0951184	1	0.162311	0.185457	1	0.273801	0.0281236	1	0.273801	0.0221275	1	-0.0171972	0.892438	1	turquoise	turquoise	F	F	oligodendrocyte
9330133O14Rik	-0.00504523	0.969518	1	0.090266	0.324533	1	0.161849	0.0809589	1	0.161849	0.102237	1	0.156804	0.0838873	1	-0.108873	0.54142	1	-0.0646893	0.607639	1	-0.946141	1.40972e-09	5.57527e-06	-0.946141	7.8598e-08	8.79521e-05	-1.05501	1.07078e-08	1.54594e-05	turquoise	black	F	F	NA
9330151L19Rik	0.0317441	0.688878	1	0.0934327	0.0926962	1	0.0339036	0.535999	1	0.0339036	0.536702	1	0.0656477	0.256325	1	-0.00858532	0.881098	1	-0.0351852	0.387885	1	0.0744927	0.0714381	1	0.0744927	0.12607	1	0.0659074	0.0529609	1	turquoise	turquoise	F	F	NA
9330159F19Rik	-0.130883	0.0546254	1	-0.066995	0.150093	1	0.0223242	0.627865	1	0.0223242	0.65993	1	-0.108559	0.0166405	1	-0.0217945	0.804518	1	0.0387994	0.533941	1	-0.0291684	0.639756	1	-0.0291684	0.63642	1	-0.0509629	0.417187	1	turquoise	turquoise	F	F	NA
9330159M07Rik	-0.0541612	0.766433	1	0.186369	0.143308	1	0.105072	0.40532	1	0.105072	0.309263	1	0.0509113	0.738245	1	0.241807	0.269691	1	-0.130048	0.399842	1	-0.123511	0.423774	1	-0.123511	0.343978	1	0.118296	0.494657	1	turquoise	turquoise	F	F	NA
9330162012Rik	-0.157293	0.283058	1	0.108728	0.28225	1	-0.00699955	0.944442	1	-0.00699955	0.928767	1	-0.164293	0.195065	1	0.0419868	0.790978	1	-0.040503	0.717757	1	-0.0275824	0.805491	1	-0.0275824	0.816037	1	0.0144044	0.888689	1	yellow	turquoise	F	F	NA
9330175M20Rik	-0.49915	0.252052	1	0.397626	0.187196	1	0.216635	0.469259	1	0.216635	0.443223	1	-0.282515	0.389163	1	0.311806	0.495822	1	-0.220345	0.496084	1	-0.0966773	0.764738	1	-0.0966773	0.764454	1	0.215128	0.498773	1	yellow	turquoise	F	F	NA
9330179D12Rik	0.0919052	0.662347	1	-0.0834493	0.565889	1	-0.164336	0.260814	1	-0.164336	0.296322	1	-0.0724311	0.594433	1	-0.0565125	0.783458	1	-0.0670191	0.645118	1	0.125185	0.39102	1	0.125185	0.370919	1	0.0686723	0.645545	1	yellow	turquoise	F	F	pyramidal
9330182L06Rik	-0.100486	0.101665	1	-1.81392e-05	0.999653	1	-0.0635297	0.132755	1	-0.0635297	0.143321	1	-0.164015	0.000912379	0.182701	0.0595662	0.238407	1	0.00647336	0.855136	1	-0.0222183	0.53172	1	-0.0222183	0.536231	1	0.0373479	0.301847	1	green	greenyellow	F	F	NA
9330188P03Rik	0.08382	0.848024	1	0.246546	0.415705	1	-0.17844	0.555095	1	-0.17844	0.5791	1	-0.0946203	0.740411	1	0.0601179	0.900407	1	0.0922501	0.786011	1	0.014751	0.965359	1	0.014751	0.968937	1	0.0748689	0.794243	1	turquoise	turquoise	F	F	oligodendrocyte
9430008C03Rik	-0.018923	0.81965	1	-0.0426883	0.457376	1	0.08345	0.149874	1	0.08345	0.164066	1	0.064527	0.271272	1	-0.160263	0.108479	1	0.0713379	0.308147	1	0.142881	0.0447193	1	0.142881	0.0297569	1	-0.0173816	0.817702	1	turquoise	turquoise	F	F	NA
9430015G10Rik	-0.0128228	0.842787	1	-0.0316172	0.479712	1	-0.0382311	0.393397	1	-0.0382311	0.389288	1	-0.0510539	0.28886	1	-0.108186	0.11966	1	0.128422	0.0106853	1	0.0149263	0.758383	1	0.0149263	0.793516	1	-0.0932601	0.0210952	1	turquoise	turquoise	F	F	NA
9430016H08Rik	-0.122394	0.138516	1	0.087174	0.126589	1	0.0863374	0.130175	1	0.0863374	0.0998212	1	-0.036057	0.575886	1	-0.0978977	0.230898	1	-0.0252333	0.660129	1	0.11692	0.0460556	1	0.11692	0.044125	1	0.0190225	0.745995	1	turquoise	turquoise	F	F	NA
9430020K01Rik	-0.207706	4.94445e-06	0.00702026	-0.0341172	0.221592	1	0.0357741	0.200343	1	0.0357741	0.0966547	1	-0.171932	8.98547e-05	0.0321325	0.0272822	0.573359	1	-0.0252101	0.462361	1	-0.189209	1.34166e-06	0.00234834	-0.189209	2.65328e-06	0.00178577	-0.161927	0.000227502	0.0656911	brown	lightcyan	F	F	endothelial
9430021M05Rik	-0.146203	0.261651	1	0.134778	0.135929	1	-0.0398642	0.655397	1	-0.0398642	0.691965	1	-0.186067	0.0227514	1	-0.0536545	0.670222	1	0.216733	0.0182606	1	-0.108094	0.228305	1	-0.108094	0.287733	1	-0.161749	0.0376942	1	green	turquoise	F	F	NA
9430037G07Rik	0.0267038	0.830044	1	0.172352	0.0496035	1	0.0791156	0.358986	1	0.0791156	0.325483	1	0.105819	0.273226	1	0.125727	0.390482	1	0.0889948	0.389994	1	-0.0397531	0.700052	1	-0.0397531	0.708065	1	0.0859739	0.385569	1	blue	yellow	F	F	NA
9430038I01Rik	0.338843	0.0554837	1	-0.142696	0.236283	1	0.133864	0.266095	1	0.133864	0.274783	1	0.472707	0.000702163	0.150032	0.202347	0.370519	1	-0.298836	0.0652733	1	-0.190184	0.235504	1	-0.190184	0.0915884	1	0.0121631	0.950022	1	blue	blue	F	F	NA
9430041J12Rik	-0.00486723	0.961964	1	-0.00284878	0.967735	1	-0.0550439	0.436089	1	-0.0550439	0.395204	1	-0.0599111	0.453816	1	-0.0705119	0.54944	1	0.220978	0.0104034	1	0.160905	0.0578116	1	0.160905	0.0602158	1	0.0903928	0.280243	1	blue	violet	F	F	NA
9430060I03Rik	-0.312583	0.41254	1	-0.20513	0.435652	1	-0.190951	0.46783	1	-0.190951	0.496992	1	-0.503534	0.0509078	1	0.0141925	0.978317	1	-0.167141	0.651156	1	-0.0642129	0.86196	1	-0.0642129	0.848082	1	-0.0500204	0.898762	1	blue	turquoise	F	F	NA
9430083A17Rik	0.11291	0.57854	1	0.248579	0.0811196	1	0.0221102	0.874536	1	0.0221102	0.876499	1	0.135021	0.343489	1	-0.0730618	0.729481	1	-0.0688295	0.645164	1	-0.0293594	0.844131	1	-0.0293594	0.828376	1	-0.102421	0.52212	1	turquoise	turquoise	F	F	NA
9430091E24Rik	0.0681079	0.543655	1	0.0819222	0.291886	1	0.0304721	0.693409	1	0.0304721	0.70723	1	0.0985801	0.198027	1	-0.189379	0.0319193	1	0.00690505	0.909631	1	0.213404	0.000971268	0.394007	0.213404	0.0042441	0.542927	0.0240248	0.644394	1	turquoise	turquoise	F	F	NA
9530026P05Rik	0.475764	0.0823838	1	-0.222278	0.235169	1	0.0841546	0.650823	1	0.0841546	0.607824	1	0.559919	0.0146774	1	0.544807	0.0339414	1	-0.310548	0.0846519	1	-0.234404	0.189961	1	-0.234404	0.201652	1	0.310404	0.0778885	1	blue	turquoise	F	F	NA
9530027J09Rik	0.245757	0.541091	1	0.0574135	0.835771	1	-0.398353	0.155067	1	-0.398353	0.166857	1	-0.152596	0.583271	1	0.605156	0.125795	1	-0.253981	0.359509	1	-0.326132	0.240758	1	-0.326132	0.287048	1	0.279024	0.251128	1	turquoise	brown	F	F	NA
9530051G07Rik	-0.00564488	0.981276	1	0.0716727	0.666202	1	0.049387	0.766156	1	0.049387	0.753043	1	0.0437422	0.808507	1	-0.133247	0.594694	1	0.125014	0.480749	1	-0.129737	0.464425	1	-0.129737	0.476361	1	-0.262983	0.128325	1	blue	blue	F	F	NA
9530052E02Rik	-0.0665013	0.754888	1	0.163426	0.269341	1	0.161228	0.275744	1	0.161228	0.257948	1	0.0947263	0.550138	1	0.18451	0.447311	1	0.14951	0.384329	1	-0.0909949	0.595512	1	-0.0909949	0.579663	1	0.0935151	0.593973	1	turquoise	turquoise	F	F	NA
9530059O14Rik	0.177237	0.589926	1	-0.101643	0.654062	1	0.0539334	0.811894	1	0.0539334	0.781095	1	0.23117	0.387814	1	0.225383	0.658064	1	0.411902	0.255562	1	0.00639022	0.985826	1	0.00639022	0.987362	1	0.231773	0.443853	1	turquoise	turquoise	F	F	NA
9530068E07Rik	0.0427103	0.118791	1	0.0190028	0.310572	1	0.0192769	0.303727	1	0.0192769	0.4122	1	0.0619872	0.000537306	0.123324	-0.00231917	0.931061	1	-0.0534905	0.00676988	1	0.012174	0.521668	1	0.012174	0.539051	1	0.00985479	0.62862	1	blue	brown	F	F	NA
9530077C05Rik	0.0893866	0.34718	1	-0.0588376	0.369652	1	-0.0843565	0.20055	1	-0.0843565	0.196673	1	0.00503013	0.941823	1	-0.0544721	0.559892	1	0.138966	0.0395847	1	0.0772774	0.24479	1	0.0772774	0.220982	1	0.0228053	0.740959	1	yellow	turquoise	F	F	NA
9530080O11Rik	-0.200822	0.201753	1	0.211657	0.0540926	1	0.180409	0.0986876	1	0.180409	0.116461	1	-0.0204136	0.84628	1	0.168353	0.116899	1	-0.125364	0.0991949	1	-0.126107	0.0972672	1	-0.126107	0.101558	1	0.0422457	0.569483	1	turquoise	turquoise	F	F	NA
9530082P21Rik	-0.070252	0.0471133	1	0.0738636	0.00326807	0.876877	0.0090089	0.706009	1	0.0090089	0.736073	1	-0.0612431	0.0140118	1	-0.00121858	0.966599	1	0.0647847	0.00275961	0.792147	-0.0152084	0.461203	1	-0.0152084	0.535783	1	-0.0164269	0.369901	1	turquoise	blue	F	F	NA
9530091C08Rik	0.145121	0.249282	1	-0.0285102	0.741152	1	-0.0196966	0.819423	1	-0.0196966	0.801097	1	0.125425	0.207043	1	0.0252484	0.812247	1	0.0762054	0.313229	1	-0.0662361	0.380083	1	-0.0662361	0.395023	1	-0.0409876	0.570166	1	brown	blue	F	F	NA
9630001P10Rik	0.0823576	0.702853	1	-0.0229252	0.877618	1	0.0186698	0.900198	1	0.0186698	0.893694	1	0.101027	0.536766	1	-0.0622837	0.73775	1	-0.182709	0.169007	1	0.00475275	0.971158	1	0.00475275	0.972155	1	-0.0575309	0.643298	1	turquoise	turquoise	F	F	astrocyte
9630013A20Rik	0.3302	0.11556	1	-1.00102	1.01177e-08	3.24787e-05	0.0296914	0.835236	1	0.0296914	0.8225	1	0.359892	0.0310706	1	0.141906	0.416136	1	-1.1855	1.21196e-12	1.01854e-08	0.25505	0.042628	1	0.25505	0.00569391	0.667952	0.396955	0.0133747	1	turquoise	turquoise	F	F	oligodendrocyte
9630028B13Rik	0.498203	0.281987	1	-0.944362	0.00454865	1	0.109905	0.729328	1	0.109905	0.60618	1	0.608108	0.15309	1	-0.408133	0.460634	1	0.274451	0.482773	1	-0.0124792	0.974472	1	-0.0124792	0.975096	1	-0.420612	0.263674	1	turquoise	turquoise	F	F	NA
9630033F20Rik	-0.0355248	0.50745	1	-0.0397644	0.284295	1	0.00272905	0.941032	1	0.00272905	0.93489	1	-0.0327958	0.446847	1	-0.0477565	0.207063	1	0.0468963	0.0821758	1	-0.0149031	0.574943	1	-0.0149031	0.589341	1	-0.0626596	0.0268374	1	turquoise	green	F	F	NA
9830147E19Rik	-0.101165	0.443723	1	0.0877227	0.336773	1	0.123293	0.179229	1	0.123293	0.128463	1	0.0221278	0.834173	1	-0.0599689	0.610982	1	0.0335207	0.687447	1	-0.0106489	0.898217	1	-0.0106489	0.912038	1	-0.0706178	0.291005	1	purple	purple	F	F	NA
9830166K06Rik	-0.180731	0.305734	1	0.244162	0.048604	1	-0.0322961	0.78967	1	-0.0322961	0.815526	1	-0.213027	0.0430458	1	0.0647176	0.738208	1	-0.100622	0.463456	1	0.116523	0.396344	1	0.116523	0.413137	1	0.181241	0.17005	1	turquoise	turquoise	F	F	NA
9930012K11Rik	0.260935	0.173651	1	-0.0861363	0.511652	1	0.121921	0.354134	1	0.121921	0.35937	1	0.382856	0.00834958	0.862255	0.0271301	0.917451	1	-0.134874	0.467472	1	0.14252	0.442765	1	0.14252	0.477048	1	0.16965	0.310594	1	blue	turquoise	F	F	NA
9930014A18Rik	0.080658	0.745692	1	0.206704	0.232003	1	-0.154605	0.369601	1	-0.154605	0.42898	1	-0.0739471	0.610576	1	-0.25911	0.389905	1	-0.0670263	0.752265	1	0.150665	0.478968	1	0.150665	0.472068	1	-0.108445	0.609414	1	turquoise	turquoise	F	F	pyramidal
9930021J03Rik	-0.0785721	0.0201796	1	0.00139425	0.950838	1	-0.00574672	0.79947	1	-0.00574672	0.776822	1	-0.0843188	0.00565112	0.664375	-0.080076	0.0130194	1	0.0549175	0.0158149	1	0.0352483	0.114519	1	0.0352483	0.130745	1	-0.0448277	0.061262	1	brown	turquoise	F	F	NA
9930104L06Rik	-0.0247133	0.658387	1	-0.0201411	0.601704	1	0.00624085	0.871336	1	0.00624085	0.843948	1	-0.0184724	0.697182	1	0.0548967	0.28626	1	0.110716	0.00352884	0.92106	-0.0963382	0.0102701	1	-0.0963382	0.00578361	0.674778	-0.0414415	0.310199	1	turquoise	turquoise	F	F	NA
9930111J21Rik1	0.477243	0.012289	1	0.249686	0.0539601	1	0.668338	3.6401e-06	0.00547154	0.668338	3.89104e-05	0.0164278	1.14558	3.5129e-09	5.72253e-06	0.0921869	0.56077	1	0.174541	0.123562	1	0.180433	0.111706	1	0.180433	0.10894	1	0.27262	0.0218857	1	blue	darkgrey	F	F	NA
A130010J15Rik	-0.028151	0.764014	1	0.08051	0.217245	1	-0.026912	0.677626	1	-0.026912	0.68754	1	-0.055063	0.397157	1	-0.0639011	0.465409	1	0.0275135	0.656095	1	-0.0693098	0.264726	1	-0.0693098	0.222738	1	-0.133211	0.0544222	1	turquoise	brown	F	F	NA
A130077B15Rik	-0.00495531	0.906242	1	0.0405934	0.166724	1	0.0193443	0.506284	1	0.0193443	0.457167	1	0.014389	0.679101	1	-0.0523022	0.214609	1	0.0706076	0.0204076	1	0.0694818	0.0223792	1	0.0694818	0.0133198	1	0.0171796	0.608643	1	blue	yellow	F	F	NA
A230001M10Rik	-0.170508	0.334407	1	0.437296	0.000746813	0.330204	0.0307812	0.79965	1	0.0307812	0.813825	1	-0.139727	0.222442	1	-0.129432	0.378888	1	0.264717	0.0135064	1	0.112034	0.28243	1	0.112034	0.234524	1	-0.0173981	0.876211	1	turquoise	turquoise	F	F	oligodendrocyte
A230009B12Rik	-0.0285913	0.892706	1	0.280295	0.0604715	1	-0.266404	0.0738161	1	-0.266404	0.0792346	1	-0.294995	0.0587066	1	-0.20304	0.391657	1	0.354779	0.0379966	1	0.219332	0.193032	1	0.219332	0.256859	1	0.016292	0.903943	1	blue	turquoise	F	F	oligodendrocyte
A230020J21Rik	0.484361	0.317232	1	-0.233042	0.484289	1	-0.341974	0.306295	1	-0.341974	0.216615	1	0.142387	0.721796	1	-0.348942	0.34852	1	0.346285	0.190343	1	0.367523	0.165066	1	0.367523	0.157218	1	0.0185811	0.943881	1	turquoise	yellow	F	F	NA
A230028O05Rik	-0.0833891	0.790638	1	-0.151101	0.486778	1	0.139436	0.520861	1	0.139436	0.548285	1	0.0560466	0.78304	1	0.0932885	0.842107	1	-0.0472491	0.88653	1	0.11404	0.730678	1	0.11404	0.702944	1	0.207329	0.55964	1	turquoise	turquoise	F	F	NA
A230046K03Rik	-0.0514603	0.433262	1	-0.00978877	0.828425	1	0.0394162	0.384801	1	0.0394162	0.408208	1	-0.0120441	0.788321	1	-0.105832	0.150328	1	0.0804638	0.122625	1	0.0800084	0.124701	1	0.0800084	0.146202	1	-0.0258239	0.597613	1	yellow	turquoise	F	F	NA
A230050P20Rik	0.014322	0.772877	1	0.0627127	0.0721766	1	0.0497084	0.151286	1	0.0497084	0.143725	1	0.0640304	0.100185	1	-0.0390508	0.41187	1	0.0421693	0.212379	1	-0.00180718	0.95701	1	-0.00180718	0.95965	1	-0.040858	0.209101	1	blue	blue	F	F	NA
A230056J06Rik	0.123743	0.496221	1	-0.251685	0.0492929	1	0.0175632	0.88841	1	0.0175632	0.878649	1	0.141306	0.316793	1	0.0522707	0.814908	1	-0.0827486	0.600649	1	0.0655831	0.678059	1	0.0655831	0.681351	1	0.117854	0.444115	1	brown	brown	F	F	NA
A230056P14Rik	-0.0265685	0.675682	1	0.00298472	0.945646	1	-0.0345858	0.431179	1	-0.0345858	0.43178	1	-0.0611543	0.193903	1	0.00536008	0.931032	1	-0.0138273	0.752324	1	0.00956447	0.827156	1	0.00956447	0.844831	1	0.0149245	0.697075	1	brown	magenta	F	F	NA
A230057D06Rik	0.0040099	0.961668	1	0.0398509	0.49004	1	0.0319643	0.57945	1	0.0319643	0.615011	1	0.0359742	0.494239	1	-0.137549	0.0882031	1	0.122541	0.0332913	1	0.0723456	0.201511	1	0.0723456	0.259937	1	-0.0652037	0.177877	1	turquoise	turquoise	F	F	NA
A230065H16Rik	-0.617725	0.510498	1	-0.889698	0.173152	1	-0.415239	0.521448	1	-0.415239	0.426302	1	-1.03296	0.197163	1	-0.46995	0.506385	1	0.555821	0.26847	1	1.19118	0.0205036	1	1.19118	0.0183794	1	0.721227	0.166963	1	black	darkgreen	F	F	NA
A230070E04Rik	-0.026629	0.734731	1	-0.0239742	0.658586	1	0.026399	0.626655	1	0.026399	0.648596	1	-0.000229978	0.996471	1	0.041639	0.63657	1	0.0401699	0.519605	1	-0.0545484	0.382789	1	-0.0545484	0.357285	1	-0.0129094	0.842721	1	turquoise	turquoise	F	F	NA
A230072C01Rik	-0.0755208	0.285915	1	0.00900325	0.852802	1	0.0398996	0.412651	1	0.0398996	0.452249	1	-0.0356212	0.435915	1	0.0225029	0.784306	1	0.0063494	0.912998	1	-0.0257527	0.657989	1	-0.0257527	0.644927	1	-0.00324975	0.956787	1	turquoise	blue	F	F	NA
A230072E10Rik	0.0970373	0.735659	1	-0.0836596	0.67329	1	-0.137681	0.488508	1	-0.137681	0.419846	1	-0.0406439	0.86119	1	-0.0392454	0.907696	1	-0.105919	0.658422	1	-0.0490713	0.837578	1	-0.0490713	0.84399	1	-0.0883167	0.693416	1	yellow	turquoise	F	F	NA
A230073K19Rik	-0.258559	0.00249319	0.739392	0.223127	0.000231276	0.143663	0.192222	0.00122681	0.460038	0.192222	0.00189985	0.311484	-0.0663371	0.264469	1	-0.0492547	0.589085	1	0.0593327	0.358934	1	-0.0669125	0.301465	1	-0.0669125	0.242158	1	-0.116167	0.111096	1	turquoise	turquoise	F	F	NA
A230077H06Rik	0.0327732	0.712731	1	0.0667422	0.280103	1	0.0254156	0.679101	1	0.0254156	0.652354	1	0.0581888	0.40381	1	-0.0836684	0.304557	1	0.171188	0.00431301	1	-0.259512	3.91404e-05	0.0367894	-0.259512	0.000511484	0.11902	-0.34318	1.84753e-07	0.000181139	blue	darkturquoise	F	F	pyramidal
A230103J11Rik	-0.0557215	0.731878	1	-0.0946994	0.400377	1	0.118066	0.295522	1	0.118066	0.265167	1	0.0623443	0.614987	1	-0.0605868	0.741574	1	0.156484	0.23181	1	0.0103194	0.936652	1	0.0103194	0.9372	1	-0.0502674	0.690876	1	turquoise	blue	F	F	NA
A2m	0.957789	2.71895e-06	0.00426875	0.00749246	0.951561	1	0.47779	0.000332846	0.185395	0.47779	0.0012055	0.223613	1.43558	2.74673e-11	7.60317e-08	0.497367	0.0161928	1	-0.120842	0.395323	1	0.267038	0.064284	1	0.267038	0.130749	1	0.764405	4.79249e-08	5.76594e-05	blue	black	F	F	NA
A330009N23Rik	0.268627	0.0494162	1	-0.160669	0.0868104	1	-0.223111	0.0191582	1	-0.223111	0.018546	1	0.0455158	0.644814	1	-0.0335327	0.781477	1	-0.0799284	0.351864	1	0.036946	0.665767	1	0.036946	0.724705	1	0.00341328	0.953359	1	brown	blue	F	F	NA
A330021E22Rik	-0.0133306	0.879318	1	-0.0126278	0.834915	1	0.00798253	0.895174	1	0.00798253	0.899645	1	-0.00534808	0.928507	1	-0.131871	0.159454	1	0.0519522	0.429645	1	0.0944457	0.154272	1	0.0944457	0.186082	1	-0.037425	0.534197	1	turquoise	blue	F	F	ependymal
A330023F24Rik	-0.136575	0.0979762	1	0.00684496	0.902814	1	0.00356791	0.949247	1	0.00356791	0.951507	1	-0.133007	0.0234375	1	0.00175102	0.987422	1	0.0942918	0.233602	1	-0.0246834	0.753438	1	-0.0246834	0.749161	1	-0.0229324	0.771433	1	turquoise	turquoise	F	F	NA
A330032B11Rik	-0.0336271	0.901655	1	-0.0744314	0.692077	1	0.313148	0.10065	1	0.313148	0.0849966	1	0.279521	0.182794	1	-0.348532	0.366776	1	0.225068	0.409461	1	0.192433	0.480218	1	0.192433	0.453224	1	-0.156099	0.581378	1	tan	grey60	F	F	NA
A330033J07Rik	0.421342	0.274776	1	-0.446817	0.096319	1	-0.353842	0.185255	1	-0.353842	0.155782	1	0.0675003	0.817948	1	0.365853	0.275301	1	-0.0652588	0.781851	1	-0.272741	0.250423	1	-0.272741	0.26833	1	0.093112	0.676283	1	yellow	turquoise	F	F	NA
A330035P11Rik	-0.0964714	0.782761	1	-0.0712037	0.768079	1	-0.169695	0.483218	1	-0.169695	0.506184	1	-0.266166	0.257282	1	-0.535779	0.183179	1	0.144229	0.609351	1	0.391583	0.16918	1	0.391583	0.094376	1	-0.144196	0.655377	1	blue	turquoise	F	F	NA
A330040F15Rik	-0.155896	0.425764	1	0.145901	0.281532	1	0.0398404	0.767308	1	0.0398404	0.768089	1	-0.116056	0.403089	1	0.123954	0.551966	1	0.0571604	0.697758	1	-0.0360926	0.806196	1	-0.0360926	0.81289	1	0.0878618	0.527669	1	turquoise	turquoise	F	F	NA
A330041J22Rik	-0.169365	0.378803	1	0.281073	0.0381407	1	0.133096	0.316852	1	0.133096	0.307793	1	-0.0362683	0.794785	1	-0.150699	0.357152	1	0.0988407	0.392742	1	0.131361	0.257479	1	0.131361	0.29169	1	-0.0193381	0.853126	1	black	turquoise	F	F	NA
A330048O09Rik	0.200688	0.420155	1	0.153589	0.371701	1	-0.111913	0.514203	1	-0.111913	0.5528	1	0.0887751	0.564711	1	0.022378	0.927582	1	-0.0228324	0.895666	1	0.157295	0.368408	1	0.157295	0.435754	1	0.179673	0.202604	1	brown	brown	F	F	NA
A330049N07Rik	0.243575	0.232303	1	0.288549	0.0434977	1	-0.0417744	0.764801	1	-0.0417744	0.790583	1	0.2018	0.101168	1	-0.242838	0.172932	1	0.48371	0.000314185	0.17825	0.0859203	0.491949	1	0.0859203	0.379623	1	-0.156918	0.286132	1	brown	turquoise	F	F	ependymal
A330050F15Rik	-0.113118	0.0280087	1	0.112753	0.00202818	0.642624	0.0824883	0.020636	1	0.0824883	0.0365783	1	-0.0306296	0.359489	1	0.0155146	0.836174	1	0.0876041	0.103632	1	0.0123083	0.816544	1	0.0123083	0.775392	1	0.0278229	0.650095	1	turquoise	blue	F	F	NA
A330069E16Rik	0.571164	0.119416	1	-0.00541562	0.982686	1	-0.436501	0.0855712	1	-0.436501	0.176676	1	0.134662	0.340604	1	0.555741	0.144051	1	-0.559751	0.0397278	1	0.0161271	0.951623	1	0.0161271	0.919684	1	0.571868	0.0983267	1	brown	turquoise	F	F	NA
A330070K13Rik	-0.0762677	0.799439	1	0.345544	0.100446	1	0.226795	0.2767	1	0.226795	0.239618	1	0.150527	0.516073	1	0.878212	0.00848791	1	-0.598031	0.0110388	1	-0.287025	0.209918	1	-0.287025	0.19804	1	0.591187	0.0159124	1	blue	brown	F	F	NA
A330074K22Rik	-0.14635	0.330588	1	0.193408	0.0662142	1	0.101691	0.327285	1	0.101691	0.369356	1	-0.0446593	0.63725	1	0.257737	0.0933178	1	-0.217352	0.0467406	1	0.00491792	0.96331	1	0.00491792	0.966011	1	0.262655	0.0105969	1	turquoise	turquoise	F	F	NA
A330076C08Rik	-0.355339	0.295734	1	0.277105	0.238163	1	-0.300745	0.201105	1	-0.300745	0.194628	1	-0.656084	0.0129286	1	-0.197896	0.557689	1	0.0258865	0.913475	1	-0.181115	0.448546	1	-0.181115	0.378334	1	-0.379011	0.159601	1	blue	turquoise	F	F	NA
A330076H08Rik	0.0521518	0.66219	1	-0.0933538	0.260074	1	-0.0584352	0.478873	1	-0.0584352	0.474919	1	-0.00628343	0.94174	1	0.0309859	0.851419	1	-0.0514005	0.66064	1	-0.00450864	0.969249	1	-0.00450864	0.970363	1	0.0264773	0.810136	1	turquoise	turquoise	F	F	interneuron
A330093E20Rik	-0.426215	0.00173553	0.577647	0.203399	0.0257788	1	0.0713225	0.422615	1	0.0713225	0.403581	1	-0.354892	0.0011294	0.213657	-0.137571	0.419409	1	-0.0418098	0.727791	1	0.0578074	0.630552	1	0.0578074	0.64018	1	-0.0797635	0.487595	1	brown	green	F	F	NA
A330102I10Rik	-0.135844	0.275941	1	-0.0654873	0.444994	1	0.214581	0.0152696	1	0.214581	0.00640175	0.721848	0.0787366	0.439568	1	0.0507956	0.703104	1	0.0290834	0.757552	1	-0.146589	0.124437	1	-0.146589	0.126261	1	-0.0957935	0.310142	1	turquoise	turquoise	F	F	interneuron
A3galt2	0.627397	0.229255	1	-0.646561	0.0754768	1	-0.25033	0.484522	1	-0.25033	0.480478	1	0.377067	0.314596	1	0.0907332	0.839331	1	-0.0820458	0.795451	1	0.038383	0.903443	1	0.038383	0.907196	1	0.129116	0.663168	1	yellow	blue	F	F	NA
A430005L14Rik	0.0616242	0.440109	1	-0.0130146	0.812646	1	-0.132639	0.0192856	1	-0.132639	0.0333111	1	-0.0710149	0.17818	1	-0.133548	0.164017	1	0.129298	0.0589984	1	0.0916963	0.176319	1	0.0916963	0.0940378	1	-0.0418521	0.593016	1	blue	turquoise	F	F	NA
A430033K04Rik	0.0760389	0.24154	1	-0.0796533	0.0784161	1	-0.0743255	0.0997681	1	-0.0743255	0.129926	1	0.00171338	0.967805	1	0.0823199	0.227325	1	-0.0787841	0.104526	1	-0.0339333	0.479225	1	-0.0339333	0.527267	1	0.0483865	0.249865	1	turquoise	blue	F	F	NA
A430035B10Rik	-0.0369918	0.78694	1	-0.00375021	0.968312	1	-0.00185107	0.984356	1	-0.00185108	0.981427	1	-0.0388429	0.729329	1	-0.0288386	0.848669	1	-0.0332567	0.75573	1	0.0877282	0.413339	1	0.0877282	0.419692	1	0.0588897	0.571894	1	brown	turquoise	F	F	NA
A430078G23Rik	-0.0676739	0.46533	1	0.0190917	0.76475	1	0.0649659	0.311171	1	0.0649659	0.28917	1	-0.002708	0.968993	1	-0.0510177	0.574263	1	0.0602991	0.349223	1	-0.00736213	0.908571	1	-0.00736213	0.906843	1	-0.0583799	0.370778	1	yellow	turquoise	F	F	NA
A430105I19Rik	-0.0966108	0.355783	1	0.139792	0.0567704	1	0.0876211	0.226527	1	0.0876211	0.226566	1	-0.00898965	0.90447	1	0.072278	0.474162	1	0.0819376	0.253284	1	-0.0982472	0.172085	1	-0.0982472	0.149465	1	-0.0259692	0.7284	1	turquoise	turquoise	F	F	NA
A430107P09Rik	0.110048	0.688906	1	0.0704327	0.710373	1	0.170582	0.370295	1	0.170582	0.388988	1	0.28063	0.141056	1	-0.0785401	0.788473	1	0.220719	0.289113	1	-0.00196865	0.992409	1	-0.00196865	0.992143	1	-0.0805087	0.701191	1	turquoise	turquoise	F	F	interneuron
A4galt	0.0115979	0.962763	1	0.103663	0.546213	1	-0.168846	0.327339	1	-0.168846	0.202799	1	-0.157248	0.465546	1	0.354731	0.173124	1	-0.0195708	0.914486	1	-0.101921	0.57664	1	-0.101921	0.519233	1	0.252809	0.215462	1	turquoise	brown	F	F	NA
A530013C23Rik	-0.108779	0.746745	1	0.330122	0.160073	1	0.220957	0.344041	1	0.220957	0.319841	1	0.112177	0.656898	1	-0.102495	0.830922	1	0.456737	0.182629	1	0.44837	0.190618	1	0.44837	0.199083	1	0.345875	0.297747	1	lightcyan	red	F	F	NA
A530016L24Rik	-0.208964	0.532455	1	0.174708	0.449922	1	-0.0146349	0.949369	1	-0.0146349	0.956881	1	-0.223599	0.21597	1	0.353818	0.332608	1	0.234083	0.364357	1	-0.281281	0.276682	1	-0.281281	0.224669	1	0.0725376	0.794207	1	turquoise	magenta	F	F	NA
A530046M15Rik	0.0573525	0.842132	1	0.115907	0.56038	1	-0.435505	0.032807	1	-0.435505	0.0522084	1	-0.378152	0.0477226	1	-0.357847	0.185793	1	0.356951	0.064437	1	0.10659	0.574231	1	0.10659	0.575201	1	-0.251257	0.183482	1	blue	turquoise	F	F	NA
A530054K11Rik	0.147103	0.00894161	1	-0.0981709	0.0112623	1	-0.12215	0.0019709	0.628707	-0.12215	0.00272669	0.401758	0.0249536	0.535726	1	-0.0820879	0.136897	1	0.0522848	0.179303	1	0.086945	0.0281187	1	0.086945	0.00749428	0.801493	0.00485718	0.915682	1	yellow	magenta	F	F	NA
A530058N18Rik	0.035709	0.81698	1	-0.0576135	0.588955	1	0.0345588	0.745579	1	0.0345588	0.704029	1	0.0702679	0.576212	1	0.100544	0.359248	1	-0.052956	0.493786	1	-0.0509653	0.510088	1	-0.0509653	0.491859	1	0.049579	0.534331	1	turquoise	turquoise	F	F	interneuron
A530072M11Rik	-0.0514932	0.861518	1	0.346393	0.0942772	1	0.354765	0.0868293	1	0.354765	0.136516	1	0.303272	0.0824566	1	0.15977	0.618972	1	0.0301615	0.894242	1	-0.134668	0.553541	1	-0.134668	0.55189	1	0.0251017	0.910568	1	blue	turquoise	F	F	NA
A630001G21Rik	1.44827	4.74672e-08	0.000125586	-0.15946	0.298533	1	0.0808097	0.596603	1	0.0808097	0.639281	1	1.52908	5.96366e-11	1.51854e-07	-0.0956861	0.724051	1	0.308213	0.112527	1	0.117343	0.540906	1	0.117343	0.5171	1	0.0216565	0.91306	1	blue	turquoise	F	F	NA
A630007B06Rik	-0.0847218	0.133187	1	-0.0487233	0.208961	1	-0.021161	0.58249	1	-0.021161	0.571966	1	-0.105883	0.0183224	1	-0.0253476	0.661209	1	0.0224084	0.583981	1	0.02024	0.620783	1	0.02024	0.620165	1	-0.00510767	0.9016	1	brown	turquoise	F	F	NA
A630020A06	0.0714559	0.846066	1	0.0670947	0.79169	1	-0.0619311	0.807382	1	-0.0619311	0.796802	1	0.00952475	0.972391	1	-0.996611	0.0161879	1	0.551972	0.0565942	1	0.793852	0.00721359	1	0.793852	0.0150271	1	-0.202759	0.426248	1	turquoise	turquoise	F	F	NA
A630023P12Rik	-0.504346	0.0572087	1	0.202857	0.261082	1	0.139683	0.43726	1	0.139683	0.301371	1	-0.364664	0.116598	1	-0.318339	0.415949	1	0.155175	0.574216	1	-0.176729	0.522457	1	-0.176729	0.530691	1	-0.495068	0.0710066	1	blue	yellow	F	F	NA
A630033H20Rik	0.997435	0.00118136	0.448288	-0.596675	0.00434172	1	-0.310774	0.124244	1	-0.310774	0.107116	1	0.686661	0.00427924	0.546074	-0.194299	0.540109	1	0.195847	0.383506	1	0.137488	0.539821	1	0.137488	0.581866	1	-0.0568109	0.765289	1	brown	greenyellow	F	F	NA
A630066F11Rik	-0.345366	0.195631	1	0.516666	0.00667028	1	0.215479	0.241156	1	0.215479	0.128119	1	-0.129887	0.57059	1	0.0617543	0.854785	1	-0.206216	0.389292	1	0.280769	0.242775	1	0.280769	0.167393	1	0.342523	0.20877	1	turquoise	turquoise	F	F	ependymal
A630072M18Rik	0.068204	0.526255	1	0.00939214	0.899139	1	0.00118133	0.987279	1	0.00118133	0.987932	1	0.0693853	0.337898	1	-0.0130715	0.862968	1	-0.0412461	0.442597	1	-0.0799028	0.140388	1	-0.0799028	0.171462	1	-0.0929743	0.0689505	1	brown	turquoise	F	F	NA
A630075F10Rik	-0.618985	0.0815386	1	0.312666	0.198661	1	0.0629734	0.793874	1	0.0629734	0.809674	1	-0.556012	0.0183592	1	0.528763	0.0642522	1	-0.23508	0.239282	1	-0.0710066	0.720385	1	-0.0710066	0.739757	1	0.457757	0.0154519	1	green	green	F	F	NA
A630089N07Rik	0.0626266	0.240164	1	-0.018482	0.613123	1	-0.0942005	0.0128207	1	-0.0942005	0.0135946	1	-0.0315739	0.430257	1	-0.126949	0.0343865	1	0.156861	0.000413224	0.216096	0.0645336	0.123815	1	0.0645336	0.127502	1	-0.0624151	0.144416	1	yellow	blue	F	F	NA
A730017C20Rik	0.079469	0.26655	1	0.0202229	0.680145	1	0.00711323	0.884603	1	0.00711323	0.87488	1	0.0865822	0.128135	1	-0.0112458	0.890453	1	-0.0507026	0.381817	1	0.0201012	0.72787	1	0.0201012	0.737163	1	0.00885537	0.872452	1	turquoise	turquoise	T	F	NA
A730017L22Rik	0.0160222	0.820999	1	-0.0435584	0.374767	1	0.0461571	0.347213	1	0.0461571	0.376431	1	0.0621793	0.199842	1	-0.0498598	0.457956	1	-0.0178452	0.70652	1	-0.0353982	0.456157	1	-0.0353982	0.49034	1	-0.085258	0.0586735	1	blue	red	F	F	NA
A730020E08Rik	-0.098015	0.502813	1	-0.0353947	0.725351	1	-0.0939498	0.35314	1	-0.0939498	0.374403	1	-0.191965	0.0615281	1	0.0233653	0.872417	1	0.0193546	0.850788	1	-0.0771163	0.454856	1	-0.0771163	0.461777	1	-0.053751	0.591103	1	blue	turquoise	F	F	NA
A730020M07Rik	-0.78868	0.0533728	1	0.244551	0.377119	1	0.208589	0.450692	1	0.208589	0.386692	1	-0.580091	0.0805172	1	0.299955	0.390304	1	-0.129551	0.598844	1	0.11709	0.634361	1	0.11709	0.650109	1	0.417044	0.0772718	1	turquoise	blue	F	F	NA
A730036I17Rik	0.516987	0.0248164	1	-0.418628	0.00915595	1	0.184393	0.236021	1	0.184393	0.26526	1	0.701379	8.56699e-05	0.0309365	0.107225	0.645535	1	-0.143541	0.385287	1	0.0834991	0.612551	1	0.0834991	0.636064	1	0.190724	0.207755	1	blue	turquoise	F	F	NA
A730046J19Rik	-0.315425	0.356883	1	0.219704	0.352438	1	0.234966	0.320343	1	0.234966	0.285587	1	-0.080459	0.757376	1	-0.540998	0.194889	1	0.236517	0.420212	1	0.293146	0.3187	1	0.293146	0.257478	1	-0.247852	0.440976	1	turquoise	brown	F	F	NA
A730056A06Rik	-0.198426	0.240888	1	-0.00906421	0.937625	1	0.0317471	0.784102	1	0.0317471	0.73935	1	-0.166679	0.238941	1	0.321608	0.01943	1	-0.102316	0.281376	1	-0.179018	0.0627892	1	-0.179018	0.0564099	1	0.14259	0.1503	1	blue	turquoise	F	F	NA
A730090N16Rik	0.558025	0.135624	1	-0.357266	0.165447	1	-0.122183	0.631906	1	-0.122183	0.593324	1	0.435842	0.141715	1	0.499652	0.258939	1	0.206055	0.508312	1	0.086791	0.780115	1	0.086791	0.796695	1	0.586443	0.0416788	1	brown	brown	F	F	NA
A730098P11Rik	0.00107795	0.998201	1	0.526957	0.115382	1	0.481581	0.149233	1	0.481581	0.0502491	1	0.482659	0.260034	1	0.895155	0.0091212	1	0.0242799	0.917245	1	-0.988004	0.000104182	0.0787538	-0.988004	0.0021334	0.337761	-0.0928487	0.542918	1	blue	yellow	F	F	NA
A830010M20Rik	-0.143631	5.11706e-05	0.0449892	0.0140817	0.526514	1	0.0289625	0.19601	1	0.0289625	0.235627	1	-0.114668	4.7837e-05	0.0194172	-0.0208381	0.469264	1	-0.0390394	0.059406	1	0.0108786	0.592654	1	0.0108786	0.624416	1	-0.00995945	0.62577	1	brown	brown	F	F	pyramidal
A830018L16Rik	-0.0841346	0.071496	1	-0.00987916	0.754754	1	-0.0460273	0.150225	1	-0.0460273	0.172886	1	-0.130162	0.000520197	0.120169	-0.0628541	0.11949	1	-0.0391276	0.169206	1	-0.00314956	0.910964	1	-0.00314956	0.898685	1	-0.0660037	0.0497281	1	blue	red	F	F	NA
A830019L24Rik	-0.330313	0.518177	1	0.523649	0.141714	1	0.166764	0.636018	1	0.166764	0.69331	1	-0.163549	0.521114	1	0.397224	0.531476	1	-0.0900771	0.840645	1	-0.294115	0.512401	1	-0.294115	0.489661	1	0.103109	0.823368	1	turquoise	turquoise	F	F	NA
A830052D11Rik	0.0994041	0.780104	1	-0.119964	0.625693	1	-0.000482485	0.998432	1	-0.000482485	0.998184	1	0.0989216	0.729829	1	0.0690612	0.83152	1	-0.14013	0.542262	1	-0.227571	0.32396	1	-0.227571	0.252853	1	-0.158509	0.534605	1	yellow	turquoise	F	F	NA
A830080D01Rik	0.128175	0.0467478	1	-0.161297	0.00054615	0.263278	-0.181114	0.000133567	0.0947623	-0.181114	0.000735985	0.155454	-0.0529398	0.205761	1	-0.114868	0.239816	1	0.11987	0.0855226	1	0.0784846	0.255801	1	0.0784846	0.284107	1	-0.0363837	0.569429	1	turquoise	turquoise	F	F	NA
A830082K12Rik	-0.203059	0.0326256	1	0.157483	0.0170597	1	0.0986226	0.127557	1	0.0986226	0.0370281	1	-0.104436	0.215205	1	-0.150568	0.170707	1	0.080163	0.300155	1	0.106578	0.170271	1	0.106578	0.173061	1	-0.0439891	0.564738	1	yellow	turquoise	F	F	NA
A830082N09Rik	-0.0917313	0.0943563	1	0.00212963	0.954381	1	0.0209837	0.573685	1	0.0209837	0.625545	1	-0.0707477	0.0355378	1	-0.0232789	0.663512	1	0.00948253	0.801964	1	0.0561808	0.14191	1	0.0561808	0.11158	1	0.0329018	0.429962	1	brown	turquoise	F	F	interneuron
A930003A15Rik	0.174572	0.668986	1	-0.0855876	0.761193	1	0.462382	0.105692	1	0.462382	0.172821	1	0.636954	0.00636648	0.719521	0.430617	0.2414	1	-0.289758	0.264594	1	-0.275161	0.289093	1	-0.275161	0.218203	1	0.155456	0.588254	1	blue	turquoise	F	F	NA
A930004D18Rik	-0.0914733	0.495093	1	-0.0366037	0.691866	1	-0.0386731	0.675446	1	-0.0386731	0.65992	1	-0.130146	0.20227	1	-0.0591108	0.709771	1	-0.0472861	0.673797	1	-0.10549	0.34956	1	-0.10549	0.339393	1	-0.164601	0.154454	1	blue	turquoise	F	F	NA
A930005H10Rik	-0.107588	0.310074	1	0.0489276	0.502086	1	0.0378809	0.602916	1	0.0378809	0.628491	1	-0.0697074	0.313592	1	0.126036	0.344041	1	-0.0353607	0.70617	1	-0.0550934	0.557384	1	-0.0550934	0.567213	1	0.0709425	0.432935	1	turquoise	turquoise	F	F	NA
A930006K02Rik	-0.127426	0.60063	1	0.0884391	0.59854	1	-0.218103	0.197741	1	-0.218103	0.253121	1	-0.345529	0.0242692	1	0.602153	0.021131	1	-0.544599	0.00375798	0.955577	0.105607	0.556525	1	0.105607	0.503912	1	0.70776	0.00127458	0.23276	blue	black	F	F	ependymal
A930007I19Rik	0.00114484	0.996134	1	-0.15366	0.348411	1	0.13078	0.42419	1	0.13078	0.309991	1	0.131925	0.51386	1	-0.0388758	0.855697	1	0.295125	0.0557174	1	-0.134116	0.376931	1	-0.134116	0.323936	1	-0.172992	0.295319	1	turquoise	green	F	F	NA
A930009A15Rik	0.23166	0.541767	1	0.138047	0.59807	1	-0.335451	0.203699	1	-0.335451	0.254114	1	-0.103791	0.65205	1	0.262705	0.400944	1	0.151702	0.492189	1	-0.270623	0.223087	1	-0.270623	0.223302	1	-0.00791885	0.970931	1	turquoise	blue	F	F	NA
A930011G23Rik	0.769135	0.165928	1	-0.286932	0.450317	1	-0.338301	0.374061	1	-0.338301	0.337635	1	0.430834	0.310812	1	-0.331039	0.372163	1	-0.0312566	0.904733	1	-0.108843	0.677115	1	-0.108843	0.650633	1	-0.439883	0.12015	1	brown	red	F	F	NA
A930011O12Rik	-0.159702	0.00320649	0.867019	0.0537653	0.135201	1	0.0539635	0.133804	1	0.0539635	0.13492	1	-0.105739	0.0105866	1	-0.0353859	0.4561	1	0.0191419	0.568081	1	-0.0776532	0.0241345	1	-0.0776532	0.011459	1	-0.113039	0.00664135	0.740699	turquoise	darkturquoise	F	F	NA
A930012L18Rik	-0.223451	0.177612	1	0.0792296	0.485114	1	-0.146039	0.201179	1	-0.146039	0.17137	1	-0.369491	0.00707934	0.771093	0.307076	0.123781	1	-0.227071	0.107928	1	0.0608256	0.662542	1	0.0608256	0.60953	1	0.367902	0.0244625	1	blue	turquoise	F	F	NA
A930013F10Rik	-0.336622	3.9105e-05	0.0367894	0.0545388	0.288406	1	0.0851063	0.100689	1	0.0851063	0.135302	1	-0.251516	2.38395e-05	0.0110329	-0.0307748	0.751708	1	0.0702581	0.309526	1	-0.0524494	0.446926	1	-0.0524494	0.426272	1	-0.0832242	0.248692	1	brown	turquoise	F	F	NA
A930015D03Rik	0.506134	0.00262209	0.764137	-0.29115	0.0108656	1	-0.266945	0.0188367	1	-0.266945	0.0229978	1	0.239189	0.0422905	1	0.451763	0.00989944	1	-0.090629	0.448927	1	-0.414712	0.00106865	0.418297	-0.414712	0.00684812	0.75552	0.0370514	0.678392	1	brown	brown	F	F	NA
A930016O22Rik	0.77414	0.0375648	1	-0.127867	0.610224	1	-0.0579356	0.817127	1	-0.0579356	0.833754	1	0.716204	0.00374766	0.499265	-0.00633898	0.97584	1	0.120044	0.419007	1	-0.139889	0.346943	1	-0.139889	0.363096	1	-0.146228	0.303237	1	brown	yellow	F	F	NA
A930017M01Rik	-0.0626437	0.47299	1	0.0730384	0.227864	1	-0.0693134	0.252072	1	-0.0693134	0.143769	1	-0.131957	0.0898965	1	0.133926	0.055038	1	-0.100021	0.0432015	1	-0.0448024	0.356446	1	-0.0448024	0.353758	1	0.0891234	0.077636	1	yellow	turquoise	F	F	NA
A930024E05Rik	0.179129	0.156567	1	-0.136125	0.119622	1	-0.0919184	0.289623	1	-0.0919184	0.268692	1	0.0872103	0.356313	1	0.0302315	0.814983	1	0.0679341	0.458331	1	-0.0103088	0.910133	1	-0.0103088	0.897122	1	0.0199227	0.842621	1	turquoise	turquoise	F	F	pyramidal
AA387883	0.101261	0.552382	1	-0.0939608	0.425058	1	-0.13578	0.250915	1	-0.13578	0.237464	1	-0.034519	0.783076	1	-0.125286	0.37116	1	0.106411	0.283673	1	-0.0559791	0.570985	1	-0.0559791	0.268999	1	-0.181265	0.168526	1	yellow	blue	F	F	NA
AA388235	-0.16128	0.175371	1	0.134159	0.103979	1	0.070417	0.388195	1	0.070417	0.41977	1	-0.090863	0.24574	1	-0.133838	0.173766	1	0.128037	0.0679925	1	0.100797	0.147964	1	0.100797	0.228882	1	-0.033041	0.51704	1	brown	turquoise	F	F	NA
AA413626	0.740971	0.0303901	1	-0.380744	0.102798	1	-0.261946	0.257841	1	-0.261946	0.263052	1	0.479025	0.0506752	1	0.000163438	0.999658	1	0.177492	0.511238	1	0.107727	0.689666	1	0.107727	0.738029	1	0.107891	0.584819	1	brown	turquoise	F	F	NA
AA414768	0.0513487	0.502485	1	-0.0945714	0.0780367	1	-0.0392114	0.458306	1	-0.0392114	0.360487	1	0.0121373	0.851366	1	0.0283194	0.750331	1	-0.0323826	0.607176	1	0.0840122	0.185902	1	0.0840122	0.264724	1	0.112332	0.0269814	1	brown	turquoise	F	F	NA
AA415398	0.105076	0.23737	1	-0.0638016	0.297607	1	0.00965157	0.874032	1	0.00965157	0.873449	1	0.114727	0.0816159	1	-0.0903792	0.347253	1	0.175303	0.0123635	1	-0.0391329	0.563727	1	-0.0391329	0.582417	1	-0.129512	0.0502544	1	blue	turquoise	F	F	NA
AA465934	0.169033	0.706279	1	-0.149866	0.628434	1	0.153624	0.61987	1	0.153624	0.470955	1	0.322657	0.425391	1	0.67671	0.0431963	1	-0.162667	0.483134	1	-0.294924	0.206358	1	-0.294924	0.160919	1	0.381786	0.135735	1	turquoise	red	F	F	NA
AA474331	0.0256901	0.852646	1	-0.0390221	0.682877	1	0.123506	0.199853	1	0.123506	0.158956	1	0.149196	0.178007	1	-0.0373786	0.766823	1	-0.0888554	0.321227	1	0.0172607	0.846406	1	0.0172607	0.780219	1	-0.0201179	0.853157	1	blue	turquoise	F	F	NA
AA543186	0.206825	0.597608	1	-0.00241546	0.992861	1	0.26536	0.328299	1	0.26536	0.229921	1	0.472185	0.158987	1	0.739798	0.118011	1	-0.242523	0.46389	1	-0.559313	0.0952824	1	-0.559313	0.167468	1	0.180485	0.447711	1	blue	turquoise	F	F	NA
AA792892	-0.343414	0.389536	1	-0.222783	0.418331	1	0.0448287	0.870165	1	0.0448287	0.877932	1	-0.298585	0.255643	1	-0.558793	0.151693	1	0.0999356	0.714007	1	0.127011	0.641533	1	0.127011	0.533453	1	-0.431782	0.189052	1	turquoise	black	F	F	NA
AA986860	-0.121036	0.435654	1	0.0651692	0.542465	1	-0.0985455	0.358354	1	-0.0985455	0.286688	1	-0.219581	0.0906674	1	-0.0429492	0.774288	1	0.178988	0.0959189	1	0.165794	0.122214	1	0.165794	0.111036	1	0.122845	0.264151	1	blue	green	F	F	oligodendrocyte
AA987161	0.0513638	0.434544	1	-0.00383058	0.932461	1	-0.0894965	0.0527245	1	-0.0894965	0.092316	1	-0.0381327	0.332316	1	-0.0174278	0.776666	1	-0.0326531	0.45348	1	0.0104466	0.809945	1	0.0104466	0.819402	1	-0.00698117	0.86548	1	turquoise	turquoise	F	F	NA
AB124611	-0.127899	0.810121	1	0.489132	0.187302	1	0.571258	0.124917	1	0.571258	0.163592	1	0.443358	0.189587	1	-0.146072	0.780111	1	0.335523	0.36644	1	0.384378	0.301501	1	0.384378	0.217488	1	0.238306	0.568779	1	turquoise	yellow	F	F	microglia
AF251705	1.11668	9.80177e-10	4.00489e-06	0.130397	0.196279	1	0.373042	0.000511475	0.251115	0.373042	0.00323447	0.452943	1.48973	1.15784e-14	7.96758e-11	-0.0252447	0.851317	1	0.253482	0.0102997	1	0.288143	0.00388433	0.976602	0.288143	0.00509645	0.617808	0.262899	0.00984077	0.956724	blue	red	F	F	microglia
AF357359	-0.323172	0.00131656	0.481375	0.225248	0.00119123	0.450558	0.211158	0.00221882	0.682828	0.211158	0.00232836	0.358435	-0.112014	0.123969	1	0.0654669	0.477484	1	-0.0324929	0.617559	1	-0.251727	0.000319489	0.180098	-0.251727	0.000385714	0.0964035	-0.18626	0.0104775	0.998282	yellow	lightcyan	F	F	NA
AF357425	0.368998	0.411388	1	-0.11353	0.713318	1	-0.308742	0.320128	1	-0.308742	0.210169	1	0.0602556	0.87393	1	-0.418142	0.302687	1	0.208823	0.465336	1	0.234875	0.411911	1	0.234875	0.282019	1	-0.183266	0.586339	1	turquoise	blue	F	F	NA
AF357426	-0.202202	0.5811	1	-0.0689517	0.784828	1	-0.0875806	0.728812	1	-0.0875806	0.723441	1	-0.289782	0.280153	1	-0.300923	0.515874	1	0.258283	0.430829	1	-0.242439	0.459451	1	-0.242439	0.431497	1	-0.543362	0.119032	1	turquoise	turquoise	F	F	NA
AF529169	0.494225	0.0058846	1	-0.150146	0.209006	1	0.136077	0.254108	1	0.136077	0.273928	1	0.630302	1.79651e-05	0.00873281	0.205334	0.145783	1	0.019141	0.846182	1	-0.122008	0.220012	1	-0.122008	0.281829	1	0.0833259	0.310622	1	blue	yellow	F	F	NA
AI115009	-0.00512224	0.976361	1	-0.125011	0.297694	1	0.122554	0.307172	1	0.122554	0.287678	1	0.117432	0.365874	1	0.147636	0.340288	1	-0.28416	0.0118132	1	-0.0738886	0.498636	1	-0.0738886	0.524566	1	0.0737472	0.462189	1	yellow	turquoise	F	F	pyramidal
AI118078	-0.010509	0.929735	1	0.0508048	0.537622	1	-0.244141	0.00463041	1	-0.244141	0.0122647	1	-0.25465	0.00201897	0.324653	-0.152902	0.192356	1	0.134204	0.107372	1	0.07485	0.364445	1	0.07485	0.379156	1	-0.0780524	0.325857	1	salmon	turquoise	F	F	NA
AI182371	0.00157653	0.996954	1	0.334459	0.244319	1	-0.0453833	0.873505	1	-0.0453833	0.869026	1	-0.0438067	0.885103	1	-0.480827	0.128733	1	-0.00804234	0.970965	1	0.294316	0.187105	1	0.294316	0.250352	1	-0.186511	0.302016	1	turquoise	turquoise	F	F	NA
AI197445	-0.184408	0.225065	1	-0.0570325	0.584076	1	0.101207	0.333108	1	0.101207	0.319887	1	-0.083201	0.455467	1	0.394185	0.0171023	1	-0.208925	0.0700326	1	-0.329432	0.00534855	1	-0.329432	0.00282271	0.411318	0.0647531	0.600624	1	brown	turquoise	F	F	NA
AI314180	-0.0580439	0.103517	1	-0.0203466	0.402882	1	0.0201996	0.406261	1	0.0201996	0.461528	1	-0.0378442	0.113485	1	-0.0603968	0.0484172	1	0.067987	0.00230943	0.702305	-0.00622265	0.768939	1	-0.00622265	0.804633	1	-0.0666195	0.00137886	0.246066	turquoise	turquoise	F	F	NA
AI317395	0.355174	0.201147	1	-0.185563	0.331194	1	-0.0746983	0.694347	1	-0.0746983	0.698522	1	0.280476	0.152968	1	-0.791857	0.00540876	1	0.590122	0.00351622	0.91886	0.331543	0.0904477	1	0.331543	0.137354	1	-0.460314	0.00751734	0.802744	brown	turquoise	F	F	NA
AI413582	0.193211	0.00380623	0.96375	0.110019	0.015362	1	-0.0227765	0.604065	1	-0.0227765	0.626227	1	0.170434	0.000570156	0.129054	0.126591	0.0268319	1	-0.0205934	0.601173	1	-0.0308317	0.43473	1	-0.0308317	0.389345	1	0.0957591	0.0347227	1	brown	brown	F	F	NA
AI414108	-0.151081	0.110528	1	0.0277132	0.667133	1	0.0511779	0.428245	1	0.0511779	0.401939	1	-0.0999034	0.168075	1	0.154788	0.124822	1	-0.105568	0.13842	1	-0.143258	0.0464947	1	-0.143258	0.0461259	1	0.0115299	0.871289	1	green	skyblue	F	F	NA
AI429214	0.00741005	0.958193	1	-0.0406608	0.677094	1	-0.0248762	0.798775	1	-0.0248762	0.799907	1	-0.0174662	0.861072	1	0.13848	0.363348	1	-0.203271	0.0629659	1	-0.103607	0.336416	1	-0.103607	0.367556	1	0.0348732	0.722302	1	turquoise	yellow	F	F	NA
AI450353	-0.249273	0.0888941	1	0.0476172	0.632415	1	0.100181	0.31643	1	0.100181	0.337904	1	-0.149092	0.135685	1	0.0472719	0.765223	1	0.0694493	0.535623	1	-0.121827	0.279307	1	-0.121827	0.26856	1	-0.074555	0.511525	1	turquoise	turquoise	F	F	NA
AI462493	0.215073	0.00581751	1	-0.119836	0.0238115	1	-0.145683	0.0067027	1	-0.145683	0.0108538	1	0.0693898	0.187868	1	0.113124	0.0993986	1	-0.0467164	0.3311	1	0.0167834	0.725765	1	0.0167834	0.742936	1	0.129907	0.0068228	0.754196	brown	brown	F	F	NA
AI464131	-0.243702	0.00118371	0.448733	-0.0267522	0.583666	1	-0.162079	0.00170132	0.570583	-0.162079	0.000342433	0.0879753	-0.405782	8.3285e-07	0.000674626	0.0305794	0.681664	1	0.0546944	0.301881	1	-0.0726004	0.172463	1	-0.0726004	0.142445	1	-0.0420209	0.45939	1	blue	turquoise	F	F	NA
AI467606	0.563632	0.0118109	1	0.162071	0.279451	1	0.269565	0.0753949	1	0.269565	0.075831	1	0.833197	2.01333e-05	0.00961373	-0.531506	0.0448211	1	0.434492	0.0212887	1	0.649025	0.00087394	0.367235	0.649025	0.000829027	0.170128	0.11752	0.539658	1	blue	black	F	F	NA
AI504432	-0.0684014	0.243637	1	0.0655394	0.107973	1	0.0119585	0.766019	1	0.0119585	0.776692	1	-0.0564429	0.168802	1	0.00411067	0.935337	1	0.0369635	0.305006	1	0.0874653	0.017979	1	0.0874653	0.0186315	1	0.0915759	0.0205029	1	turquoise	black	F	F	interneuron
AI593442	-0.0847739	0.118926	1	0.0438034	0.240086	1	-0.0322672	0.385098	1	-0.0322672	0.436762	1	-0.117041	0.00209644	0.333542	-0.0544086	0.454249	1	-0.0126406	0.805249	1	0.0451069	0.380823	1	0.0451069	0.387442	1	-0.00930172	0.854131	1	salmon	turquoise	F	F	NA
AI597479	-0.0682439	0.109891	1	-0.00480093	0.868628	1	-0.00186146	0.948859	1	-0.00186146	0.949508	1	-0.0701054	0.0329813	1	0.00475285	0.90981	1	0.0410755	0.170625	1	0.00287276	0.922861	1	0.00287276	0.904523	1	0.0076256	0.829178	1	blue	blue	F	F	NA
AI607873	1.76555	0.000983074	0.396962	-0.264225	0.447491	1	1.1887	0.00126345	0.468529	1.1887	0.00287932	0.416926	2.95425	1.25416e-08	1.76232e-05	0.676212	0.173037	1	-0.141954	0.683037	1	0.294347	0.398608	1	0.294347	0.384575	1	0.97056	0.0102133	0.980971	blue	brown	F	F	microglia
AI661453	0.386826	0.41255	1	-0.261149	0.422677	1	0.186555	0.566096	1	0.186555	0.425283	1	0.573381	0.176373	1	-0.839219	0.071774	1	0.467713	0.153088	1	0.452932	0.166199	1	0.452932	0.157396	1	-0.386287	0.244122	1	blue	turquoise	F	F	NA
AI837181	-0.0567656	0.18094	1	0.0500882	0.089184	1	-0.0156776	0.589099	1	-0.0156776	0.610315	1	-0.0724432	0.021255	1	-0.0231699	0.640193	1	0.0322258	0.359539	1	0.0122734	0.726077	1	0.0122734	0.738534	1	-0.0108965	0.748083	1	blue	turquoise	F	F	NA
AI839979	-0.0695926	0.810723	1	0.354551	0.0822416	1	0.234503	0.245756	1	0.234503	0.324684	1	0.16491	0.290898	1	-0.467332	0.0546351	1	0.308826	0.0717737	1	0.311917	0.069075	1	0.311917	0.0294504	1	-0.155415	0.423073	1	turquoise	turquoise	F	F	NA
AI846148	-0.0237881	0.725162	1	-0.0564347	0.230354	1	0.0307379	0.511092	1	0.0307379	0.489831	1	0.00694985	0.892696	1	-0.0655349	0.248497	1	0.0294031	0.462062	1	-0.0406054	0.3111	1	-0.0406054	0.370025	1	-0.10614	0.00487495	0.598809	turquoise	red	F	F	NA
AI848285	0.597423	0.00741798	1	0.0283134	0.847926	1	-0.462585	0.00293651	0.820242	-0.462585	0.00369168	0.494132	0.134838	0.386823	1	0.123129	0.618676	1	0.170769	0.330822	1	0.274135	0.121506	1	0.274135	0.181065	1	0.397264	0.00828116	0.857012	lightgreen	green	F	F	NA
AI854517	-0.0164482	0.878193	1	0.126296	0.0933913	1	-0.00719796	0.922568	1	-0.00719796	0.923737	1	-0.0236462	0.753395	1	0.0314366	0.810806	1	-0.0753197	0.418834	1	0.000130215	0.998881	1	0.000130215	0.998904	1	0.0315668	0.724045	1	yellow	turquoise	F	F	NA
AI854703	-0.0915637	0.274169	1	0.0682812	0.237861	1	-0.016958	0.767702	1	-0.016958	0.769688	1	-0.108522	0.0770129	1	-0.058713	0.454361	1	-0.00367403	0.947048	1	-0.0441182	0.426769	1	-0.0441182	0.35653	1	-0.102831	0.106684	1	green	lightcyan	F	F	interneuron
AI987944	0.167735	0.0839624	1	-0.0885523	0.183013	1	0.00679632	0.917766	1	0.00679632	0.921516	1	0.174531	0.0119816	1	-0.0794092	0.381065	1	0.0700198	0.275829	1	0.100819	0.119177	1	0.100819	0.128797	1	0.0214093	0.73142	1	magenta	turquoise	F	F	NA
AK010878	0.0280251	0.812075	1	-0.0686102	0.400744	1	0.00288728	0.971676	1	0.00288728	0.969125	1	0.0309124	0.734735	1	0.0226839	0.858505	1	0.0876872	0.332196	1	0.0111689	0.901197	1	0.0111689	0.904241	1	0.0338528	0.692707	1	yellow	turquoise	F	F	NA
AK129341	-0.13212	0.0648381	1	-0.0301865	0.533794	1	0.0196364	0.685269	1	0.0196364	0.69467	1	-0.112483	0.0295952	1	-0.117441	0.0854669	1	0.0372223	0.43478	1	0.0448418	0.347478	1	0.0448418	0.303831	1	-0.0725988	0.167517	1	brown	turquoise	F	F	ependymal
AU019823	0.0175621	0.7729	1	-0.0526954	0.213444	1	-0.0179901	0.668549	1	-0.0179902	0.692088	1	-0.000428049	0.99147	1	0.0258109	0.696016	1	-0.061521	0.191666	1	-0.00438339	0.92518	1	-0.00438339	0.92458	1	0.0214275	0.649825	1	blue	turquoise	F	F	NA
AU021092	-0.821503	0.000472286	0.237088	0.481455	0.00248831	0.738272	0.434887	0.00582282	1	0.434887	0.0173759	1	-0.386616	0.00517299	0.623902	-0.065883	0.744965	1	0.0855643	0.550762	1	-0.00135715	0.992435	1	-0.00135715	0.993121	1	-0.0672401	0.589069	1	brown	turquoise	F	F	endothelial
AU022252	-0.0248589	0.672218	1	-0.0171496	0.672303	1	0.0235424	0.561823	1	0.0235424	0.586096	1	-0.00131648	0.973491	1	-0.0322287	0.588947	1	0.0180485	0.668497	1	-0.027572	0.513575	1	-0.027572	0.414924	1	-0.0598007	0.233275	1	turquoise	turquoise	F	F	NA
AU022754	0.0161821	0.878451	1	-0.183451	0.0152089	1	0.0294475	0.686969	1	0.0294475	0.540508	1	0.0456296	0.637869	1	-0.154005	0.303107	1	0.0373552	0.722523	1	0.18705	0.0802579	1	0.18705	0.0664204	1	0.0330453	0.763837	1	brown	turquoise	F	F	NA
AU023762	0.478029	0.114929	1	-0.1265	0.540523	1	-0.364669	0.0823383	1	-0.364669	0.0787072	1	0.11336	0.604042	1	0.272593	0.386992	1	0.014289	0.948655	1	-0.0193494	0.930513	1	-0.0193494	0.933814	1	0.253243	0.224724	1	turquoise	turquoise	F	F	pyramidal
AU040320	0.00214281	0.960113	1	0.0150755	0.610664	1	0.00186395	0.949733	1	0.00186395	0.955017	1	0.00400676	0.884929	1	-0.0249495	0.467132	1	-0.0167014	0.491078	1	-0.027301	0.262404	1	-0.027301	0.349301	1	-0.0522505	0.0155387	1	yellow	brown	F	F	NA
AU040972	-1.09358	0.0185369	1	0.262497	0.399415	1	0.632739	0.0462845	1	0.632739	0.0388675	1	-0.460839	0.181392	1	-1.1233	0.0510771	1	0.730772	0.0717794	1	0.859578	0.0353946	1	0.859578	0.0316327	1	-0.263722	0.519799	1	brown	blue	F	F	NA
AU041133	-0.0595842	0.547728	1	0.0311256	0.648755	1	0.133277	0.0559451	1	0.133277	0.110085	1	0.0736926	0.164074	1	0.013555	0.860906	1	-0.073089	0.185698	1	0.090848	0.101741	1	0.090848	0.0807241	1	0.104403	0.0840195	1	blue	yellow	F	F	NA
AV039307	0.540984	0.140167	1	-0.125817	0.61512	1	-0.293035	0.244619	1	-0.293035	0.23362	1	0.247949	0.353705	1	0.116287	0.675312	1	-0.00971077	0.960509	1	-0.0530631	0.786806	1	-0.0530631	0.765865	1	0.0632235	0.762404	1	brown	turquoise	F	F	NA
AW011738	0.0228189	0.868355	1	0.00848204	0.92885	1	-0.0377446	0.691368	1	-0.0377446	0.700177	1	-0.0149257	0.8743	1	0.0137743	0.918522	1	0.0206214	0.828568	1	-0.000478209	0.995992	1	-0.000478209	0.995619	1	0.0132961	0.895513	1	turquoise	blue	F	F	mural
AW046200	-0.479505	0.0481937	1	0.175156	0.287807	1	0.209359	0.205158	1	0.209359	0.128371	1	-0.270145	0.179238	1	0.0842627	0.68892	1	0.301044	0.0476404	1	-0.0605366	0.684214	1	-0.0605366	0.701091	1	0.023726	0.861807	1	brown	blue	F	F	NA
AW112010	1.19154	4.53585e-06	0.00657072	-0.36302	0.0256007	1	-0.419665	0.0105629	1	-0.419665	0.0146372	1	0.771876	6.64958e-05	0.0254298	-0.242132	0.394234	1	0.212083	0.2923	1	0.181214	0.367432	1	0.181214	0.307832	1	-0.0609181	0.780251	1	brown	blue	F	F	endothelial
AW146154	-0.0141727	0.895919	1	-0.0130046	0.861917	1	0.0719632	0.33829	1	0.0719632	0.309991	1	0.0577905	0.485264	1	-0.15281	0.133619	1	0.131757	0.0690255	1	0.0375665	0.598016	1	0.0375665	0.569398	1	-0.115243	0.135275	1	blue	blue	F	F	NA
AW209491	-0.0343728	0.642255	1	-0.0144339	0.777244	1	-0.00260424	0.959272	1	-0.00260424	0.953665	1	-0.036977	0.536663	1	-0.0195744	0.702618	1	-0.0281506	0.438611	1	0.0152199	0.674669	1	0.0152199	0.695377	1	-0.00435447	0.898324	1	blue	turquoise	F	F	NA
AW495222	-0.0581401	0.828153	1	0.147329	0.426951	1	0.0784123	0.671623	1	0.0784123	0.662137	1	0.0202722	0.917584	1	0.293556	0.193267	1	0.0136794	0.931035	1	-0.154507	0.330848	1	-0.154507	0.363288	1	0.139049	0.337494	1	turquoise	brown	F	F	pyramidal
AW549542	0.163859	0.598672	1	0.0641895	0.764862	1	0.129505	0.546847	1	0.129505	0.487405	1	0.293364	0.247242	1	0.0894823	0.792231	1	0.160504	0.504897	1	-0.429716	0.0785738	1	-0.429716	0.10465	1	-0.340234	0.124852	1	turquoise	turquoise	F	F	NA
AW549877	-0.015713	0.701072	1	-0.0406255	0.154848	1	0.0259218	0.360695	1	0.0259218	0.333355	1	0.0102088	0.754002	1	0.00961757	0.781771	1	0.0141875	0.563886	1	0.0435212	0.0812129	1	0.0435212	0.0645535	1	0.0531388	0.0639773	1	grey60	blue	F	F	NA
AW551984	0.0233288	0.879699	1	0.0571173	0.591841	1	0.150105	0.162868	1	0.150105	0.188066	1	0.173433	0.101241	1	-0.195964	0.28336	1	0.0736476	0.566779	1	0.35719	0.00750466	1	0.35719	0.0122536	1	0.161226	0.190663	1	blue	green	F	F	NA
AW554918	-0.0554535	0.310525	1	0.0611292	0.108403	1	0.0349483	0.353879	1	0.0349483	0.379905	1	-0.0205053	0.58561	1	0.0986906	0.148226	1	-0.081379	0.0931185	1	-0.00575385	0.904011	1	-0.00575385	0.911145	1	0.0929368	0.0413707	1	yellow	turquoise	F	F	NA
AW822252	-0.427392	0.105893	1	0.165746	0.35854	1	0.0588416	0.743403	1	0.0588416	0.709369	1	-0.368551	0.0857046	1	-0.000468594	0.998142	1	-0.0679912	0.633226	1	0.113311	0.427492	1	0.113311	0.436354	1	0.112842	0.413874	1	blue	midnightblue	F	F	NA
AY512931	-0.514311	0.0328006	1	0.249125	0.128946	1	0.250859	0.126374	1	0.250859	0.12123	1	-0.263452	0.133309	1	-0.174677	0.304164	1	0.0665264	0.578383	1	0.123138	0.305625	1	0.123138	0.309606	1	-0.0515384	0.660064	1	brown	turquoise	F	F	NA
Aaas	0.0404218	0.612486	1	0.00976768	0.859033	1	0.0277251	0.61463	1	0.0277251	0.639193	1	0.0681468	0.20081	1	0.00336932	0.966427	1	0.00324111	0.954339	1	0.0128291	0.820748	1	0.0128291	0.855686	1	0.0161984	0.665185	1	turquoise	turquoise	F	F	NA
Aacs	-0.116724	0.0241545	1	0.0160106	0.644692	1	0.159366	3.38569e-05	0.0331027	0.159366	0.000281763	0.0760781	0.0426419	0.20723	1	0.010313	0.874044	1	-0.0117518	0.798409	1	-0.0875224	0.0620117	1	-0.0875224	0.0637634	1	-0.0772094	0.107247	1	red	turquoise	F	F	NA
Aaed1	0.210347	0.116248	1	-0.0877064	0.338207	1	-0.21009	0.0251197	1	-0.21009	0.00365077	0.490097	0.000256315	0.998245	1	-0.0633404	0.54269	1	0.0583909	0.428072	1	0.181316	0.0167767	1	0.181316	0.0167924	1	0.117976	0.123757	1	yellow	blue	F	F	NA
Aagab	-0.0113458	0.810104	1	-0.0234262	0.473328	1	-0.0367763	0.262345	1	-0.0367763	0.277439	1	-0.0481221	0.166504	1	-0.00970862	0.842409	1	0.0184826	0.592975	1	-0.0145885	0.672907	1	-0.0145885	0.615413	1	-0.0242971	0.544214	1	turquoise	turquoise	F	F	NA
Aak1	-0.148287	3.45106e-06	0.00523133	0.0159644	0.411248	1	0.0326342	0.0970289	1	0.0326342	0.0878845	1	-0.115653	5.33114e-05	0.0212988	-0.0491205	0.0332802	1	0.0375403	0.0219409	1	-0.0105043	0.510088	1	-0.0105043	0.557583	1	-0.0596247	0.00138533	0.246862	pink	lightyellow	F	F	NA
Aamdc	0.11884	0.0951092	1	-0.0757202	0.12242	1	-0.0185803	0.700962	1	-0.0185803	0.691845	1	0.10026	0.0657773	1	0.102276	0.053039	1	-0.125349	0.00124608	0.464368	-0.0457817	0.215012	1	-0.0457817	0.176357	1	0.0564945	0.169104	1	blue	cyan	F	F	oligodendrocyte
Aamp	0.0856006	0.000106098	0.079728	-0.0287444	0.0439194	1	-0.0470509	0.00146744	0.517664	-0.0470509	0.00777822	0.820866	0.0385497	0.0171959	1	0.00362607	0.883625	1	-0.0237319	0.179768	1	-0.0131285	0.454913	1	-0.0131285	0.518923	1	-0.00950242	0.577662	1	greenyellow	green	F	F	NA
Aanat	0.12167	0.64314	1	0.0792345	0.661898	1	0.0637043	0.725048	1	0.0637043	0.773886	1	0.185375	0.137373	1	-0.203009	0.449098	1	0.126869	0.50322	1	0.170511	0.369227	1	0.170511	0.340201	1	-0.0324977	0.868789	1	brown	blue	F	F	NA
Aar2	-0.0164041	0.674653	1	0.0524552	0.0566195	1	-0.00641384	0.811877	1	-0.00641384	0.834524	1	-0.022818	0.361371	1	-0.0285292	0.455722	1	-0.0397821	0.144802	1	-0.0124741	0.644002	1	-0.0124741	0.611363	1	-0.0410033	0.185348	1	yellow	red	F	F	NA
Aard	0.148221	0.349031	1	0.0180259	0.868269	1	-0.188145	0.0886854	1	-0.188145	0.126519	1	-0.0399239	0.680302	1	0.0642636	0.684219	1	0.170365	0.131802	1	0.104138	0.353166	1	0.104138	0.425476	1	0.168402	0.06347	1	brown	red	F	F	NA
Aars	0.0148826	0.593255	1	-0.00108377	0.954977	1	0.0139617	0.468384	1	0.0139617	0.45972	1	0.0288443	0.213424	1	0.0139905	0.613281	1	-0.0084046	0.667532	1	0.0432998	0.0309093	1	0.0432998	0.0248054	1	0.0572903	0.0175859	1	turquoise	yellow	T	F	NA
Aars2	-0.153612	0.00131361	0.480747	0.0687714	0.0310584	1	0.095868	0.0033273	0.887509	0.095868	0.00301866	0.431978	-0.0577439	0.112705	1	0.0551111	0.148203	1	-0.0111211	0.676634	1	-0.0454448	0.0930938	1	-0.0454448	0.0721689	1	0.00966629	0.7466	1	brown	orange	F	F	NA
Aarsd1	0.0255504	0.555316	1	0.019642	0.511339	1	-0.0484402	0.109673	1	-0.0484403	0.117754	1	-0.0228899	0.476645	1	-0.0299594	0.432493	1	-0.000109019	0.996766	1	-0.00218685	0.935202	1	-0.00218685	0.940198	1	-0.0321462	0.220189	1	turquoise	brown	F	F	NA
Aasdh	-0.0800224	0.247188	1	0.0605925	0.204872	1	0.160833	0.0013869	0.498638	0.160833	0.00387846	0.511417	0.0808102	0.0856818	1	0.00108184	0.984899	1	0.0478924	0.239624	1	0.0213281	0.598255	1	0.0213281	0.575251	1	0.02241	0.603997	1	blue	turquoise	F	F	NA
Aasdhppt	-0.0634132	0.157073	1	-0.0149496	0.625267	1	0.0169286	0.580373	1	0.0169287	0.624703	1	-0.0464845	0.107067	1	-0.0193222	0.707441	1	-0.0309279	0.397094	1	-0.00523205	0.885649	1	-0.00523205	0.893266	1	-0.0245542	0.475	1	turquoise	turquoise	F	F	NA
Aass	-0.0776117	0.581811	1	0.0225183	0.816619	1	-0.148014	0.132388	1	-0.148014	0.133214	1	-0.225625	0.034237	1	-0.0906841	0.519441	1	0.177306	0.0792618	1	0.158255	0.116003	1	0.158255	0.06211	1	0.067571	0.550698	1	turquoise	magenta	F	F	astrocyte
Aatf	0.0222794	0.728712	1	-0.0522187	0.242196	1	-0.0169818	0.701686	1	-0.0169818	0.714861	1	0.00529765	0.904189	1	-0.161309	0.0227357	1	0.0463293	0.343267	1	0.0482973	0.323367	1	0.0482973	0.41054	1	-0.113012	0.00465565	0.578663	brown	turquoise	F	F	NA
Aatk	-0.0104277	0.686885	1	-0.00449461	0.801104	1	-0.0468612	0.0113908	1	-0.0468612	0.0193127	1	-0.0572889	0.00852423	0.874783	-0.00780006	0.757659	1	0.0197774	0.271511	1	-0.0171542	0.339415	1	-0.0171542	0.287973	1	-0.0249543	0.256272	1	blue	midnightblue	T	F	oligodendrocyte
Abat	-0.066712	0.0407967	1	-0.0017281	0.937281	1	-0.080833	0.000598581	0.282359	-0.080833	0.00253477	0.381204	-0.147545	1.07717e-06	0.000831373	0.0640949	0.156088	1	-0.00490523	0.87665	1	-0.0295088	0.352677	1	-0.0295088	0.331118	1	0.0345861	0.313071	1	blue	magenta	T	F	NA
Abca1	0.229844	0.000320547	0.180479	0.036079	0.378846	1	0.0717889	0.0838928	1	0.0717889	0.0708797	1	0.301632	1.17866e-06	0.000895626	-0.0165811	0.759114	1	0.0849822	0.0302988	1	0.187285	1.14452e-05	0.0139131	0.187285	4.76131e-05	0.019337	0.170704	0.000177006	0.0540793	blue	lightcyan	T	F	NA
Abca12	-0.0158877	0.968598	1	-0.180278	0.51844	1	0.0460423	0.868711	1	0.0460423	0.829058	1	0.0301545	0.930653	1	0.0551221	0.899732	1	0.0565225	0.855034	1	-0.0681717	0.82561	1	-0.0681717	0.848363	1	-0.0130497	0.957604	1	brown	greenyellow	F	F	NA
Abca17	0.366649	0.0165387	1	-0.150861	0.144326	1	0.088366	0.38865	1	0.088366	0.393031	1	0.455015	0.000230632	0.0664123	0.213546	0.274897	1	-0.0174268	0.899069	1	-0.0939438	0.495211	1	-0.0939438	0.470572	1	0.119602	0.404313	1	blue	turquoise	F	F	NA
Abca2	-0.0210382	0.48275	1	0.0149024	0.471296	1	0.0145229	0.482597	1	0.0145229	0.512545	1	-0.00651536	0.76729	1	0.0287338	0.361924	1	0.0263447	0.238606	1	0.00783978	0.72396	1	0.00783978	0.698452	1	0.0365736	0.161594	1	yellow	darkgrey	F	F	oligodendrocyte
Abca3	-0.129469	0.000533118	0.258231	0.052939	0.0319354	1	0.0908816	0.000438969	0.224888	0.0908816	0.000605212	0.134751	-0.0385873	0.171985	1	0.00943316	0.793454	1	-0.0286705	0.263549	1	-0.0584877	0.025518	1	-0.0584877	0.0234694	1	-0.0490545	0.0875352	1	red	brown	F	F	NA
Abca4	0.119211	0.779906	1	0.138067	0.639344	1	0.52032	0.0823168	1	0.52032	0.0878886	1	0.639531	0.0425425	1	0.117581	0.756255	1	-0.295408	0.273029	1	-0.0734089	0.784012	1	-0.0734089	0.830258	1	0.0441725	0.771823	1	purple	purple	F	F	ependymal
Abca5	-0.14515	0.000338583	0.187858	0.0312859	0.230833	1	0.00775803	0.764589	1	0.00775803	0.715423	1	-0.137392	0.00035699	0.0909848	0.0306502	0.444968	1	0.0466408	0.104157	1	-0.0124083	0.661195	1	-0.0124083	0.695798	1	0.0182419	0.480295	1	blue	green	F	F	NA
Abca6	-0.0433407	0.699865	1	0.0991457	0.2051	1	-0.0600689	0.439964	1	-0.0600689	0.499514	1	-0.10341	0.121298	1	0.0729852	0.583494	1	0.192199	0.0454865	1	0.0348687	0.7108	1	0.0348687	0.691499	1	0.107854	0.279064	1	turquoise	turquoise	T	F	NA
Abca7	-0.115849	0.193846	1	0.09272	0.133113	1	0.099268	0.108495	1	0.099268	0.0913414	1	-0.0165812	0.806167	1	0.0288271	0.812395	1	0.146748	0.0924862	1	-0.0837447	0.331901	1	-0.0837447	0.346365	1	-0.0549176	0.506284	1	darkgreen	turquoise	T	T	NA
Abca8a	0.133909	0.0435059	1	0.35632	4.12368e-10	1.86293e-06	-0.100587	0.0286464	1	-0.100587	0.0296895	1	0.0333221	0.488506	1	-0.0440954	0.58073	1	0.33247	3.80173e-07	0.000785757	0.153939	0.00859942	1	0.153939	0.0254895	1	0.109844	0.0223076	1	brown	darkgrey	F	F	ependymal
Abca8b	-0.0869546	0.203569	1	0.0808824	0.0889288	1	0.104986	0.0289802	1	0.104986	0.0551575	1	0.0180313	0.663018	1	-0.0474533	0.362645	1	0.0397025	0.282299	1	0.137989	0.00045239	0.230011	0.137989	0.001887	0.309931	0.0905355	0.0125182	1	turquoise	yellow	F	F	NA
Abca9	0.550212	0.000111899	0.0832116	0.052874	0.557238	1	0.341689	0.000416431	0.217088	0.341689	0.000366012	0.0927066	0.891901	9.31634e-09	1.36484e-05	0.090446	0.528917	1	0.189074	0.0670974	1	0.0746946	0.462455	1	0.0746946	0.490465	1	0.165141	0.0844057	1	blue	pink	F	F	microglia
Abcb10	0.105171	0.086302	1	-0.167275	0.00021063	0.134418	-0.111565	0.00989417	1	-0.111565	0.00498722	0.608172	-0.00639398	0.896452	1	0.0980052	0.0388573	1	-0.111746	0.00129327	0.475293	-0.00837203	0.798349	1	-0.00837203	0.784173	1	0.0896332	0.0178896	1	blue	turquoise	F	F	NA
Abcb1a	-0.304113	0.000396921	0.210322	0.089388	0.109282	1	0.271967	1.07531e-05	0.0132726	0.271967	3.44919e-06	0.00219695	-0.0321469	0.629663	1	-0.218938	0.0224583	1	0.23999	0.000647788	0.298908	0.155248	0.0221034	1	0.155248	0.00999605	0.965904	-0.0636902	0.392199	1	red	yellow	F	F	endothelial
Abcb1b	0.438156	0.00117068	0.4458	0.0427605	0.625599	1	0.201019	0.0256856	1	0.201019	0.0288085	1	0.639175	4.19597e-07	0.000370004	0.16857	0.314743	1	-0.0774811	0.512083	1	-0.051283	0.663921	1	-0.051283	0.672482	1	0.117287	0.302319	1	blue	turquoise	F	F	microglia
Abcb4	0.0703624	0.504297	1	0.14508	0.0504512	1	0.0466666	0.520935	1	0.0466666	0.585104	1	0.117029	0.0488424	1	-0.0496721	0.608595	1	0.0968533	0.161871	1	0.00769621	0.910536	1	0.00769621	0.906707	1	-0.0419759	0.552869	1	turquoise	turquoise	F	F	NA
Abcb6	0.108638	0.149564	1	-0.0720198	0.165844	1	0.0650106	0.210069	1	0.0650106	0.148503	1	0.173649	0.00890477	0.898168	-0.0444774	0.536422	1	-0.023967	0.637249	1	0.00713367	0.888255	1	0.00713367	0.885966	1	-0.0373437	0.472137	1	turquoise	turquoise	F	F	NA
Abcb7	-0.0530296	0.261874	1	-0.0386016	0.236982	1	-0.0509459	0.120768	1	-0.0509459	0.113682	1	-0.103976	0.00790711	0.82983	-0.000557307	0.990579	1	-0.0269866	0.420443	1	-0.054345	0.108482	1	-0.054345	0.167458	1	-0.0549023	0.0605521	1	turquoise	turquoise	F	F	NA
Abcb8	0.0346638	0.392744	1	0.0305167	0.276831	1	0.0218443	0.434787	1	0.0218443	0.492599	1	0.0565082	0.036059	1	-0.00687473	0.881386	1	-0.0174269	0.593249	1	-0.0425724	0.195396	1	-0.0425724	0.238395	1	-0.0494471	0.110987	1	turquoise	turquoise	F	F	NA
Abcb9	-0.109969	0.122451	1	0.038228	0.431774	1	-0.0535758	0.272194	1	-0.0535758	0.358114	1	-0.163544	0.000208923	0.0614346	0.107865	0.0718916	1	-0.076244	0.0719918	1	-0.098303	0.0218232	1	-0.098303	0.0596341	1	0.00956156	0.758866	1	magenta	turquoise	F	F	astrocyte
Abcc1	-0.0310154	0.618354	1	0.0625348	0.149813	1	0.0371391	0.388692	1	0.0371391	0.428215	1	0.00612367	0.880057	1	-0.019045	0.685367	1	-0.0351263	0.293138	1	0.0308031	0.355915	1	0.0308031	0.338101	1	0.0117581	0.739105	1	yellow	turquoise	F	F	NA
Abcc10	-0.059113	0.478657	1	-0.0457229	0.427477	1	0.0925258	0.112258	1	0.0925258	0.0544778	1	0.0334128	0.636209	1	0.00318578	0.962597	1	-0.0127929	0.790073	1	0.0249075	0.604633	1	0.0249075	0.493109	1	0.0280933	0.62602	1	turquoise	yellow	T	F	NA
Abcc12	-0.240475	0.42765	1	0.280008	0.183651	1	0.428076	0.0448613	1	0.428076	0.0657694	1	0.187601	0.337452	1	0.325596	0.338801	1	-0.23288	0.333328	1	0.0782508	0.743993	1	0.0782508	0.735927	1	0.403847	0.104949	1	turquoise	brown	F	F	NA
Abcc2	-0.231088	0.656555	1	-0.0688445	0.847622	1	0.387051	0.283126	1	0.387051	0.19412	1	0.155963	0.717959	1	0.618232	0.316861	1	0.118251	0.785506	1	-0.389056	0.372488	1	-0.389056	0.380146	1	0.229176	0.585933	1	yellow	turquoise	F	F	NA
Abcc3	0.567546	2.38318e-05	0.0250357	0.260386	0.00299036	0.829981	0.443339	3.05007e-06	0.00469826	0.443339	1.34757e-05	0.00687617	1.01088	8.84362e-11	2.14199e-07	-0.0292129	0.818018	1	0.265167	0.00473046	1	0.219706	0.0176897	1	0.219706	0.00494972	0.604901	0.190493	0.0756441	1	blue	paleturquoise	F	F	microglia
Abcc4	0.0566194	0.453165	1	-0.0356734	0.493165	1	0.0424481	0.415354	1	0.0424481	0.426061	1	0.0990675	0.0718864	1	-0.198108	0.0197911	1	0.21853	0.000471377	0.236924	0.101207	0.0877139	1	0.101207	0.120011	1	-0.0969009	0.0734735	1	blue	brown	F	F	NA
Abcc5	-0.190768	0.000919424	0.3791	0.0546695	0.146792	1	0.0758416	0.0464781	1	0.0758416	0.039971	1	-0.114926	0.0107975	1	-0.0100288	0.862537	1	0.0842119	0.0443725	1	-0.0128276	0.754218	1	-0.0128276	0.762183	1	-0.0228563	0.567493	1	turquoise	turquoise	F	F	NA
Abcc6	-0.409089	0.116459	1	-0.00884219	0.960217	1	0.331526	0.066675	1	0.331526	0.0856757	1	-0.0775629	0.648801	1	-0.0286177	0.88671	1	-0.228173	0.113124	1	0.00530684	0.970193	1	0.00530684	0.972242	1	-0.0233108	0.855164	1	brown	green	T	F	endothelial
Abcc8	-0.159545	0.0265377	1	0.0200784	0.67744	1	0.0484518	0.317814	1	0.0484518	0.319996	1	-0.111093	0.0368782	1	-0.03714	0.605525	1	0.0102436	0.840147	1	0.00336496	0.947161	1	0.00336496	0.950419	1	-0.0337751	0.475374	1	brown	yellow	F	F	NA
Abcc9	-0.232918	0.028936	1	0.150177	0.0405675	1	0.0684927	0.341003	1	0.0684927	0.338995	1	-0.164426	0.0368106	1	-0.0701702	0.384451	1	0.119458	0.0400012	1	0.0180246	0.75117	1	0.0180246	0.739951	1	-0.0521456	0.380122	1	brown	turquoise	F	F	endothelial
Abcd1	0.250516	0.000945764	0.386475	-0.0622825	0.207963	1	-0.0406818	0.408342	1	-0.0406818	0.466508	1	0.209834	5.66006e-05	0.0223558	0.117671	0.0641889	1	0.0372547	0.400132	1	-0.14255	0.00217474	0.673521	-0.14255	0.00444187	0.560512	-0.0248787	0.559997	1	blue	turquoise	F	F	NA
Abcd2	0.176293	0.00138023	0.497337	-0.0643178	0.0776681	1	-0.0209762	0.558671	1	-0.0209762	0.572996	1	0.155316	0.000310552	0.0818699	-0.0965927	0.0491558	1	-0.00639976	0.850627	1	0.0893017	0.0112384	1	0.0893017	0.0176794	1	-0.00729107	0.826608	1	brown	magenta	T	F	NA
Abcd3	-0.0143193	0.67996	1	-0.00550797	0.818013	1	0.0337154	0.163594	1	0.0337154	0.165519	1	0.0193961	0.472336	1	0.000524341	0.985852	1	-0.0214602	0.307499	1	0.0274972	0.192648	1	0.0274972	0.249132	1	0.0280216	0.170835	1	turquoise	yellow	F	F	NA
Abcd4	0.0947702	0.112735	1	0.00642775	0.874326	1	0.0809432	0.0513769	1	0.0809432	0.0324789	1	0.175713	0.0011961	0.222511	-0.0649827	0.324097	1	0.0498351	0.28532	1	0.0241392	0.60303	1	0.0241392	0.611631	1	-0.0408435	0.371662	1	blue	yellow	F	F	NA
Abce1	-0.0206859	0.546325	1	-0.025905	0.275904	1	-0.0261324	0.27177	1	-0.0261324	0.281857	1	-0.0468183	0.0823536	1	-0.0334569	0.239543	1	-0.0492057	0.0169578	1	-0.0233077	0.246459	1	-0.0233077	0.279139	1	-0.0567646	0.0106117	1	blue	paleturquoise	F	F	NA
Abcf1	-0.023236	0.601286	1	-0.0262708	0.393168	1	-0.0261116	0.396018	1	-0.0261116	0.332098	1	-0.0493476	0.191566	1	-0.0436962	0.31155	1	0.0238201	0.43424	1	-0.00596718	0.84421	1	-0.00596718	0.831516	1	-0.0496633	0.146429	1	turquoise	turquoise	F	F	NA
Abcf2	-0.0243989	0.454387	1	-0.0379635	0.0958754	1	-0.0278998	0.21766	1	-0.0278998	0.213881	1	-0.0522987	0.0516118	1	-0.0223641	0.387931	1	0.00855972	0.639287	1	-0.0313314	0.090927	1	-0.0313314	0.104179	1	-0.0536955	0.0122275	1	blue	black	F	F	NA
Abcf3	0.0453781	0.16707	1	-0.00664292	0.767049	1	-0.0227599	0.312744	1	-0.0227599	0.29614	1	0.0226182	0.391845	1	0.0588098	0.104513	1	-0.034858	0.171746	1	-0.0287845	0.257552	1	-0.0287845	0.210121	1	0.0300253	0.304728	1	brown	turquoise	F	F	NA
Abcg1	-0.0124911	0.737289	1	0.0111261	0.665163	1	-0.0926531	0.000744421	0.329402	-0.0926531	0.00127625	0.23289	-0.105144	0.00116672	0.218426	0.00167745	0.964604	1	0.0195381	0.466098	1	-0.0175333	0.512835	1	-0.0175333	0.546535	1	-0.0158559	0.53827	1	blue	green	F	F	NA
Abcg2	-0.102223	0.167912	1	-0.0453096	0.372679	1	0.0938744	0.0687629	1	0.0938744	0.0507127	1	-0.00834809	0.884826	1	-0.0723569	0.31706	1	0.103669	0.0461748	1	0.083054	0.107447	1	0.083054	0.108527	1	0.0106971	0.834757	1	brown	white	F	F	NA
Abcg3	-0.647208	0.151602	1	0.670062	0.033952	1	0.506898	0.104811	1	0.506898	0.162781	1	-0.14031	0.571954	1	-0.283168	0.540174	1	0.269167	0.411037	1	0.385098	0.241364	1	0.385098	0.317722	1	0.10193	0.684953	1	yellow	turquoise	F	F	NA
Abcg4	-0.0620184	0.114421	1	0.0151009	0.572664	1	-0.0117642	0.660081	1	-0.0117642	0.679481	1	-0.0737826	0.0123747	1	0.0111418	0.77469	1	-0.00328397	0.904989	1	-0.0220633	0.424204	1	-0.0220633	0.393215	1	-0.0109215	0.719606	1	brown	green	F	F	NA
Abhd10	-0.116508	0.0287192	1	-0.00788444	0.825451	1	-0.00681709	0.848762	1	-0.00681709	0.866249	1	-0.123325	0.000774066	0.161872	-0.0234367	0.69618	1	-0.0312772	0.462111	1	0.0744912	0.0840466	1	0.0744912	0.103517	1	0.0510545	0.215289	1	blue	green	T	F	NA
Abhd11	0.0893435	0.212367	1	-0.00286293	0.953402	1	-0.00425211	0.93084	1	-0.00425211	0.920694	1	0.0850914	0.149754	1	0.0610847	0.361261	1	-0.0696861	0.143672	1	-0.0202201	0.667974	1	-0.0202201	0.715647	1	0.0408646	0.275097	1	turquoise	turquoise	T	F	NA
Abhd11os	0.132306	0.658705	1	0.048747	0.813413	1	-0.000975781	0.996229	1	-0.000975781	0.99667	1	0.13133	0.453342	1	0.0025669	0.992284	1	-0.0501002	0.78959	1	0.404634	0.0354367	1	0.404634	0.0313654	1	0.407201	0.0432214	1	brown	yellow	F	F	NA
Abhd12	0.102408	0.000220359	0.13869	0.0133296	0.451221	1	-0.00607189	0.730788	1	-0.00607189	0.712347	1	0.0963363	0.000229463	0.0661533	0.0202825	0.437862	1	-0.0171205	0.355063	1	-0.0186817	0.31334	1	-0.0186817	0.272089	1	0.00160077	0.941876	1	blue	blue	F	F	NA
Abhd13	0.0299431	0.455218	1	-0.0528996	0.0602685	1	-0.0893456	0.00218006	0.674349	-0.0893456	0.00492453	0.603224	-0.0594025	0.0461102	1	-0.0350063	0.299274	1	-0.00884721	0.709197	1	0.00576301	0.807978	1	0.00576301	0.795424	1	-0.0292433	0.277114	1	blue	brown	F	F	NA
Abhd14a	0.0620651	0.30826	1	-0.0429756	0.306627	1	-0.104827	0.0153573	1	-0.104827	0.00415628	0.536204	-0.0427618	0.414424	1	0.0337504	0.586342	1	-0.018879	0.666672	1	-0.0642483	0.146991	1	-0.0642483	0.178552	1	-0.0304979	0.456506	1	yellow	turquoise	F	F	NA
Abhd14b	0.0437459	0.597449	1	0.121615	0.0377363	1	0.137914	0.0192799	1	0.137914	0.0370639	1	0.18166	0.00178323	0.298005	0.0541748	0.479004	1	0.125615	0.0236945	1	0.0691625	0.204011	1	0.0691625	0.152301	1	0.123337	0.0478079	1	blue	turquoise	F	F	NA
Abhd15	0.471111	0.0268957	1	-0.240132	0.0978153	1	0.164708	0.252177	1	0.164708	0.192672	1	0.635819	0.000829663	0.170164	-0.0596002	0.833109	1	0.204079	0.310197	1	0.216837	0.281273	1	0.216837	0.172383	1	0.157237	0.500992	1	blue	brown	F	F	microglia
Abhd16a	-0.0151109	0.718401	1	0.0373212	0.200778	1	-0.0234473	0.418876	1	-0.0234473	0.393573	1	-0.0385582	0.251845	1	0.080539	0.0665967	1	-0.051245	0.0976417	1	0.00588655	0.846831	1	0.00588655	0.854658	1	0.0864255	0.00728157	0.785912	yellow	turquoise	T	F	NA
Abhd17a	0.0590886	0.141826	1	-0.0237381	0.388514	1	-0.112146	0.000169461	0.113201	-0.112146	0.000848678	0.173052	-0.0530574	0.0623501	1	-0.0131283	0.712565	1	-0.012376	0.623518	1	-0.0445105	0.082166	1	-0.0445105	0.0705233	1	-0.0576388	0.0475135	1	blue	yellow	T	F	NA
Abhd17b	-0.0194521	0.568008	1	-0.071813	0.00359957	0.932494	-0.0170004	0.470092	1	-0.0170004	0.469949	1	-0.0364525	0.175595	1	-0.0215958	0.648879	1	-0.0224999	0.502871	1	-0.0353527	0.294229	1	-0.0353527	0.254051	1	-0.0569484	0.132098	1	brown	red	F	F	NA
Abhd17c	0.0754366	0.130852	1	-0.0380783	0.266197	1	-0.0236506	0.487915	1	-0.0236506	0.48118	1	0.051786	0.171685	1	-0.0638326	0.143108	1	0.00894872	0.769018	1	0.0204781	0.502443	1	0.0204781	0.404372	1	-0.0433545	0.23987	1	green	grey60	F	F	pyramidal
Abhd2	-0.0473755	0.453844	1	0.0334392	0.443663	1	0.0248085	0.569233	1	0.0248085	0.549871	1	-0.022567	0.640088	1	-0.014516	0.833551	1	-0.0654881	0.184172	1	0.00460222	0.924916	1	0.00460222	0.932813	1	-0.00991377	0.814581	1	purple	turquoise	F	F	endothelial
Abhd3	0.107122	0.0127932	1	0.0416426	0.150715	1	-0.0764734	0.0101915	1	-0.0764734	0.0177392	1	0.0306482	0.299956	1	0.0718586	0.118675	1	0.0901758	0.00704424	1	0.0375664	0.245787	1	0.0375664	0.264395	1	0.109425	0.0020295	0.325919	brown	red	F	F	NA
Abhd4	0.419677	5.02944e-12	3.63826e-08	-0.0533756	0.0905927	1	-0.057104	0.0708788	1	-0.057104	0.119129	1	0.362573	6.27096e-12	2.14761e-08	0.0504915	0.393041	1	0.0482521	0.249931	1	0.0966977	0.0239855	1	0.0966977	0.0145808	1	0.147189	0.0036066	0.486548	blue	magenta	F	F	NA
Abhd5	0.141422	0.0360435	1	-0.110544	0.0183549	1	-0.0762434	0.0981413	1	-0.0762434	0.138918	1	0.0651784	0.124338	1	-0.0440887	0.495189	1	-0.020802	0.648554	1	0.0185815	0.683848	1	0.0185815	0.6724	1	-0.0255071	0.591245	1	brown	yellow	F	F	NA
Abhd6	-0.106355	0.0624171	1	0.0110928	0.773908	1	-0.0265949	0.491982	1	-0.0265949	0.524745	1	-0.13295	0.00155731	0.268665	0.00915629	0.871263	1	0.0214755	0.591441	1	-0.00139853	0.972072	1	-0.00139853	0.971988	1	0.00775776	0.847922	1	turquoise	turquoise	F	F	NA
Abhd8	-0.0275687	0.569774	1	-0.0117543	0.725147	1	-0.0365789	0.276857	1	-0.0365789	0.338628	1	-0.0641476	0.0419917	1	-0.000105196	0.99866	1	0.015502	0.726563	1	-0.030734	0.488976	1	-0.030734	0.513419	1	-0.0308392	0.463292	1	turquoise	turquoise	F	F	NA
Abi1	-0.0684919	0.05266	1	-0.00494768	0.835782	1	-0.00853768	0.720699	1	-0.00853768	0.732306	1	-0.0770296	0.00577166	0.673811	-0.090274	0.0210017	1	-0.011144	0.678342	1	0.0275067	0.30832	1	0.0275067	0.295103	1	-0.0627672	0.038322	1	blue	brown	F	F	pyramidal
Abi2	-0.0484098	0.066789	1	0.00647904	0.71713	1	-0.0257262	0.154799	1	-0.0257262	0.111253	1	-0.074136	0.00379904	0.503831	-0.0389685	0.195608	1	-0.00371211	0.860335	1	-0.0411723	0.0558268	1	-0.0411723	0.0714356	1	-0.0801408	0.00120816	0.223976	blue	black	T	F	NA
Abi3	1.04239	3.52879e-10	1.61979e-06	0.00620741	0.944827	1	0.158178	0.0831162	1	0.158178	0.124621	1	1.20057	3.52176e-13	1.64121e-09	0.0813911	0.571992	1	0.123397	0.228563	1	0.234293	0.0250395	1	0.234293	0.0297127	1	0.315684	0.00377097	0.501463	blue	red	T	T	NA
Abi3bp	0.216553	0.487697	1	-0.00765351	0.971568	1	0.317379	0.144349	1	0.317379	0.153403	1	0.533932	0.0209537	1	0.367016	0.110651	1	0.0460704	0.774028	1	0.170709	0.290172	1	0.170709	0.370974	1	0.537725	0.000158248	0.0499014	blue	green	F	F	pyramidal
Abl1	0.0307605	0.340668	1	-0.00956222	0.666436	1	-0.0369836	0.10041	1	-0.0369836	0.113617	1	-0.00622311	0.798847	1	0.018952	0.552098	1	0.0159446	0.479625	1	0.0356656	0.11778	1	0.0356656	0.134549	1	0.0546176	0.0271119	1	yellow	red	F	F	oligodendrocyte
Abl2	-0.0842206	0.00458887	1	0.0151748	0.439335	1	0.0502936	0.0131153	1	0.0502936	0.0152888	1	-0.033927	0.146498	1	-0.0620942	0.0569323	1	0.00680857	0.763335	1	0.00599051	0.791043	1	0.00599051	0.834901	1	-0.0561037	0.00224936	0.350005	brown	brown	F	F	NA
Ablim1	-0.115101	0.00931458	1	0.0121736	0.678663	1	0.0483528	0.104787	1	0.0483528	0.0832014	1	-0.0667484	0.0618072	1	-0.00964718	0.756791	1	0.025217	0.255436	1	0.0379602	0.089728	1	0.0379602	0.0743816	1	0.028313	0.264147	1	brown	white	F	F	endothelial
Ablim2	-0.0432892	0.312874	1	0.0164507	0.576802	1	0.0187041	0.525968	1	0.0187042	0.535084	1	-0.024585	0.434713	1	0.0170775	0.684107	1	0.0147308	0.619821	1	-0.0759737	0.0133022	1	-0.0759737	0.0146792	1	-0.0588962	0.0682518	1	turquoise	yellow	F	F	NA
Ablim3	0.047913	0.582423	1	-0.102549	0.092863	1	-0.0569355	0.345365	1	-0.0569355	0.218599	1	-0.00902249	0.905139	1	-0.131395	0.0603027	1	0.0169167	0.727381	1	0.11851	0.0178729	1	0.11851	0.0145093	1	-0.0128853	0.802132	1	darkorange	skyblue	F	F	NA
Abr	-0.0534441	0.045713	1	0.0041696	0.81719	1	-0.00559889	0.756316	1	-0.00559889	0.748271	1	-0.059043	0.0124108	1	-0.0277698	0.468404	1	-0.00212078	0.937401	1	0.0104476	0.699059	1	0.0104476	0.658821	1	-0.0173222	0.57907	1	blue	blue	F	F	NA
Abracl	-0.0327752	0.673925	1	0.0088008	0.869831	1	0.0803695	0.13946	1	0.0803695	0.136926	1	0.0475944	0.407943	1	0.0046118	0.947512	1	-0.0681267	0.173443	1	-0.00581963	0.906482	1	-0.00581963	0.917345	1	-0.00120782	0.977005	1	turquoise	turquoise	F	F	NA
Abt1	0.0510641	0.419313	1	-0.0544283	0.214602	1	0.0636972	0.147718	1	0.0636972	0.109688	1	0.114761	0.0319413	1	0.0642945	0.287081	1	-0.0282843	0.50615	1	-0.0559913	0.191254	1	-0.0559913	0.206989	1	0.00830321	0.841444	1	blue	salmon	F	F	NA
Abtb1	-0.0420082	0.526136	1	0.085958	0.0647562	1	0.0376041	0.411634	1	0.0376041	0.478125	1	-0.00440408	0.907988	1	0.0187854	0.780828	1	0.00894792	0.851289	1	-0.0147595	0.75722	1	-0.0147595	0.749241	1	0.00402581	0.934874	1	turquoise	turquoise	F	F	NA
Abtb2	0.0329224	0.681128	1	-0.104281	0.0642231	1	-0.075738	0.174897	1	-0.075738	0.100504	1	-0.0428156	0.528344	1	0.0906234	0.308811	1	-0.0571695	0.363339	1	0.0510162	0.416829	1	0.0510162	0.426717	1	0.14164	0.0273746	1	turquoise	turquoise	F	F	oligodendrocyte
Acaa1a	0.0803988	0.067568	1	-0.0241722	0.418517	1	-0.036661	0.222082	1	-0.036661	0.279125	1	0.0437378	0.123217	1	0.0339482	0.422619	1	-0.043098	0.153142	1	0.0295413	0.324608	1	0.0295413	0.324905	1	0.0634894	0.0493572	1	brown	turquoise	F	F	NA
Acaa1b	0.0228497	0.957602	1	0.174338	0.557447	1	-0.0707111	0.81162	1	-0.0707111	0.804203	1	-0.0478615	0.879932	1	0.466089	0.343356	1	-0.593614	0.0913755	1	0.244198	0.481642	1	0.244198	0.304089	1	0.710287	0.103142	1	turquoise	turquoise	F	F	NA
Acaa2	0.078774	0.328455	1	0.0134574	0.807857	1	-0.0715346	0.200241	1	-0.0715346	0.173617	1	0.00723936	0.906603	1	0.0751035	0.353618	1	-0.183302	0.0022707	0.693725	-0.144614	0.014136	1	-0.144614	0.0269569	1	-0.0695108	0.182385	1	turquoise	purple	F	F	NA
Acaca	0.0434593	0.172197	1	-0.000198568	0.992709	1	0.0853998	0.000280063	0.164653	0.0853998	0.00144167	0.253804	0.128859	6.6499e-06	0.00385239	-0.000789923	0.981259	1	0.0104484	0.660708	1	-0.062423	0.0113284	1	-0.062423	0.0130142	1	-0.0632129	0.0199498	1	blue	lightcyan	F	F	NA
Acacb	0.0358316	0.814605	1	0.134943	0.204727	1	0.168642	0.114844	1	0.168642	0.116357	1	0.204474	0.0722272	1	-0.109604	0.589417	1	0.105129	0.464735	1	0.105222	0.464343	1	0.105222	0.404275	1	-0.00438243	0.977724	1	turquoise	turquoise	F	F	endothelial
Acad10	-0.24047	0.0593596	1	0.091549	0.291324	1	0.151487	0.0841499	1	0.151487	0.0719695	1	-0.0889827	0.35034	1	0.165261	0.313433	1	0.0312103	0.786665	1	0.0103399	0.928529	1	0.0103399	0.937811	1	0.175601	0.0669052	1	brown	pink	F	F	NA
Acad11	0.109305	0.0389715	1	-0.0429587	0.231889	1	-0.0997005	0.00732203	1	-0.0997005	0.0142404	1	0.00960438	0.784194	1	0.00594728	0.901745	1	0.0356378	0.298322	1	0.0108613	0.749953	1	0.0108613	0.709435	1	0.0168085	0.66721	1	yellow	magenta	F	F	NA
Acad12	-0.152078	0.487235	1	0.0307175	0.838457	1	-0.061094	0.685343	1	-0.061094	0.725101	1	-0.213172	0.0920208	1	-0.110854	0.440363	1	0.24196	0.0204101	1	0.0814151	0.423018	1	0.0814151	0.344921	1	-0.0294384	0.795383	1	brown	brown	F	F	ependymal
Acad8	0.0141893	0.809657	1	-0.0442952	0.278981	1	0.0411874	0.313658	1	0.0411874	0.373866	1	0.0553767	0.133633	1	-0.0636601	0.351431	1	0.023632	0.623498	1	0.0276108	0.566461	1	0.0276108	0.635503	1	-0.0360493	0.312226	1	yellow	turquoise	F	F	NA
Acad9	0.00684549	0.86703	1	-0.0274423	0.33327	1	-0.0598231	0.0386122	1	-0.0598231	0.069009	1	-0.0529776	0.0541185	1	-0.0339042	0.340867	1	0.0216786	0.388659	1	0.0399163	0.11594	1	0.0399163	0.137687	1	0.00601209	0.811925	1	blue	turquoise	F	F	NA
Acadl	0.0952261	0.0589097	1	-0.0336002	0.326755	1	-0.0900646	0.0109368	1	-0.0900646	0.0148788	1	0.00516144	0.885408	1	-0.00104346	0.98398	1	0.0966018	0.011222	1	0.0352339	0.340084	1	0.0352339	0.35601	1	0.0341904	0.349564	1	turquoise	magenta	F	F	NA
Acadm	0.048737	0.318875	1	-0.0215853	0.520931	1	-0.0310735	0.356673	1	-0.0310735	0.346223	1	0.0176635	0.633017	1	-0.0108867	0.843419	1	0.012995	0.738907	1	0.0392255	0.316778	1	0.0392255	0.305337	1	0.0283388	0.486163	1	yellow	blue	T	F	NA
Acads	0.371054	0.000191313	0.12495	-0.00910946	0.885371	1	-0.0826879	0.194968	1	-0.0826879	0.213534	1	0.288366	0.000133847	0.043938	0.0158526	0.885851	1	0.0290992	0.709581	1	0.131814	0.0964163	1	0.131814	0.106972	1	0.147667	0.060056	1	brown	lightyellow	F	F	NA
Acadsb	0.0172658	0.633027	1	0.0413223	0.102556	1	0.0106284	0.670077	1	0.0106284	0.693487	1	0.0278942	0.276305	1	-0.0257095	0.502528	1	0.0681644	0.0147759	1	0.0127322	0.63821	1	0.0127322	0.63476	1	-0.0129773	0.650283	1	brown	blue	F	F	NA
Acadvl	0.0790803	0.0807708	1	0.0229588	0.455997	1	-0.0128963	0.674735	1	-0.0128963	0.655559	1	0.066184	0.0699301	1	0.0379602	0.306051	1	0.0251273	0.337637	1	0.0421327	0.111094	1	0.0421327	0.0975302	1	0.0800929	0.00946459	0.934039	brown	red	F	F	astrocyte
Acan	-0.0301207	0.805904	1	-0.118351	0.166344	1	-0.232507	0.00831045	1	-0.232507	0.0163346	1	-0.262628	0.00293588	0.423286	-0.0321491	0.802437	1	-0.0403011	0.657607	1	0.07453	0.413635	1	0.07453	0.419245	1	0.0423809	0.633124	1	blue	blue	F	F	NA
Acap1	0.514558	0.124009	1	-0.235409	0.304138	1	-0.0613634	0.787623	1	-0.0613634	0.754369	1	0.453195	0.0988098	1	-0.736561	0.0387008	1	0.605644	0.0170836	1	0.864665	0.000951219	0.388285	0.864665	0.00633221	0.716657	0.128104	0.486136	1	brown	brown	F	F	NA
Acap2	-0.0184017	0.671157	1	-0.0252525	0.39995	1	-0.0439446	0.146276	1	-0.0439446	0.145547	1	-0.0623463	0.0676694	1	-0.105832	0.00560351	1	0.0466868	0.0762234	1	0.0287074	0.270441	1	0.0287074	0.246092	1	-0.0771251	0.0117656	1	turquoise	midnightblue	F	F	NA
Acap3	-0.0389444	0.263439	1	-0.0185185	0.439206	1	-0.0311511	0.19598	1	-0.0311511	0.15712	1	-0.0700955	0.0227457	1	-0.0285733	0.403488	1	-0.0129548	0.591354	1	-0.00355087	0.882837	1	-0.00355087	0.904092	1	-0.0321242	0.103332	1	orange	pink	F	F	NA
Acat1	-0.036206	0.221532	1	-0.0084546	0.676775	1	-0.0365779	0.0763066	1	-0.0365779	0.113304	1	-0.0727839	0.00181643	0.301568	-0.0189192	0.59985	1	-0.0208627	0.414297	1	-0.0283927	0.268057	1	-0.0283927	0.336	1	-0.0473119	0.0458621	1	blue	turquoise	F	F	NA
Acat2	0.116646	0.0198145	1	0.0993775	0.00462087	1	0.203719	2.32845e-07	0.000504997	0.203719	8.73539e-06	0.00481074	0.320366	1.34954e-09	2.45354e-06	0.00728527	0.896232	1	0.0202107	0.609355	1	-0.0825819	0.0410746	1	-0.0825819	0.0493791	1	-0.0752966	0.0636822	1	blue	tan	F	F	oligodendrocyte
Acat3	0.461628	0.00569162	1	-0.219596	0.0511718	1	-0.261388	0.0214031	1	-0.261388	0.0458397	1	0.200241	0.0393145	1	0.0296987	0.840387	1	-0.143463	0.173185	1	-0.0494322	0.635792	1	-0.0494322	0.645645	1	-0.0197335	0.842501	1	brown	yellow	F	F	NA
Acbd3	-0.103185	0.0123971	1	0.00840103	0.759674	1	0.053398	0.0568267	1	0.053398	0.0800977	1	-0.0497868	0.0817384	1	-0.0566382	0.212323	1	0.0221445	0.487837	1	0.0283846	0.374685	1	0.0283846	0.382774	1	-0.0282536	0.385316	1	turquoise	turquoise	F	F	NA
Acbd4	0.0367615	0.541552	1	0.0142135	0.731938	1	0.00900529	0.828116	1	0.00900529	0.821908	1	0.0457668	0.318846	1	0.0313339	0.512019	1	0.0439101	0.196855	1	0.0034264	0.919045	1	0.0034264	0.925689	1	0.0347603	0.271532	1	turquoise	royalblue	F	F	NA
Acbd5	-0.00586146	0.88607	1	-0.035073	0.218094	1	0.00168115	0.952508	1	0.00168115	0.955059	1	-0.00418031	0.885011	1	-0.00985675	0.763882	1	-0.0171278	0.46153	1	0.000772631	0.973423	1	0.000772631	0.970342	1	-0.00908412	0.735264	1	grey60	turquoise	F	F	NA
Acbd6	-0.0631554	0.237831	1	0.0316614	0.389329	1	0.00326733	0.928912	1	0.00326733	0.921185	1	-0.059888	0.169835	1	-0.00500248	0.915737	1	-0.00123971	0.970419	1	0.0361522	0.282595	1	0.0361522	0.333131	1	0.0311497	0.309546	1	yellow	turquoise	T	F	NA
Acbd7	1.27403	0.0239598	1	-0.193163	0.609817	1	-0.286378	0.450103	1	-0.286378	0.437106	1	0.987648	0.0207648	1	1.04878	0.00879778	1	-1.02656	0.000441312	0.225886	-0.334291	0.2235	1	-0.334291	0.0469049	1	0.714484	0.0475254	1	brown	turquoise	F	F	NA
Accs	0.174184	0.101247	1	0.221652	0.00350798	0.917293	0.231329	0.00241104	0.723133	0.231329	0.00311401	0.440694	0.405513	2.20336e-05	0.01034	0.139726	0.2866	1	0.0242535	0.792444	1	-0.00875812	0.924273	1	-0.00875812	0.912404	1	0.130968	0.206227	1	blue	royalblue	F	F	mural
Accsl	0.173	0.731242	1	0.0745531	0.830089	1	0.386899	0.268721	1	0.386899	0.258146	1	0.559899	0.137255	1	-0.732972	0.21645	1	0.535153	0.20212	1	0.712169	0.0918046	1	0.712169	0.0773241	1	-0.0208027	0.961576	1	blue	turquoise	F	F	NA
Acd	-0.0798493	0.202996	1	0.107546	0.0153793	1	0.0866216	0.0482984	1	0.0866216	0.0465061	1	0.00677228	0.884233	1	0.0348597	0.569951	1	-0.0065423	0.879945	1	0.000839059	0.984543	1	0.000839059	0.984562	1	0.0356988	0.414788	1	turquoise	turquoise	F	F	NA
Ace	-0.146629	0.569881	1	0.184896	0.301212	1	0.314755	0.0818786	1	0.314755	0.098879	1	0.168125	0.336787	1	-0.00200328	0.994507	1	-0.183943	0.373409	1	-0.0073976	0.971318	1	-0.0073976	0.977165	1	-0.00940087	0.940978	1	purple	purple	T	T	ependymal
Ace2	-0.264085	0.304224	1	-0.205968	0.246347	1	0.343023	0.056782	1	0.343023	0.0436722	1	0.0789386	0.687044	1	0.145521	0.565025	1	-0.277894	0.124425	1	-0.0419911	0.814079	1	-0.0419911	0.763826	1	0.10353	0.618277	1	turquoise	turquoise	F	F	NA
Acer2	-0.0927146	0.624393	1	0.0998865	0.445514	1	0.102068	0.435711	1	0.102068	0.466083	1	0.00935295	0.939345	1	-0.0408542	0.867702	1	0.300655	0.0880059	1	0.185193	0.288522	1	0.185193	0.266145	1	0.144338	0.422362	1	turquoise	yellow	F	F	endothelial
Acer3	0.0580437	0.316347	1	0.0339509	0.394933	1	0.0610313	0.1297	1	0.0610313	0.112027	1	0.119075	0.0131895	1	0.0531832	0.445735	1	-0.0700316	0.158843	1	-0.0538382	0.276582	1	-0.0538382	0.272343	1	-0.000655038	0.989513	1	blue	blue	F	F	NA
Ache	-0.158798	0.011783	1	0.0197452	0.638038	1	-0.0400201	0.342245	1	-0.0400201	0.408656	1	-0.198819	1.32538e-05	0.00678644	-0.064682	0.283683	1	-0.0230191	0.58772	1	0.0201433	0.635077	1	0.0201433	0.599533	1	-0.0445387	0.34174	1	blue	turquoise	F	F	interneuron
Acin1	-0.0370793	0.486845	1	-0.0359006	0.330562	1	-0.0205799	0.575605	1	-0.0205799	0.582697	1	-0.0576591	0.142226	1	-0.00305667	0.963704	1	0.0361398	0.448163	1	-0.0140389	0.767659	1	-0.0140389	0.793031	1	-0.0170955	0.67482	1	turquoise	turquoise	T	F	endothelial
Ackr1	-0.089854	0.190031	1	0.00529533	0.910003	1	0.0641372	0.17554	1	0.0641372	0.139331	1	-0.0257167	0.633442	1	0.0898701	0.172977	1	-0.0599925	0.197786	1	-0.00511506	0.911761	1	-0.00511506	0.919116	1	0.084755	0.0507114	1	turquoise	blue	F	F	NA
Ackr2	-0.285788	0.397739	1	0.297533	0.204369	1	0.487517	0.0405287	1	0.487517	0.037465	1	0.201729	0.419365	1	-0.247655	0.346166	1	0.125106	0.499912	1	-0.157495	0.396418	1	-0.157495	0.337985	1	-0.405149	0.0534422	1	turquoise	blue	F	F	endothelial
Ackr3	-0.109105	0.235188	1	-0.0714509	0.25954	1	0.00499892	0.936663	1	0.00499892	0.942324	1	-0.104107	0.0795221	1	-0.0961836	0.40788	1	-0.0200682	0.806412	1	-0.0151612	0.853101	1	-0.0151612	0.854765	1	-0.111345	0.171134	1	turquoise	salmon	F	F	NA
Acly	0.0252034	0.371741	1	0.0230625	0.237866	1	0.0941471	1.4382e-05	0.0167907	0.0941471	0.000105997	0.0366072	0.119351	1.16643e-05	0.0061085	-0.0565585	0.0702205	1	0.0315991	0.149818	1	-0.0167162	0.442374	1	-0.0167162	0.415652	1	-0.0732747	0.00611018	0.699687	blue	turquoise	F	F	NA
Acmsd	0.400493	0.355165	1	-0.180728	0.544272	1	-0.177742	0.550917	1	-0.177742	0.478072	1	0.222751	0.529794	1	-0.23878	0.647812	1	0.331633	0.371167	1	0.112333	0.761042	1	0.112333	0.699045	1	-0.126447	0.767497	1	brown	greenyellow	T	F	NA
Acn9	0.0870732	0.512187	1	-0.090108	0.32714	1	-0.111791	0.225481	1	-0.111791	0.238957	1	-0.0247178	0.787719	1	0.0622414	0.647141	1	-0.0925464	0.337692	1	-0.00611386	0.949241	1	-0.00611386	0.94615	1	0.0561275	0.574944	1	yellow	blue	F	F	NA
Acnat1	-0.492559	0.395979	1	-0.00389783	0.992201	1	0.224252	0.574562	1	0.224252	0.542225	1	-0.268307	0.546639	1	0.164664	0.748784	1	-0.326414	0.371162	1	0.240226	0.509576	1	0.240226	0.53133	1	0.40489	0.234304	1	turquoise	brown	F	F	NA
Aco1	0.0227558	0.622588	1	-0.0692075	0.0343404	1	0.0246224	0.441195	1	0.0246224	0.461347	1	0.0473783	0.157028	1	-0.0069136	0.883306	1	-0.0448045	0.182803	1	0.00569879	0.864148	1	0.00569879	0.870935	1	-0.00121481	0.969947	1	yellow	turquoise	F	F	NA
Aco2	0.015577	0.552852	1	-0.0311708	0.0899137	1	-0.0549907	0.00378392	0.959589	-0.0549907	0.011084	1	-0.0394138	0.0472841	1	0.0327748	0.161895	1	-0.0524985	0.00236212	0.713293	-0.0648552	0.000246222	0.150012	-0.0648552	0.001301	0.236003	-0.0320804	0.074952	1	blue	brown	T	F	NA
Acot1	0.0628761	0.520257	1	-0.00381729	0.954783	1	-0.0677323	0.317185	1	-0.0677323	0.381752	1	-0.00485621	0.931759	1	-0.0116554	0.895402	1	-0.0622925	0.322946	1	0.11213	0.0786944	1	0.11213	0.0308284	1	0.100474	0.178123	1	turquoise	magenta	T	F	ependymal
Acot11	-0.0969113	0.220477	1	-0.0425742	0.433001	1	-0.113079	0.0413785	1	-0.113079	0.0515111	1	-0.20999	0.000796556	0.165122	0.0953702	0.160916	1	0.0712694	0.138922	1	0.112009	0.0222336	1	0.112009	0.0152803	1	0.207379	0.000459786	0.109775	turquoise	red	F	F	astrocyte
Acot12	-0.234954	0.448565	1	0.164292	0.44259	1	-0.132449	0.535422	1	-0.132449	0.534514	1	-0.367403	0.104873	1	0.36942	0.161347	1	0.114292	0.536443	1	-0.237479	0.202081	1	-0.237479	0.298341	1	0.131941	0.298821	1	blue	yellow	F	F	NA
Acot13	0.105555	0.0160272	1	-0.0331614	0.26015	1	-0.110886	0.000426053	0.220345	-0.110886	0.00066436	0.144214	-0.0053309	0.869544	1	0.0145311	0.705746	1	0.00672121	0.804835	1	-0.0945202	0.00106835	0.418297	-0.0945202	0.0049438	0.604378	-0.079989	0.00301991	0.431978	red	lightcyan	F	F	NA
Acot2	0.15041	0.0614795	1	-0.0865759	0.116569	1	-0.100146	0.0707926	1	-0.100146	0.0974948	1	0.0502633	0.332407	1	-0.0120419	0.888535	1	-0.0330671	0.586811	1	-0.0160302	0.791942	1	-0.0160302	0.775868	1	-0.0280721	0.66379	1	brown	brown	F	F	NA
Acot3	-0.0583422	0.665272	1	0.192006	0.0436921	1	-0.172453	0.0688023	1	-0.172453	0.0985093	1	-0.230795	0.0118311	1	-0.0975782	0.413993	1	-0.000123593	0.998828	1	0.0628506	0.456531	1	0.0628506	0.455893	1	-0.0347276	0.677194	1	blue	blue	F	F	NA
Acot4	0.0622962	0.633218	1	0.0699505	0.438446	1	0.0263595	0.769637	1	0.0263595	0.800175	1	0.0886557	0.231057	1	0.187016	0.183917	1	-0.0780482	0.429961	1	-0.00610658	0.950591	1	-0.00610658	0.956431	1	0.18091	0.0341142	1	turquoise	turquoise	F	F	pyramidal
Acot5	0.258818	0.0656135	1	-0.202367	0.0380029	1	-0.0910731	0.340825	1	-0.0910731	0.325996	1	0.167744	0.109659	1	-0.348071	0.0349358	1	0.0723142	0.526165	1	0.132737	0.247088	1	0.132737	0.234401	1	-0.215334	0.072184	1	turquoise	green	F	F	ependymal
Acot6	-0.0105055	0.915496	1	-0.0455664	0.505873	1	-0.0609276	0.374666	1	-0.0609276	0.409595	1	-0.0714331	0.273952	1	-0.0834433	0.439534	1	0.0515197	0.499377	1	0.0724064	0.343643	1	0.0724064	0.310445	1	-0.0110369	0.890625	1	blue	turquoise	T	F	NA
Acot7	0.0120819	0.659959	1	-0.0122767	0.517623	1	-0.0255514	0.181568	1	-0.0255514	0.204126	1	-0.0134695	0.526827	1	0.0448501	0.0995541	1	0.00729541	0.70073	1	-0.0680501	0.000765031	0.335662	-0.0680501	0.00166471	0.281779	-0.0232	0.268577	1	turquoise	turquoise	F	F	interneuron
Acot8	-0.0247865	0.735442	1	0.00951709	0.850801	1	-0.0643882	0.207271	1	-0.0643882	0.196618	1	-0.0891746	0.113339	1	-0.0905833	0.23073	1	0.106132	0.0500779	1	0.0234651	0.658418	1	0.0234651	0.676688	1	-0.0671181	0.182972	1	turquoise	blue	T	F	NA
Acot9	0.0602115	0.399887	1	-0.0972553	0.0529033	1	0.0498909	0.312975	1	0.0498909	0.306293	1	0.110102	0.0455378	1	0.0135573	0.831831	1	-0.100222	0.0305213	1	0.0109109	0.809033	1	0.0109109	0.827679	1	0.0244681	0.539161	1	turquoise	turquoise	F	F	NA
Acox1	0.0344393	0.109292	1	0.0267265	0.0728108	1	0.0196247	0.18399	1	0.0196246	0.218724	1	0.0540639	0.00450056	0.565206	-0.00609347	0.790778	1	0.038807	0.0203713	1	0.00457908	0.777995	1	0.00457908	0.782518	1	-0.00151439	0.934607	1	blue	magenta	F	F	NA
Acox3	0.219265	0.00335186	0.890351	0.0464228	0.346179	1	0.100863	0.0445027	1	0.100863	0.0461167	1	0.320129	3.16913e-06	0.00206684	0.11777	0.0833002	1	-0.00633657	0.893412	1	-0.0105945	0.822771	1	-0.0105945	0.83183	1	0.107175	0.023139	1	blue	turquoise	F	F	NA
Acp1	0.0433069	0.245243	1	-0.00381496	0.881171	1	0.00381358	0.881213	1	0.00381358	0.880403	1	0.0471205	0.107504	1	-0.0137049	0.778364	1	-0.0271264	0.43217	1	-0.0408469	0.238906	1	-0.0408469	0.308946	1	-0.0545519	0.0696122	1	turquoise	turquoise	T	F	NA
Acp2	-0.0128177	0.652727	1	-0.00587949	0.764707	1	0.0281125	0.156996	1	0.0281125	0.20291	1	0.0152948	0.45523	1	-0.0455175	0.120618	1	0.00022332	0.991291	1	0.0449624	0.0321956	1	0.0449624	0.0704374	1	-0.000555102	0.976112	1	brown	greenyellow	F	F	NA
Acp5	-0.386763	0.319496	1	0.168812	0.527497	1	0.0398409	0.881203	1	0.0398409	0.841543	1	-0.346922	0.306608	1	-0.110203	0.838446	1	-0.002953	0.993834	1	-0.140057	0.714175	1	-0.140057	0.645041	1	-0.25026	0.570966	1	blue	magenta	F	F	microglia
Acp6	0.136304	0.0316394	1	-0.045581	0.287823	1	-0.0541059	0.208258	1	-0.0541059	0.183314	1	0.0821985	0.0961211	1	-0.00146766	0.984755	1	0.0804237	0.143399	1	-0.016666	0.759071	1	-0.016666	0.770141	1	-0.0181336	0.723633	1	brown	turquoise	F	F	NA
Acpp	-0.534048	0.370484	1	0.349077	0.396047	1	0.814729	0.0517023	1	0.814729	0.0787611	1	0.280681	0.449875	1	0.385805	0.516215	1	-0.22181	0.597322	1	0.0428427	0.91861	1	0.0428427	0.914792	1	0.428648	0.322324	1	blue	green	F	F	NA
Acr	-0.210109	0.529884	1	0.242824	0.294744	1	0.373019	0.110494	1	0.373019	0.0783634	1	0.162911	0.53693	1	0.034576	0.894963	1	-0.214719	0.249689	1	-0.0758802	0.682232	1	-0.0758802	0.689145	1	-0.0413042	0.815539	1	yellow	turquoise	F	F	NA
Acrbp	-0.0293596	0.799843	1	-0.0532649	0.505963	1	0.0890508	0.268316	1	0.0890508	0.192628	1	0.0596912	0.53241	1	0.125983	0.438974	1	-0.00677786	0.952889	1	-0.107799	0.349744	1	-0.107799	0.305679	1	0.0181841	0.882079	1	yellow	turquoise	F	F	NA
Acsbg1	0.0870746	0.0107359	1	-0.0479682	0.0390229	1	-0.160563	8.02097e-09	2.63438e-05	-0.160563	2.83614e-07	0.000261612	-0.0734879	0.00766239	0.812836	0.0575875	0.122255	1	-0.00839666	0.746891	1	0.0383312	0.145154	1	0.0383312	0.141098	1	0.0959187	0.00197075	0.319481	blue	magenta	F	F	astrocyte
Acsf2	0.178284	0.00977217	1	0.100253	0.0329876	1	-0.0188717	0.68049	1	-0.0188717	0.678636	1	0.159412	0.00309454	0.439363	0.127198	0.130878	1	0.0573026	0.33221	1	0.0426207	0.46974	1	0.0426207	0.420113	1	0.169818	0.0132606	1	brown	magenta	F	F	NA
Acsf3	0.00342856	0.966285	1	-0.00861744	0.877662	1	-0.0214505	0.701796	1	-0.0214505	0.685539	1	-0.0180219	0.770233	1	0.0396692	0.513925	1	-0.0365011	0.396435	1	-0.0444227	0.302971	1	-0.0444227	0.262445	1	-0.00475354	0.918659	1	yellow	turquoise	F	F	NA
Acsl1	-0.0515491	0.306657	1	0.0572117	0.103366	1	0.0415447	0.233538	1	0.0415447	0.225505	1	-0.0100044	0.791934	1	0.0293733	0.661472	1	-0.0817035	0.0897208	1	-0.00997798	0.833253	1	-0.00997798	0.811729	1	0.0193954	0.711347	1	yellow	turquoise	T	F	NA
Acsl3	0.00167592	0.974196	1	-0.0596737	0.100396	1	0.00490452	0.890904	1	0.00490452	0.897566	1	0.00658045	0.852048	1	-0.0569017	0.293916	1	0.0736796	0.0580417	1	0.145073	0.000391951	0.208559	0.145073	0.000590095	0.132145	0.0881708	0.0343791	1	yellow	brown	F	F	astrocyte
Acsl4	-0.0619945	0.0885707	1	-0.0275676	0.267779	1	0.0515405	0.0416799	1	0.0515405	0.0754263	1	-0.010454	0.654158	1	-0.0348175	0.271173	1	-0.0406602	0.0723509	1	-0.0234264	0.294779	1	-0.0234264	0.3427	1	-0.0582439	0.0120606	1	paleturquoise	brown	F	F	NA
Acsl5	0.0229494	0.642768	1	0.00408546	0.904644	1	-0.00397868	0.907124	1	-0.00397868	0.909052	1	0.0189707	0.595807	1	0.0584184	0.165031	1	-0.0767192	0.0118892	1	-0.0785339	0.0101464	1	-0.0785339	0.0172837	1	-0.0201155	0.488512	1	turquoise	pink	F	F	NA
Acsl6	-0.0927232	0.00116062	0.443807	-0.0067214	0.716638	1	-0.0463988	0.0154121	1	-0.0463988	0.0203105	1	-0.139122	1.41304e-06	0.00104356	0.0125602	0.707399	1	-0.014062	0.55278	1	0.0216551	0.361928	1	0.0216551	0.386033	1	0.0342153	0.163959	1	blue	yellow	F	F	astrocyte
Acsm3	-0.188559	0.679568	1	0.522457	0.102158	1	0.200057	0.525939	1	0.200057	0.539999	1	0.0114982	0.970369	1	0.155301	0.722979	1	-0.0631591	0.838375	1	-0.479809	0.126058	1	-0.479809	0.115592	1	-0.324508	0.309016	1	turquoise	turquoise	F	F	NA
Acss1	0.0562418	0.352026	1	-0.0557066	0.183901	1	-0.0223993	0.589935	1	-0.0223993	0.562355	1	0.0338425	0.473501	1	0.0479827	0.427219	1	-0.0457335	0.285894	1	-0.00395091	0.926083	1	-0.00395091	0.922141	1	0.0440318	0.331407	1	yellow	brown	F	F	astrocyte
Acss2	-0.0463114	0.297656	1	-0.0410193	0.183052	1	-0.0080713	0.791324	1	-0.0080713	0.781447	1	-0.0543827	0.125132	1	0.00672501	0.864342	1	-0.0604995	0.0340027	1	-0.0345511	0.21827	1	-0.0345511	0.197983	1	-0.027826	0.363215	1	brown	blue	F	F	astrocyte
Acss2os	-0.120326	0.769201	1	0.128738	0.649387	1	-0.145551	0.607381	1	-0.145551	0.637328	1	-0.265876	0.30674	1	-0.262309	0.471107	1	0.0927953	0.717851	1	0.183809	0.47509	1	0.183809	0.496699	1	-0.0784999	0.74157	1	turquoise	turquoise	F	F	NA
Acss3	0.158515	0.55042	1	0.286946	0.121648	1	0.431925	0.0219553	1	0.431925	0.0379691	1	0.59044	0.00173351	0.291016	0.0741523	0.755123	1	0.377632	0.0286634	1	0.0528833	0.753093	1	0.0528833	0.767214	1	0.127036	0.410469	1	blue	red	F	F	NA
Acta1	0.00527402	0.967671	1	0.0643605	0.474849	1	-0.109544	0.226446	1	-0.109544	0.160445	1	-0.10427	0.330848	1	-0.0808992	0.615201	1	-0.062729	0.581597	1	-0.00862871	0.939478	1	-0.00862871	0.933392	1	-0.0895279	0.462974	1	yellow	turquoise	F	F	NA
Acta2	-0.169382	0.27384	1	-0.133745	0.211501	1	0.214433	0.0481659	1	0.214433	0.0436837	1	0.0450507	0.693322	1	-0.227305	0.126586	1	-0.0958368	0.358349	1	0.0770048	0.459757	1	0.0770048	0.460662	1	-0.150301	0.150214	1	red	turquoise	F	F	mural
Actb	0.0341573	0.409596	1	0.023474	0.411506	1	0.0351066	0.22157	1	0.0351066	0.185996	1	0.0692639	0.0483982	1	-0.0343569	0.469459	1	0.00357093	0.915084	1	0.00349737	0.916827	1	0.00349737	0.915919	1	-0.0308595	0.376352	1	turquoise	blue	F	F	NA
Actg1	0.0734219	0.110232	1	0.0189838	0.544445	1	-0.0243843	0.436889	1	-0.0243843	0.493397	1	0.0490376	0.0939168	1	-0.0136036	0.764159	1	-0.0259683	0.419419	1	-0.0211462	0.510347	1	-0.0211462	0.559681	1	-0.0347498	0.227745	1	turquoise	turquoise	F	F	NA
Actl10	-0.116778	0.63265	1	-0.011997	0.943195	1	0.156642	0.354573	1	0.156642	0.324632	1	0.0398637	0.829223	1	0.217232	0.286709	1	-0.0497779	0.728443	1	-0.198027	0.171364	1	-0.198027	0.186234	1	0.0192045	0.88819	1	turquoise	turquoise	F	F	NA
Actl6a	0.126471	0.0482413	1	-0.0797266	0.0701343	1	-0.0776964	0.0772996	1	-0.0776964	0.134411	1	0.0487751	0.172559	1	0.0994862	0.162577	1	-0.100787	0.0478406	1	-0.0312687	0.531235	1	-0.0312687	0.41102	1	0.0682175	0.257626	1	brown	yellow	F	F	NA
Actl6b	-0.0573029	0.127172	1	0.0542261	0.0386476	1	0.0361572	0.162174	1	0.0361572	0.197179	1	-0.0211457	0.418456	1	0.0321347	0.387059	1	-0.0443318	0.0952217	1	-0.0976207	0.000495004	0.245453	-0.0976207	0.00364714	0.490097	-0.0654861	0.00715518	0.777055	yellow	brown	F	F	pyramidal
Actn1	-0.0656169	0.190927	1	-0.0349616	0.310659	1	0.0263456	0.443705	1	0.0263456	0.44473	1	-0.0392714	0.290723	1	-0.0587335	0.234101	1	0.0430653	0.217538	1	-0.0581157	0.0983679	1	-0.0581157	0.0870115	1	-0.116849	0.0039316	0.515836	turquoise	yellow	F	F	NA
Actn2	-0.114654	0.158432	1	0.096128	0.0883067	1	0.0777984	0.165336	1	0.0777984	0.153992	1	-0.0368557	0.54114	1	-0.163	0.02921	1	0.0219789	0.669663	1	0.017212	0.738217	1	0.017212	0.61063	1	-0.145788	0.031406	1	turquoise	brown	F	F	NA
Actn3	0.447689	0.093554	1	-0.00267395	0.988228	1	-0.357305	0.0537105	1	-0.357305	0.0902997	1	0.0903834	0.559052	1	0.173627	0.531982	1	0.385614	0.0539933	1	-0.130637	0.50616	1	-0.130637	0.558634	1	0.0429897	0.788907	1	brown	greenyellow	F	F	NA
Actn4	-0.0168568	0.576805	1	0.0232266	0.267706	1	0.0328757	0.119266	1	0.0328757	0.112755	1	0.016019	0.514432	1	-0.0113037	0.707202	1	-0.00445614	0.83404	1	-0.00972088	0.647925	1	-0.00972088	0.611976	1	-0.0210246	0.401663	1	grey60	blue	F	F	NA
Actr10	-0.0168446	0.517668	1	0.00672398	0.707781	1	-0.0173098	0.336765	1	-0.0173098	0.370518	1	-0.0341544	0.0959705	1	0.00287573	0.925276	1	-0.0381005	0.0839186	1	-0.0121737	0.575109	1	-0.0121737	0.630205	1	-0.00929793	0.635556	1	salmon	turquoise	T	F	NA
Actr1a	-0.0296382	0.225119	1	0.0172814	0.304209	1	-0.0174971	0.298285	1	-0.0174971	0.343526	1	-0.0471354	0.0168878	1	-0.00794392	0.715763	1	0.00956999	0.535588	1	-0.00363017	0.813881	1	-0.00363017	0.827958	1	-0.0115741	0.495795	1	brown	turquoise	F	F	NA
Actr1b	-0.0662801	0.0177722	1	0.0162582	0.385934	1	-0.0015385	0.934328	1	-0.0015385	0.932775	1	-0.0678186	0.0056063	0.660054	-0.00422987	0.835845	1	-0.023771	0.104544	1	0.0246413	0.0927934	1	0.0246413	0.113531	1	0.0204114	0.22788	1	blue	blue	F	F	NA
Actr2	-0.0434974	0.102921	1	-0.00644055	0.722482	1	0.0123149	0.497929	1	0.0123149	0.529009	1	-0.0311825	0.127147	1	-0.0516816	0.0955868	1	-0.020399	0.347115	1	-0.0526341	0.0181375	1	-0.0526341	0.0211855	1	-0.104316	0.000152862	0.0486193	brown	brown	F	F	pyramidal
Actr3	0.0292142	0.317839	1	-0.0403562	0.0492617	1	-0.0157355	0.434539	1	-0.0157355	0.443978	1	0.0134787	0.554879	1	-0.0497396	0.155267	1	-0.0340381	0.168713	1	0.00223592	0.927203	1	0.00223592	0.92632	1	-0.0475037	0.0796411	1	turquoise	brown	F	F	pyramidal
Actr3b	-0.0230129	0.560281	1	0.00808537	0.76649	1	-0.0615731	0.027845	1	-0.0615731	0.0497399	1	-0.0845859	0.00369102	0.494132	-0.0329057	0.473061	1	-0.0218483	0.500336	1	-0.0614905	0.0621759	1	-0.0614905	0.0974365	1	-0.0943962	0.0032683	0.456378	magenta	pink	F	F	NA
Actr5	0.221873	0.0223348	1	-0.0428363	0.510923	1	-0.0804623	0.21977	1	-0.0804623	0.267245	1	0.141411	0.0237826	1	0.0930776	0.228869	1	0.0676085	0.216641	1	-0.0324168	0.550993	1	-0.0324168	0.62851	1	0.0606608	0.113725	1	brown	yellow	F	F	NA
Actr6	-0.0612254	0.314271	1	-0.0750874	0.0773093	1	-0.0204065	0.625382	1	-0.0204065	0.621958	1	-0.0816318	0.0774607	1	-0.0915681	0.0654326	1	0.0696523	0.0481393	1	0.00250704	0.942049	1	0.00250704	0.940711	1	-0.0890611	0.0195592	1	brown	turquoise	F	F	NA
Actr8	-0.0875772	0.0327815	1	0.0645963	0.0229938	1	0.0618035	0.0292149	1	0.0618035	0.0380415	1	-0.0257737	0.381328	1	-0.0675448	0.0847127	1	0.0374128	0.174158	1	0.0400165	0.146659	1	0.0400165	0.119033	1	-0.0275283	0.370176	1	yellow	blue	F	F	NA
Actrt3	-0.0415695	0.87509	1	0.136227	0.456738	1	0.456836	0.015552	1	0.456836	0.0157154	1	0.415267	0.0406775	1	0.330568	0.210346	1	-0.109718	0.553875	1	0.142584	0.442332	1	0.142584	0.488282	1	0.473152	0.00607382	0.697258	turquoise	yellow	F	F	NA
Acvr1	0.022111	0.732633	1	-0.0418097	0.351322	1	0.018507	0.678701	1	0.018507	0.682064	1	0.040618	0.385215	1	-0.0497906	0.349986	1	-0.0506898	0.180654	1	0.0245579	0.51341	1	0.0245579	0.395679	1	-0.0252327	0.576353	1	yellow	blue	F	F	NA
Acvr1b	-0.0984456	0.00979263	1	0.0325923	0.201721	1	-0.0168305	0.506789	1	-0.0168305	0.52909	1	-0.115276	0.000231462	0.0665828	-0.0337315	0.31087	1	0.0256729	0.275803	1	-0.0295933	0.210013	1	-0.0295933	0.216605	1	-0.0633248	0.0166515	1	blue	yellow	F	F	NA
Acvr1c	-0.0718678	0.504383	1	0.0043974	0.952675	1	-0.0527027	0.478183	1	-0.0527027	0.44219	1	-0.124571	0.143301	1	0.00806215	0.897465	1	-0.0388109	0.382296	1	-0.0342714	0.439996	1	-0.0342714	0.414801	1	-0.0262092	0.576433	1	blue	brown	F	F	NA
Acvr2a	-0.0787759	0.286397	1	0.00194571	0.969361	1	-0.0353019	0.487092	1	-0.0353019	0.495865	1	-0.114078	0.036794	1	-0.04761	0.354653	1	-0.0142726	0.69362	1	0.0949398	0.0113996	1	0.0949398	0.0160337	1	0.0473298	0.196649	1	blue	green	F	F	NA
Acvr2b	-0.0385565	0.730878	1	0.0462801	0.550199	1	-0.0146287	0.849933	1	-0.0146287	0.85803	1	-0.0531852	0.476708	1	0.143866	0.265335	1	-0.128862	0.159961	1	0.031729	0.726653	1	0.031729	0.721474	1	0.175595	0.0633524	1	turquoise	brown	F	F	NA
Acvrl1	-0.0741976	0.46046	1	0.108935	0.120347	1	0.119365	0.0896255	1	0.119365	0.039718	1	0.0451675	0.595329	1	-0.101287	0.332417	1	0.250908	0.0012855	0.473635	-0.0101564	0.890119	1	-0.0101564	0.903404	1	-0.111443	0.0755203	1	blue	turquoise	F	F	endothelial
Acy1	0.177705	0.0745725	1	0.0353634	0.600967	1	-0.0284855	0.673373	1	-0.0284855	0.634457	1	0.149219	0.06597	1	0.0709517	0.492455	1	0.078611	0.283955	1	0.0845223	0.249766	1	0.0845223	0.164327	1	0.155474	0.0719528	1	brown	royalblue	F	F	NA
Acy3	0.0231828	0.932103	1	0.25253	0.183139	1	0.0272618	0.884571	1	0.0272618	0.899755	1	0.0504446	0.74035	1	0.0234987	0.93875	1	0.234102	0.282057	1	0.247419	0.255934	1	0.247419	0.247174	1	0.270918	0.219762	1	turquoise	red	F	F	NA
Acyp1	0.0824325	0.211588	1	0.00659289	0.883852	1	-0.0311412	0.491308	1	-0.0311412	0.515807	1	0.0512913	0.253634	1	0.0732011	0.336626	1	-0.0346198	0.519269	1	-0.0985821	0.0708814	1	-0.0985821	0.0551266	1	-0.025381	0.658386	1	black	turquoise	F	F	NA
Acyp2	-0.0267758	0.676908	1	0.0666341	0.137542	1	0.0952505	0.0361137	1	0.0952505	0.0467882	1	0.0684747	0.135709	1	-0.149215	0.0409208	1	0.0348743	0.490286	1	0.0600311	0.237437	1	0.0600311	0.243271	1	-0.0891837	0.0844594	1	blue	turquoise	F	F	NA
Ada	0.162318	0.535027	1	-0.230969	0.20406	1	0.139256	0.441115	1	0.139256	0.416465	1	0.301573	0.133734	1	-0.308052	0.315895	1	0.238188	0.2733	1	0.714071	0.00175716	0.582305	0.714071	0.00178518	0.298195	0.406019	0.0773772	1	yellow	black	F	F	microglia
Adal	-0.104156	0.233986	1	-0.0055413	0.926291	1	0.0218458	0.715518	1	0.0218458	0.750179	1	-0.0823097	0.1126	1	0.00528784	0.961438	1	0.00247872	0.974431	1	-0.0174629	0.821399	1	-0.0174629	0.81936	1	-0.012175	0.874705	1	yellow	turquoise	F	F	NA
Adam10	-0.0180157	0.616843	1	-0.0268868	0.281764	1	-0.00227035	0.927096	1	-0.00227035	0.934249	1	-0.020286	0.40627	1	-0.0322004	0.468064	1	0.0326155	0.300076	1	0.020534	0.512623	1	0.020534	0.48343	1	-0.0116663	0.73284	1	turquoise	turquoise	T	T	endothelial
Adam11	-0.111264	0.00319024	0.864982	0.0500581	0.0479317	1	0.0606035	0.0177586	1	0.0606035	0.0204572	1	-0.0506607	0.0766012	1	-0.0114235	0.776022	1	-0.0247255	0.3856	1	-0.0102329	0.718607	1	-0.0102329	0.741893	1	-0.0216565	0.420345	1	midnightblue	green	F	F	NA
Adam12	-0.224246	0.0555428	1	0.062277	0.432799	1	0.183585	0.0242819	1	0.183585	0.0373701	1	-0.0406608	0.591137	1	0.0191363	0.845064	1	-0.0880807	0.207264	1	-0.0672166	0.334081	1	-0.0672166	0.383617	1	-0.0480803	0.427406	1	turquoise	green	F	F	NA
Adam15	0.0233025	0.574533	1	0.0719255	0.0151011	1	0.0794681	0.00768398	1	0.0794681	0.00919174	0.917691	0.102771	0.00328894	0.458217	0.0376385	0.27715	1	-0.00186145	0.939016	1	-0.0256336	0.295014	1	-0.0256336	0.348548	1	0.0120049	0.601098	1	blue	purple	F	F	NA
Adam17	0.203389	0.00152969	0.531422	-0.0896069	0.0363729	1	0.110574	0.0107687	1	0.110574	0.0181219	1	0.313963	1.30739e-07	0.000134083	0.02215	0.774599	1	0.0140644	0.797048	1	0.0589488	0.283979	1	0.0589488	0.262009	1	0.0810988	0.16423	1	blue	blue	T	F	NA
Adam18	0.0433462	0.887441	1	0.0388173	0.854273	1	-0.216625	0.308194	1	-0.216625	0.328185	1	-0.173279	0.405871	1	-0.0622851	0.84813	1	0.0842631	0.71422	1	-0.00838165	0.970922	1	-0.00838165	0.967857	1	-0.0706668	0.773638	1	turquoise	turquoise	F	F	NA
Adam19	-0.165888	0.0092466	1	-0.0568536	0.183058	1	0.0437028	0.304081	1	0.0437028	0.355764	1	-0.122186	0.00416196	0.536425	0.08472	0.198818	1	-0.100478	0.033922	1	-0.068964	0.140244	1	-0.068964	0.135611	1	0.015756	0.739519	1	brown	yellow	F	F	NA
Adam1a	-0.0491881	0.623233	1	-0.0743338	0.284518	1	-0.00537999	0.937849	1	-0.00537999	0.929925	1	-0.0545681	0.495008	1	0.00441503	0.966663	1	0.0377832	0.61348	1	0.0834583	0.267135	1	0.0834583	0.314242	1	0.0878733	0.187844	1	turquoise	blue	F	F	NA
Adam1b	-0.579357	0.0729952	1	0.0418386	0.848417	1	0.156094	0.47698	1	0.156094	0.430164	1	-0.423263	0.0984092	1	-0.440739	0.1956	1	0.202717	0.397367	1	0.441429	0.0692892	1	0.441429	0.0337123	1	0.000689502	0.997954	1	blue	blue	F	F	NA
Adam21	-0.245414	0.26747	1	0.374532	0.0169082	1	0.362159	0.0206367	1	0.362159	0.0183059	1	0.116745	0.478331	1	0.274971	0.285504	1	-0.20264	0.265917	1	0.142962	0.430946	1	0.142962	0.349186	1	0.417933	0.0485918	1	blue	black	T	F	NA
Adam22	-0.11065	9.38368e-06	0.0118249	0.0207953	0.178951	1	0.0391793	0.0135514	1	0.0391793	0.0287159	1	-0.0714711	0.000363043	0.0920813	-0.057665	0.0195255	1	0.0136545	0.421736	1	-0.00790948	0.640863	1	-0.00790948	0.662753	1	-0.0655745	0.00136514	0.244387	brown	pink	F	F	NA
Adam23	-0.092154	0.00768564	1	0.0542955	0.0214178	1	0.0501195	0.0329291	1	0.0501195	0.0238453	1	-0.0420345	0.138038	1	-0.0281377	0.472023	1	-0.00841108	0.760555	1	-0.0478064	0.0881653	1	-0.0478064	0.140582	1	-0.0759441	0.00415675	0.536204	saddlebrown	pink	F	F	NA
Adam32	0.0960063	0.787461	1	0.375536	0.131364	1	0.14841	0.54655	1	0.14841	0.502249	1	0.244416	0.384585	1	-0.254711	0.54296	1	0.50233	0.0941618	1	0.0354247	0.904571	1	0.0354247	0.912129	1	-0.219286	0.403431	1	turquoise	magenta	F	F	NA
Adam33	0.362217	0.402419	1	0.0544207	0.85479	1	0.0413343	0.889439	1	0.0413343	0.893561	1	0.403552	0.173858	1	-0.119117	0.738059	1	0.218056	0.388279	1	0.301295	0.234964	1	0.301295	0.190533	1	0.182178	0.502219	1	blue	green	F	F	microglia
Adam4	-0.229285	0.563861	1	0.0652515	0.81158	1	-0.0235172	0.931513	1	-0.0235172	0.930612	1	-0.252802	0.378434	1	-0.400968	0.206595	1	-0.0595797	0.788962	1	0.125819	0.572441	1	0.125819	0.596426	1	-0.27515	0.181778	1	turquoise	red	F	F	NA
Adam5	-0.00459115	0.988026	1	0.153881	0.4674	1	-0.0883985	0.675709	1	-0.0883985	0.642917	1	-0.0929896	0.697121	1	-0.271788	0.590368	1	0.137554	0.699801	1	0.540366	0.134344	1	0.540366	0.13078	1	0.268579	0.45376	1	turquoise	yellow	F	F	NA
Adam8	-0.0314027	0.858608	1	-0.0818302	0.502168	1	-0.0456666	0.707525	1	-0.0456666	0.727792	1	-0.0770693	0.497123	1	-0.0138107	0.955395	1	0.093286	0.593711	1	-0.0406215	0.816075	1	-0.0406215	0.828372	1	-0.0544321	0.729189	1	yellow	turquoise	F	F	NA
Adam9	0.0606336	0.0798764	1	-0.0156135	0.506905	1	-0.0279865	0.236823	1	-0.0279865	0.222311	1	0.0326471	0.237701	1	0.0378449	0.268753	1	-0.00655114	0.785255	1	0.00691641	0.77361	1	0.00691641	0.737212	1	0.0447613	0.12436	1	brown	turquoise	F	F	NA
Adamts1	0.189288	0.0654197	1	0.0493785	0.478727	1	-0.0173696	0.802735	1	-0.0173695	0.790875	1	0.171919	0.0330715	1	0.0377242	0.688501	1	0.00692111	0.917089	1	0.0722174	0.28046	1	0.0722174	0.251777	1	0.109942	0.125294	1	brown	turquoise	F	T	NA
Adamts10	-0.107139	0.119112	1	0.0558093	0.236587	1	0.155933	0.00166319	0.562937	0.155933	0.00421267	0.540672	0.0487945	0.28876	1	0.00905145	0.888129	1	0.012373	0.785728	1	-0.0277149	0.543214	1	-0.0277149	0.559473	1	-0.0186635	0.669954	1	red	cyan	F	F	endothelial
Adamts12	0.0387063	0.90979	1	-0.125702	0.594453	1	0.590601	0.0154859	1	0.590601	0.00117092	0.218989	0.629308	0.0497442	1	0.428047	0.334725	1	-0.244185	0.43561	1	-0.0856528	0.783869	1	-0.0856528	0.801295	1	0.342394	0.218893	1	blue	turquoise	F	F	NA
Adamts13	0.53637	0.0234559	1	-0.330842	0.0416286	1	-0.0524946	0.740661	1	-0.0524946	0.760942	1	0.483876	0.00272237	0.401302	-0.099053	0.637555	1	-0.0708296	0.633782	1	-0.133475	0.370832	1	-0.133475	0.332517	1	-0.232528	0.147674	1	blue	tan	F	F	NA
Adamts14	-0.0200772	0.898333	1	-0.0238558	0.825903	1	0.120474	0.269903	1	0.120474	0.231048	1	0.100397	0.412528	1	-0.258741	0.0330821	1	0.0341114	0.68388	1	0.202453	0.0190055	1	0.202453	0.0189586	1	-0.056288	0.509434	1	blue	blue	T	F	NA
Adamts15	0.0142745	0.920831	1	0.0231599	0.815283	1	0.0658313	0.507609	1	0.0658313	0.514793	1	0.0801058	0.427512	1	0.167522	0.183312	1	-0.107501	0.226414	1	-0.166728	0.0635354	1	-0.166728	0.0132575	1	0.000793434	0.994056	1	turquoise	blue	F	F	mural
Adamts16	-0.0492439	0.773915	1	-0.0408705	0.72978	1	0.181469	0.129931	1	0.181469	0.0500536	1	0.132226	0.378163	1	0.167107	0.212088	1	-0.104606	0.268412	1	-0.209083	0.0300573	1	-0.209083	0.050808	1	-0.0419753	0.611743	1	turquoise	turquoise	F	F	mural
Adamts17	-0.0950688	0.490269	1	-0.157169	0.102721	1	0.0328645	0.729106	1	0.0328645	0.721705	1	-0.0622043	0.538529	1	-0.113704	0.36857	1	0.0229078	0.796989	1	0.0871753	0.329979	1	0.0871753	0.360432	1	-0.0265287	0.745751	1	turquoise	turquoise	F	F	interneuron
Adamts18	-0.200477	0.556279	1	-0.201399	0.392746	1	0.368428	0.12155	1	0.368428	0.0660428	1	0.167951	0.552238	1	0.141908	0.580924	1	-0.406969	0.0289873	1	-0.123019	0.498912	1	-0.123019	0.503633	1	0.0188898	0.914583	1	turquoise	turquoise	T	F	NA
Adamts2	-0.140196	0.369616	1	-0.118931	0.271183	1	0.02898	0.787236	1	0.02898	0.760927	1	-0.111216	0.370734	1	-0.0258785	0.898145	1	0.0572277	0.689155	1	-0.274025	0.0601618	1	-0.274025	0.0629135	1	-0.299904	0.0424028	1	turquoise	turquoise	F	F	NA
Adamts20	-0.02007	0.783244	1	-0.0127989	0.799311	1	-0.0381711	0.449644	1	-0.0381711	0.281697	1	-0.0582411	0.380922	1	-0.151491	0.0607574	1	0.175089	0.00294035	0.820242	0.0824479	0.145749	1	0.0824479	0.12744	1	-0.0690428	0.247101	1	blue	violet	F	F	ependymal
Adamts3	0.0267298	0.792612	1	-0.0179012	0.798591	1	0.0431646	0.539102	1	0.0431646	0.57907	1	0.0698944	0.272566	1	0.0617594	0.661457	1	-0.134442	0.181482	1	0.0434198	0.663277	1	0.0434198	0.666044	1	0.105179	0.284818	1	yellow	turquoise	T	F	NA
Adamts4	0.198695	0.00734365	1	-0.115946	0.0218401	1	-0.162282	0.00178179	0.5874	-0.162282	0.00562213	0.661494	0.0364126	0.423416	1	0.099111	0.223091	1	-0.0344401	0.546857	1	0.0766129	0.183591	1	0.0766129	0.177838	1	0.175724	0.00540555	0.642998	brown	brown	T	T	NA
Adamts5	-0.0930854	0.632291	1	0.0692474	0.606041	1	0.201349	0.138134	1	0.201349	0.193295	1	0.108264	0.343334	1	0.0964237	0.633215	1	-0.201231	0.163012	1	0.0146558	0.918201	1	0.0146558	0.919623	1	0.111079	0.421662	1	blue	blue	F	F	NA
Adamts6	-0.10209	0.410645	1	-0.0139229	0.870347	1	0.143653	0.097415	1	0.143653	0.110618	1	0.0415623	0.6266	1	0.0303625	0.781585	1	-0.0906569	0.245047	1	0.0578722	0.456048	1	0.0578722	0.38588	1	0.0882347	0.311631	1	yellow	turquoise	F	F	NA
Adamts7	-0.319583	0.340716	1	-0.0206497	0.928542	1	0.652113	0.00668452	1	0.652113	0.0119148	1	0.33253	0.143482	1	0.802925	0.0559475	1	-0.489763	0.0974612	1	-0.380054	0.19574	1	-0.380054	0.267682	1	0.422871	0.0716514	1	turquoise	purple	F	F	pyramidal
Adamts8	0.0150108	0.90273	1	-0.0862318	0.311802	1	-0.00149627	0.985914	1	-0.00149627	0.986195	1	0.0135146	0.874184	1	0.1557	0.0778444	1	-0.0535658	0.384697	1	-0.126857	0.0433122	1	-0.126857	0.0313966	1	0.0288429	0.661722	1	turquoise	greenyellow	F	F	mural
Adamts9	0.0165692	0.82709	1	-0.0145501	0.781073	1	0.0752454	0.155291	1	0.0752454	0.0653007	1	0.0918146	0.176419	1	-0.061163	0.534568	1	0.0395893	0.569563	1	0.0683195	0.328097	1	0.0683195	0.327595	1	0.00715655	0.917532	1	blue	yellow	F	F	NA
Adamtsl1	0.111469	0.336455	1	0.0844301	0.291939	1	0.0221028	0.781353	1	0.0221028	0.800672	1	0.133572	0.0736178	1	0.0228494	0.769227	1	0.0328046	0.551979	1	0.0359178	0.515052	1	0.0359178	0.535117	1	0.0587672	0.264606	1	turquoise	turquoise	F	F	mural
Adamtsl2	0.284497	0.0934618	1	-0.0813925	0.480867	1	-0.294983	0.0134427	1	-0.294983	0.0114162	1	-0.0104853	0.933421	1	-0.182896	0.14876	1	0.0190302	0.829849	1	0.0197028	0.823935	1	0.0197028	0.848935	1	-0.163194	0.0249542	1	brown	green	F	F	NA
Adamtsl3	0.72076	0.00413161	1	-0.08847	0.592931	1	0.177443	0.286008	1	0.177443	0.320975	1	0.898203	7.09684e-06	0.00405712	0.199413	0.368597	1	-0.0430383	0.782897	1	0.106892	0.494686	1	0.106892	0.51165	1	0.306305	0.0455883	1	blue	blue	F	F	NA
Adamtsl4	0.693298	1.08216e-06	0.00195707	0.0581393	0.494812	1	-0.0252441	0.766414	1	-0.0252441	0.76348	1	0.668054	1.5745e-07	0.00015709	0.200865	0.0634797	1	0.00793325	0.915851	1	0.00845756	0.910313	1	0.00845756	0.905593	1	0.209322	0.0120284	1	blue	red	F	F	NA
Adamtsl5	0.280645	0.0517035	1	-0.0676281	0.48851	1	-0.135845	0.167623	1	-0.135845	0.136978	1	0.1448	0.192983	1	0.0835387	0.567152	1	-0.0992575	0.337857	1	-0.0293681	0.775725	1	-0.0293681	0.756564	1	0.0541707	0.620586	1	turquoise	turquoise	F	F	NA
Adap1	-0.0412986	0.263379	1	-0.0299986	0.23944	1	-0.0461139	0.0735817	1	-0.0461139	0.0926747	1	-0.0874125	0.00305228	0.435041	0.0196744	0.589169	1	0.00302039	0.906521	1	-0.04259	0.102769	1	-0.04259	0.12492	1	-0.0229156	0.377159	1	blue	turquoise	F	F	NA
Adap2	0.198611	0.104397	1	0.224758	0.00934848	1	0.444232	2.84695e-06	0.00443317	0.444232	1.34301e-05	0.00685766	0.642844	2.07694e-07	0.00020122	0.0618532	0.58689	1	0.0329498	0.682078	1	0.0476233	0.554218	1	0.0476233	0.583264	1	0.109477	0.140002	1	blue	brown	F	F	NA
Adar	-0.102451	0.00455002	1	0.0185744	0.436037	1	0.00982598	0.679539	1	0.00982598	0.699098	1	-0.092625	0.00101594	0.198	0.0082465	0.819126	1	0.0482783	0.0632176	1	-0.00864723	0.734623	1	-0.00864723	0.74794	1	-0.000400728	0.987446	1	white	turquoise	F	F	interneuron
Adarb1	-0.138533	0.00044788	0.2284	0.0147946	0.559667	1	-0.0324358	0.204273	1	-0.0324358	0.278032	1	-0.170968	1.31818e-07	0.000134804	0.0141958	0.699275	1	0.00867908	0.738324	1	0.029398	0.260863	1	0.029398	0.314754	1	0.0435938	0.0805043	1	blue	turquoise	F	F	NA
Adarb2	-0.0962298	0.26677	1	0.115166	0.0575133	1	0.0786516	0.189652	1	0.0786516	0.142073	1	-0.0175782	0.798863	1	0.00190269	0.981684	1	0.0687582	0.244231	1	0.10912	0.0676028	1	0.10912	0.0867849	1	0.111023	0.0522108	1	yellow	turquoise	T	F	NA
Adat1	-0.0652012	0.536324	1	-0.0119364	0.869423	1	0.000458638	0.994959	1	0.000458638	0.994937	1	-0.0647426	0.39473	1	-0.0428624	0.709453	1	0.115031	0.161555	1	-0.035483	0.662778	1	-0.035483	0.65234	1	-0.0783454	0.348373	1	turquoise	turquoise	F	F	NA
Adat2	0.00648932	0.95006	1	-0.0723966	0.314107	1	-0.0062158	0.930723	1	-0.0062158	0.930908	1	0.000273511	0.99704	1	0.0966953	0.369106	1	-0.0407245	0.591616	1	-0.109432	0.153394	1	-0.109432	0.168547	1	-0.0127366	0.860837	1	turquoise	brown	F	F	NA
Adat3	-0.114705	0.480171	1	-0.00566225	0.959604	1	-0.0157492	0.887974	1	-0.0157492	0.872423	1	-0.130454	0.318097	1	0.236381	0.178402	1	0.0175101	0.886776	1	-0.124559	0.313799	1	-0.124559	0.334622	1	0.111822	0.337886	1	blue	turquoise	T	F	NA
Adc	0.0449682	0.474998	1	0.00447506	0.917709	1	-0.0441728	0.310655	1	-0.0441728	0.314695	1	0.000795478	0.986024	1	-0.0223097	0.715219	1	0.0318905	0.46179	1	0.0343291	0.428478	1	0.0343291	0.468046	1	0.0120194	0.759543	1	brown	red	F	F	NA
Adck1	0.0702567	0.0817439	1	-0.0375551	0.174541	1	-0.0478443	0.0856979	1	-0.0478443	0.07525	1	0.0224124	0.478016	1	0.000128143	0.997544	1	-0.0128932	0.66172	1	0.0144846	0.623137	1	0.0144846	0.621297	1	0.0146127	0.634402	1	turquoise	turquoise	F	F	NA
Adck2	0.0698901	0.209098	1	-0.0388099	0.310586	1	-0.0174921	0.646091	1	-0.0174921	0.674271	1	0.0523979	0.155075	1	0.0539002	0.317916	1	-0.00202992	0.957343	1	0.0474195	0.215381	1	0.0474195	0.203365	1	0.10132	0.0165865	1	brown	red	F	F	NA
Adck3	-0.017881	0.726591	1	-0.00337246	0.923813	1	-0.0259358	0.463437	1	-0.0259358	0.485611	1	-0.0438168	0.225888	1	-0.0503377	0.289222	1	0.0278254	0.406247	1	-0.0223777	0.503614	1	-0.0223777	0.454878	1	-0.0727153	0.0608386	1	yellow	brown	F	F	pyramidal
Adck4	0.160625	0.00572646	1	0.0215804	0.574347	1	-0.0824271	0.0361955	1	-0.0824271	0.0244852	1	0.078198	0.0894449	1	0.0525517	0.429255	1	0.0658109	0.164594	1	-0.00500817	0.91487	1	-0.00500817	0.92198	1	0.0475436	0.266045	1	brown	pink	F	F	NA
Adck5	-0.169064	0.0282673	1	0.0813268	0.120919	1	0.0803386	0.125377	1	0.0803386	0.119641	1	-0.088725	0.120889	1	-0.07184	0.333177	1	0.0552429	0.293069	1	-0.0322477	0.537737	1	-0.0322477	0.61951	1	-0.104088	0.00646889	0.727303	brown	yellow	F	F	NA
Adcy1	-0.10373	0.164573	1	-0.0433892	0.396188	1	-0.206494	0.000190073	0.124496	-0.206494	0.000142957	0.0462218	-0.310224	2.25559e-05	0.0105515	-0.052123	0.297668	1	0.0379803	0.283359	1	0.0219505	0.533508	1	0.0219505	0.570782	1	-0.0301725	0.352057	1	blue	green	F	F	NA
Adcy10	-0.143858	0.505535	1	0.141004	0.345555	1	0.00423733	0.977269	1	0.00423733	0.978862	1	-0.139621	0.318269	1	0.209922	0.418722	1	0.163057	0.374744	1	0.212739	0.248269	1	0.212739	0.240799	1	0.422662	0.0287444	1	turquoise	brown	F	F	NA
Adcy2	-0.0311611	0.312595	1	-0.0483485	0.0264867	1	-0.0396028	0.0665957	1	-0.0396028	0.07971	1	-0.0707639	0.00581207	0.676599	-0.00917771	0.743121	1	0.00918189	0.643073	1	-0.0458036	0.0244621	1	-0.0458036	0.0462508	1	-0.0549813	0.0090859	0.910581	blue	green	F	F	astrocyte
Adcy3	-0.163817	1.41218e-05	0.0165375	-0.00352652	0.87943	1	0.0155858	0.503643	1	0.0155858	0.53203	1	-0.148231	3.45668e-06	0.00219982	-0.024556	0.48678	1	-0.0199483	0.424711	1	-0.036796	0.144221	1	-0.036796	0.130671	1	-0.0613519	0.0329665	1	brown	saddlebrown	F	F	NA
Adcy4	-0.415583	0.0512039	1	0.0891825	0.536188	1	0.385847	0.00989746	1	0.385847	0.0039471	0.517041	-0.0297361	0.860901	1	0.208441	0.249944	1	0.110108	0.388548	1	-0.242753	0.0612226	1	-0.242753	0.0550367	1	-0.0343118	0.792401	1	red	yellow	F	F	endothelial
Adcy5	-0.0259248	0.478418	1	-0.00678928	0.787403	1	-0.0238626	0.345487	1	-0.0238626	0.351635	1	-0.0497875	0.0821398	1	0.000244234	0.99448	1	-0.0199873	0.424958	1	-0.0611545	0.0176128	1	-0.0611545	0.0135785	1	-0.0609103	0.0378152	1	blue	turquoise	T	F	NA
Adcy6	-0.105886	0.0037044	0.948261	0.0118741	0.620626	1	0.0903528	0.000454838	0.230719	0.0903528	0.00195354	0.3176	-0.0155328	0.520362	1	0.0582811	0.254445	1	-0.027841	0.439578	1	-0.0538236	0.13861	1	-0.0538236	0.182748	1	0.00445748	0.890673	1	greenyellow	turquoise	T	F	mural
Adcy7	0.746889	4.00714e-10	1.81746e-06	-0.0923051	0.157702	1	0.18119	0.00716893	1	0.18119	0.0101134	0.974685	0.928078	1.98976e-12	7.87678e-09	0.152771	0.107698	1	0.0440434	0.506845	1	0.036823	0.578656	1	0.036823	0.601903	1	0.189594	0.00448372	0.56415	blue	pink	F	F	microglia
Adcy8	-0.124291	0.22714	1	0.0724989	0.306142	1	-0.101093	0.155917	1	-0.101093	0.197406	1	-0.225384	0.00185777	0.306702	0.181449	0.0676229	1	-0.0831542	0.23126	1	-0.0286318	0.678071	1	-0.0286318	0.682272	1	0.152817	0.0307432	1	green	greenyellow	F	F	NA
Adcy9	-0.107975	0.0108068	1	0.0450091	0.114886	1	0.0295572	0.296565	1	0.0295572	0.319133	1	-0.0784177	0.0129921	1	-0.0946972	0.0359457	1	0.0397046	0.20643	1	-0.00979876	0.753206	1	-0.00979876	0.760507	1	-0.104496	0.00242193	0.369287	darkturquoise	green	F	F	NA
Adcyap1	-0.15664	0.28477	1	0.159156	0.118034	1	-0.0724554	0.471751	1	-0.0724554	0.477636	1	-0.229095	0.0334138	1	0.200231	0.258328	1	-0.21657	0.0867007	1	-0.132054	0.29132	1	-0.132054	0.358789	1	0.0681768	0.498116	1	turquoise	turquoise	F	F	pyramidal
Adcyap1r1	-0.0164849	0.726849	1	0.0196762	0.546267	1	-0.0385761	0.239624	1	-0.0385761	0.19241	1	-0.055061	0.162154	1	-0.00700728	0.858931	1	0.0499527	0.0781709	1	0.0422926	0.134011	1	0.0422926	0.106344	1	0.0352854	0.264105	1	turquoise	pink	F	F	NA
Add1	-0.00797944	0.71911	1	-0.0177511	0.249579	1	-0.0024377	0.87342	1	-0.0024377	0.879801	1	-0.0104171	0.566044	1	-0.0165789	0.373765	1	-0.00937229	0.476334	1	0.0229084	0.0859299	1	0.0229084	0.149587	1	0.00632947	0.651148	1	brown	blue	F	F	NA
Add2	-0.0602709	0.0865545	1	-0.0305783	0.204131	1	-0.0423794	0.0809429	1	-0.0423794	0.0421728	1	-0.10265	0.00244004	0.370988	-0.0789068	0.0412771	1	-0.00802214	0.764047	1	-0.0459814	0.0902541	1	-0.0459814	0.112713	1	-0.124888	7.83411e-05	0.0287715	blue	green	F	F	pyramidal
Add3	0.165856	4.24027e-06	0.00622139	0.0191198	0.384738	1	0.0242419	0.271702	1	0.0242419	0.244559	1	0.190098	2.71647e-07	0.000253185	0.0468256	0.128312	1	-0.0151654	0.481652	1	0.0649323	0.00394	0.986477	0.0649323	0.00159414	0.273181	0.111758	0.000209553	0.0615215	blue	lightgreen	F	F	astrocyte
Adgb	0.497798	0.0293962	1	-0.144876	0.347387	1	-0.174658	0.258376	1	-0.174658	0.217168	1	0.32314	0.0715927	1	0.114481	0.520629	1	0.0256621	0.838307	1	0.110586	0.381128	1	0.110586	0.378431	1	0.225067	0.0806216	1	royalblue	yellow	T	F	NA
Adh5	0.167552	0.000410179	0.215102	-0.0674111	0.0308475	1	-0.0709017	0.0235391	1	-0.0709017	0.0500234	1	0.0966505	0.00168136	0.284206	-0.0245393	0.61181	1	-0.00384931	0.910241	1	0.0187144	0.584231	1	0.0187144	0.573706	1	-0.00582484	0.870766	1	brown	turquoise	T	F	oligodendrocyte
Adhfe1	0.0651093	0.390298	1	0.0182002	0.726905	1	-0.0580665	0.268247	1	-0.0580665	0.197435	1	0.0070428	0.909781	1	0.0662285	0.468358	1	-0.0047093	0.941701	1	0.0667465	0.302792	1	0.0667465	0.36096	1	0.132975	0.0213372	1	brown	magenta	F	F	NA
Adi1	0.106617	0.0568805	1	0.036727	0.334202	1	0.00476581	0.899748	1	0.00476581	0.897803	1	0.111383	0.0117934	1	0.105786	0.0858316	1	-0.0328955	0.443989	1	-0.0160905	0.7074	1	-0.0160905	0.735017	1	0.0896956	0.0250476	1	blue	brown	F	F	oligodendrocyte
Adipor1	0.188906	6.30174e-08	0.000160059	-0.0216434	0.285697	1	0.00402149	0.84176	1	0.00402149	0.852148	1	0.192927	8.89193e-09	1.31207e-05	0.102615	0.0185762	1	-0.0268718	0.370655	1	-0.00286229	0.923696	1	-0.00286229	0.930269	1	0.0997525	0.00141199	0.249979	blue	brown	F	F	NA
Adipor2	0.132286	0.117858	1	-0.107846	0.0661445	1	-0.109252	0.0628185	1	-0.109252	0.0426109	1	0.0230344	0.728026	1	0.0309377	0.786624	1	0.140584	0.0868813	1	0.0655046	0.41912	1	0.0655046	0.407896	1	0.0964423	0.245376	1	darkorange	pink	F	F	NA
Adk	0.146921	0.00278454	0.797451	0.00734572	0.819369	1	-0.0252458	0.434058	1	-0.0252458	0.4622	1	0.121675	0.000963437	0.189879	0.0167536	0.700082	1	0.0186116	0.54554	1	0.0239479	0.437313	1	0.0239479	0.464259	1	0.0407015	0.180555	1	brown	yellow	F	F	astrocyte
Adm	0.0386377	0.902108	1	-0.186106	0.392568	1	-0.285393	0.192332	1	-0.285393	0.207443	1	-0.246756	0.258597	1	0.158575	0.503323	1	-0.0777339	0.642239	1	-0.196089	0.244221	1	-0.196089	0.19715	1	-0.0375137	0.835093	1	turquoise	greenyellow	F	F	NA
Adnp	-0.0356668	0.207375	1	0.0137457	0.478556	1	0.0290093	0.138654	1	0.0290093	0.145654	1	-0.00665749	0.76568	1	-0.0398633	0.239569	1	-0.0166207	0.485844	1	0.0104097	0.661959	1	0.0104097	0.705155	1	-0.0294536	0.174439	1	yellow	brown	F	F	NA
Adnp2	-0.0211551	0.658407	1	-0.0227479	0.491573	1	-0.0222888	0.50031	1	-0.0222888	0.52026	1	-0.043444	0.204428	1	-0.00457641	0.928607	1	0.0365836	0.313809	1	-0.00111859	0.975292	1	-0.00111859	0.969424	1	-0.005695	0.893229	1	turquoise	brown	F	F	NA
Ado	0.0598059	0.0984661	1	-0.0367007	0.140429	1	-0.0611139	0.0162494	1	-0.0611139	0.0259148	1	-0.00130801	0.959419	1	0.00689473	0.842485	1	-0.0134782	0.583302	1	0.00696277	0.776613	1	0.00696277	0.795673	1	0.0138575	0.557784	1	turquoise	turquoise	F	F	oligodendrocyte
Adora1	-0.050167	0.217541	1	-0.0519912	0.0669388	1	0.0224582	0.421377	1	0.0224582	0.427677	1	-0.0277088	0.361483	1	-0.0151008	0.684267	1	-0.00653785	0.803264	1	-0.0196298	0.455702	1	-0.0196298	0.513962	1	-0.0347305	0.147733	1	darkturquoise	yellow	F	F	NA
Adora2a	0.506413	0.0357553	1	-0.263785	0.109111	1	-0.375865	0.0244697	1	-0.375865	0.0718358	1	0.130548	0.209988	1	-0.0596883	0.849076	1	-0.0942763	0.671032	1	0.069988	0.75242	1	0.069988	0.78448	1	0.0102996	0.953283	1	turquoise	yellow	F	F	NA
Adora2b	0.294142	0.0430093	1	0.0394066	0.68767	1	-0.0712261	0.46839	1	-0.0712261	0.500631	1	0.222915	0.0221869	1	0.356797	0.0272554	1	-0.062659	0.57377	1	-0.216948	0.0559245	1	-0.216948	0.0287148	1	0.139849	0.266706	1	brown	turquoise	F	F	NA
Adora3	0.748577	5.39935e-05	0.0469296	-0.00849412	0.941651	1	0.178722	0.128628	1	0.178722	0.157488	1	0.927299	2.26134e-08	2.9366e-05	0.46864	0.0201457	1	-0.100059	0.470868	1	-0.125096	0.368096	1	-0.125096	0.397762	1	0.343544	0.0114138	1	blue	green	F	F	NA
Adpgk	0.100775	0.0669494	1	-0.0603178	0.110361	1	-0.0277168	0.457933	1	-0.0277168	0.439579	1	0.0730581	0.0874303	1	0.0798716	0.214896	1	-0.00954926	0.83254	1	-0.0317377	0.483295	1	-0.0317377	0.404119	1	0.0481339	0.355335	1	brown	brown	F	F	NA
Adprh	0.0296151	0.440852	1	-0.019644	0.458655	1	-0.00976117	0.712036	1	-0.00976117	0.64724	1	0.0198539	0.558001	1	-0.0350332	0.339789	1	-0.00607805	0.813952	1	0.0247397	0.340416	1	0.0247397	0.260074	1	-0.0102935	0.736626	1	yellow	turquoise	F	F	NA
Adprhl2	0.0909298	0.176088	1	0.019077	0.677915	1	-0.0200246	0.662913	1	-0.0200246	0.653067	1	0.0709052	0.16371	1	-0.0411265	0.362833	1	0.0530387	0.100501	1	0.0484327	0.132718	1	0.0484327	0.0835798	1	0.00730626	0.842184	1	brown	brown	F	F	NA
Adprm	-0.0799485	0.295666	1	0.0017687	0.973084	1	-0.0222306	0.671827	1	-0.0222306	0.701881	1	-0.102179	0.0406091	1	-0.182558	0.0141047	1	0.121651	0.0202594	1	-0.0137494	0.786917	1	-0.0137494	0.807722	1	-0.196307	0.000166372	0.0516768	turquoise	turquoise	F	F	NA
Adra1a	-0.0589909	0.477482	1	0.0129783	0.820368	1	0.0493341	0.389943	1	0.0493341	0.372287	1	-0.00965675	0.876276	1	0.029463	0.721886	1	0.0097051	0.868234	1	-0.159454	0.00871936	1	-0.159454	0.0134937	1	-0.129991	0.02813	1	brown	lightcyan	F	F	NA
Adra1b	-0.0684653	0.682522	1	0.018065	0.875619	1	0.0308545	0.789262	1	0.0308545	0.786417	1	-0.0376109	0.755109	1	-0.0908093	0.539044	1	0.022053	0.832613	1	0.0253171	0.808304	1	0.0253171	0.814069	1	-0.0654922	0.510509	1	yellow	turquoise	F	F	NA
Adra1d	-0.0969669	0.140626	1	0.00692765	0.877238	1	0.00741402	0.868698	1	0.00741402	0.87135	1	-0.0895529	0.0620012	1	-0.0826403	0.28567	1	0.0228863	0.674195	1	-0.0531305	0.331151	1	-0.0531305	0.35017	1	-0.135771	0.0146616	1	midnightblue	yellow	F	F	pyramidal
Adra2a	0.0392643	0.755593	1	-0.127702	0.147054	1	-0.0448228	0.606949	1	-0.0448228	0.52071	1	-0.0055585	0.958374	1	-0.0145132	0.878958	1	-0.071673	0.29044	1	-0.0587589	0.385158	1	-0.0587589	0.340968	1	-0.0732721	0.317033	1	turquoise	turquoise	F	F	NA
Adra2b	-0.935788	0.121368	1	-0.185889	0.651511	1	-0.312319	0.448913	1	-0.312319	0.368903	1	-1.24811	0.0168869	1	-1.27938	0.0737914	1	0.496781	0.320225	1	1.2521	0.0148253	1	1.2521	0.0218794	1	-0.0272795	0.953383	1	black	darkorange	F	F	NA
Adra2c	-0.0671166	0.301545	1	-0.0069132	0.876704	1	-0.0215376	0.62926	1	-0.0215376	0.610644	1	-0.0886542	0.0833437	1	0.0283303	0.725923	1	-0.00862408	0.879977	1	0.0090931	0.873505	1	0.0090931	0.88283	1	0.0374234	0.471791	1	brown	turquoise	F	F	pyramidal
Adrb1	0.0777518	0.276318	1	-0.0439398	0.371567	1	-0.108852	0.0304853	1	-0.108852	0.0347159	1	-0.0311004	0.544171	1	0.0620158	0.466454	1	0.0266855	0.657045	1	-0.0681855	0.259439	1	-0.0681855	0.27355	1	-0.00616967	0.915405	1	yellow	turquoise	F	F	pyramidal
Adrb2	0.266669	0.22997	1	0.0225338	0.882172	1	0.190275	0.214777	1	0.190275	0.205769	1	0.456944	0.00891433	0.898523	-0.224166	0.258066	1	0.461784	0.00169624	0.569715	0.0963229	0.489976	1	0.0963229	0.53394	1	-0.127843	0.289269	1	blue	turquoise	F	F	microglia
Adrb3	0.0817547	0.717852	1	0.0549956	0.724653	1	-0.258524	0.102783	1	-0.258524	0.148099	1	-0.176769	0.198399	1	0.140935	0.603455	1	-0.359308	0.0656939	1	-0.0188556	0.921596	1	-0.0188556	0.916797	1	0.12208	0.539771	1	blue	turquoise	F	F	NA
Adrbk1	-0.000465054	0.988369	1	-0.023353	0.291878	1	-0.0509193	0.0247222	1	-0.0509193	0.0447387	1	-0.0513844	0.0291275	1	-0.00861356	0.781317	1	0.0037042	0.865894	1	-0.00800803	0.715202	1	-0.00800803	0.702315	1	-0.0166216	0.500586	1	darkturquoise	turquoise	F	F	NA
Adrbk2	-0.131079	0.000744254	0.329402	0.0211941	0.399819	1	-0.00476335	0.849335	1	-0.00476335	0.857326	1	-0.135843	3.03287e-05	0.0134445	-0.00853124	0.807033	1	0.0509583	0.0436361	1	-0.0450447	0.0731225	1	-0.0450447	0.0592986	1	-0.0535759	0.0621635	1	brown	turquoise	F	F	NA
Adrm1	0.0861935	0.112277	1	0.0122431	0.740259	1	-0.0258914	0.484221	1	-0.0258915	0.483801	1	0.0603021	0.135921	1	0.043859	0.336137	1	-0.0456937	0.158901	1	0.00597094	0.852367	1	0.00597094	0.866518	1	0.0498299	0.09752	1	turquoise	turquoise	F	F	NA
Adsl	0.0144129	0.804329	1	-0.0610508	0.133241	1	-0.0085537	0.831256	1	-0.0085537	0.816114	1	0.00585919	0.898556	1	0.0185976	0.737013	1	0.00649451	0.868218	1	0.0121629	0.756088	1	0.0121629	0.713789	1	0.0307605	0.493685	1	yellow	yellow	F	F	NA
Adss	-0.120625	3.45274e-05	0.0335289	0.0436498	0.0197359	1	0.0667249	0.000601527	0.283062	0.0667249	0.00200134	0.322735	-0.0539005	0.0124681	1	-0.0170318	0.535046	1	-0.0140911	0.46831	1	-0.0303683	0.121914	1	-0.0303683	0.15757	1	-0.0474001	0.0236458	1	brown	brown	F	F	NA
Adssl1	0.631218	9.05739e-07	0.00169431	-0.0297147	0.698365	1	-0.0957152	0.215617	1	-0.0957152	0.18871	1	0.535503	2.18742e-06	0.00151374	-0.0519218	0.688109	1	0.0997956	0.277927	1	0.119181	0.196289	1	0.119181	0.229538	1	0.0672595	0.421381	1	brown	turquoise	F	F	oligodendrocyte
Aebp1	0.375193	0.020753	1	-0.000447156	0.996712	1	0.101825	0.350469	1	0.101825	0.337562	1	0.477019	0.000402892	0.0997825	0.103544	0.487914	1	0.014608	0.88965	1	0.146814	0.167622	1	0.146814	0.0427095	1	0.250358	0.0642638	1	blue	brown	F	F	ependymal
Aebp2	-0.0782625	0.0392668	1	0.00988613	0.699118	1	-0.00616937	0.809302	1	-0.00616937	0.821501	1	-0.0844319	0.00360651	0.486548	-0.0300377	0.40651	1	-0.0109776	0.667046	1	-0.0171612	0.501873	1	-0.0171612	0.56999	1	-0.0471989	0.0368691	1	turquoise	royalblue	F	F	NA
Aen	0.117579	0.0624427	1	-0.0270773	0.526711	1	0.00312799	0.94157	1	0.00312799	0.937336	1	0.120707	0.0187531	1	0.122354	0.0397174	1	-0.0282005	0.493578	1	-0.027331	0.506931	1	-0.027331	0.499503	1	0.0950234	0.0322211	1	blue	brown	F	F	NA
Aes	0.0590598	0.0321418	1	-0.0128366	0.489358	1	-0.0186507	0.316637	1	-0.0186507	0.335507	1	0.0404091	0.0650525	1	0.0382452	0.145415	1	-0.0223482	0.227205	1	-0.00253721	0.890082	1	-0.00253721	0.890561	1	0.035708	0.0909078	1	grey60	brown	F	F	NA
Afap1	-0.116193	0.0373161	1	-0.0400252	0.289495	1	0.0474943	0.209988	1	0.0474942	0.237019	1	-0.0686989	0.0771437	1	0.102682	0.0887016	1	-0.0325812	0.439084	1	-0.0400441	0.342433	1	-0.0400441	0.299253	1	0.0626376	0.179294	1	brown	turquoise	F	F	interneuron
Afap1l1	-0.060214	0.41029	1	0.0449221	0.37369	1	0.0377714	0.453868	1	0.0377714	0.436627	1	-0.0224427	0.682578	1	0.0637234	0.371389	1	-0.0890147	0.0811804	1	0.00830696	0.868551	1	0.00830696	0.860495	1	0.0720304	0.181398	1	yellow	turquoise	F	F	NA
Afap1l2	0.102237	0.330786	1	-0.0363685	0.614711	1	-0.0306779	0.670997	1	-0.030678	0.686071	1	0.0715593	0.313468	1	-0.0210462	0.824387	1	2.03977e-05	0.999757	1	0.0986782	0.145788	1	0.0986782	0.230326	1	0.077632	0.117754	1	yellow	turquoise	F	F	NA
Aff1	0.0143658	0.77461	1	0.0607677	0.084373	1	0.0748521	0.0350628	1	0.0748521	0.0281302	1	0.0892179	0.032046	1	-0.0912101	0.12706	1	0.0990615	0.021191	1	0.0993233	0.0208711	1	0.0993233	0.01022	0.981276	0.00811319	0.863125	1	blue	turquoise	F	F	NA
Aff2	-0.30544	0.000874514	0.367341	0.130254	0.0324987	1	0.15391	0.0123683	1	0.15391	0.00432968	0.550697	-0.15153	0.0435594	1	-0.0363546	0.508937	1	-0.00374471	0.923169	1	0.0595994	0.129641	1	0.0595994	0.129755	1	0.0232447	0.559752	1	brown	brown	F	F	NA
Aff3	-0.144862	0.000987422	0.398096	0.0311566	0.276874	1	-0.0128308	0.652453	1	-0.0128308	0.656857	1	-0.157692	3.36414e-05	0.0145538	-0.0867419	0.039103	1	0.0196611	0.499337	1	-0.0366886	0.210281	1	-0.0366886	0.246603	1	-0.123431	0.000161873	0.0507535	brown	saddlebrown	F	F	pyramidal
Aff4	-0.090309	0.00734663	1	-0.0190094	0.395628	1	-0.00349943	0.875237	1	-0.00349942	0.877879	1	-0.0938084	0.000891206	0.179438	-0.0618158	0.0691571	1	0.00365874	0.876875	1	0.0224287	0.344565	1	0.0224287	0.42215	1	-0.0393871	0.0643191	1	lightcyan	yellow	F	F	NA
Afg3l1	0.0322746	0.432429	1	-0.00884798	0.754417	1	0.0126941	0.65377	1	0.0126941	0.602295	1	0.0449687	0.203209	1	-0.00392435	0.929619	1	-0.0721857	0.0254553	1	0.0207913	0.509121	1	0.0207913	0.483833	1	0.0168669	0.621054	1	turquoise	turquoise	F	F	NA
Afg3l2	-0.038733	0.206447	1	0.00666595	0.750605	1	0.014153	0.500659	1	0.014153	0.524969	1	-0.02458	0.283114	1	-0.0267294	0.303877	1	0.01175	0.521212	1	-0.0305008	0.100174	1	-0.0305008	0.0589582	1	-0.0572302	0.017474	1	yellow	brown	F	F	NA
Afmid	0.261126	0.0995282	1	0.0760795	0.48112	1	0.0746946	0.489095	1	0.0746946	0.482873	1	0.33582	0.00651639	0.731637	0.0793793	0.582615	1	-0.221205	0.034359	1	0.0899533	0.379703	1	0.0899533	0.30061	1	0.169333	0.147542	1	blue	turquoise	F	F	NA
Aftph	-0.0807309	0.00259389	0.75882	0.0148473	0.398967	1	0.0161822	0.358307	1	0.0161822	0.410873	1	-0.0645488	0.00200326	0.322974	-0.000585518	0.983876	1	-0.005843	0.775579	1	-0.00777502	0.704526	1	-0.00777502	0.729274	1	-0.00836053	0.682919	1	brown	turquoise	F	F	NA
Aga	0.156164	0.134905	1	0.0768387	0.283369	1	0.0498066	0.485136	1	0.0498066	0.508369	1	0.20597	0.00633261	0.716657	-0.0724005	0.526354	1	0.0225423	0.779875	1	0.174097	0.0351612	1	0.174097	0.0370986	1	0.101697	0.214012	1	blue	yellow	F	F	NA
Agap1	0.0638326	0.056226	1	-0.0369944	0.106666	1	-0.0647329	0.00610429	1	-0.0647329	0.0122696	1	-0.00090028	0.969678	1	0.0228866	0.483823	1	0.00729039	0.751925	1	0.0596725	0.0124333	1	0.0596725	0.0175887	1	0.0825591	0.00207563	0.331304	turquoise	brown	F	F	NA
Agap2	-0.026403	0.423693	1	-0.0155457	0.494418	1	-0.0363803	0.114054	1	-0.0363803	0.11975	1	-0.0627833	0.0207259	1	-0.0378157	0.264477	1	-0.021932	0.358985	1	-0.0885917	0.000508554	0.250218	-0.0885917	0.000448156	0.107696	-0.126407	8.38273e-05	0.0304804	orange	green	F	F	NA
Agap3	-0.013385	0.686095	1	-0.0156977	0.49293	1	-0.00883995	0.698876	1	-0.00883995	0.711194	1	-0.022225	0.369636	1	-0.00721584	0.807845	1	0.00961022	0.647172	1	-0.0311417	0.142326	1	-0.0311417	0.104075	1	-0.0383576	0.130971	1	darkturquoise	lightgreen	F	F	pyramidal
Agbl1	-0.220152	0.640309	1	-0.618374	0.0620377	1	-0.0543334	0.867133	1	-0.0543334	0.843945	1	-0.274485	0.474993	1	-1.01181	0.106675	1	0.278374	0.525125	1	0.0908646	0.835355	1	0.0908646	0.852725	1	-0.920945	0.0181908	1	brown	brown	F	F	NA
Agbl2	0.44824	0.0342426	1	-0.154215	0.281766	1	0.117313	0.411585	1	0.117313	0.396351	1	0.565553	0.001089	0.208001	0.32455	0.0498483	1	-0.158132	0.171785	1	-0.0980438	0.393858	1	-0.0980438	0.397631	1	0.226506	0.0521908	1	blue	brown	T	F	NA
Agbl3	-0.0264593	0.780667	1	0.0152254	0.816364	1	0.0100221	0.878486	1	0.0100221	0.879484	1	-0.0164372	0.807127	1	-0.0217824	0.817057	1	0.0665185	0.320283	1	0.0343523	0.606319	1	0.0343523	0.608728	1	0.0125698	0.847848	1	turquoise	turquoise	F	F	NA
Agbl4	-0.188653	0.090639	1	0.101637	0.183676	1	-0.00503351	0.946961	1	-0.00503351	0.944593	1	-0.193687	0.0257247	1	-0.186783	0.109624	1	0.248172	0.00364202	0.939447	0.0241995	0.766311	1	0.0241995	0.775042	1	-0.162583	0.0430011	1	brown	purple	F	F	pyramidal
Agbl5	-0.0255837	0.713534	1	0.0438649	0.363619	1	0.0939859	0.0555618	1	0.0939859	0.0227709	1	0.0684022	0.253752	1	0.0134116	0.832398	1	-0.0730941	0.107794	1	0.0326633	0.467261	1	0.0326633	0.483506	1	0.0460749	0.293227	1	turquoise	turquoise	F	F	NA
Ager	0.219635	0.535769	1	0.0368372	0.880119	1	-0.00681675	0.977732	1	-0.00681676	0.981343	1	0.212818	0.242403	1	0.359065	0.395873	1	-0.0811446	0.785377	1	-0.205859	0.490622	1	-0.205859	0.509607	1	0.153206	0.582395	1	turquoise	turquoise	F	F	NA
Agfg1	-0.048125	0.217482	1	-0.0522889	0.0551878	1	-0.0130131	0.626347	1	-0.0130131	0.643741	1	-0.0611381	0.0363526	1	-0.0728112	0.0656796	1	0.00832017	0.761913	1	0.00251539	0.926986	1	0.00251539	0.925994	1	-0.0702958	0.0220921	1	turquoise	saddlebrown	F	F	NA
Agfg2	0.0834111	0.087879	1	-0.0116712	0.725029	1	-0.0174112	0.600087	1	-0.0174112	0.641406	1	0.066	0.0380863	1	-0.0240112	0.604143	1	0.0371191	0.259672	1	-0.043633	0.186349	1	-0.043633	0.266236	1	-0.0676442	0.015901	1	brown	green	F	F	pyramidal
Aggf1	-0.00413669	0.90892	1	-0.0108801	0.663138	1	-0.0505652	0.0476313	1	-0.0505652	0.0573818	1	-0.0547019	0.0524668	1	0.0755208	0.0583052	1	-0.0464896	0.0976926	1	-0.0574028	0.0424394	1	-0.0574028	0.0638523	1	0.018118	0.497154	1	turquoise	blue	F	F	NA
Agk	-0.118911	0.00860297	1	-0.00764018	0.798971	1	0.0325837	0.28049	1	0.0325837	0.339444	1	-0.0863275	0.00463132	0.576417	-0.083211	0.0581525	1	0.00432131	0.887127	1	0.0216739	0.4777	1	0.0216739	0.43323	1	-0.0615371	0.0802848	1	brown	yellow	T	F	NA
Agl	-0.0298329	0.533237	1	0.0202074	0.540774	1	0.0433235	0.193161	1	0.0433235	0.118164	1	0.0134906	0.74252	1	0.129897	0.0321346	1	-0.0876066	0.0405321	1	-0.0525762	0.212187	1	-0.0525762	0.165536	1	0.0773204	0.104069	1	yellow	turquoise	F	F	astrocyte
Agmo	0.0129599	0.916235	1	0.00668568	0.937327	1	-0.0883969	0.301493	1	-0.0883969	0.302739	1	-0.0754371	0.395029	1	-0.00389386	0.976901	1	0.130366	0.174788	1	0.162584	0.0923791	1	0.162584	0.152317	1	0.15869	0.0401688	1	blue	darkgrey	F	F	NA
Ago1	-0.0266605	0.412815	1	-0.0320233	0.157222	1	0.0117375	0.600494	1	0.0117375	0.604605	1	-0.014923	0.55222	1	-0.0381662	0.400375	1	-0.0300714	0.349189	1	-0.01681	0.599535	1	-0.01681	0.58257	1	-0.0549762	0.117529	1	brown	blue	F	F	NA
Ago2	-0.122573	0.0450738	1	-0.0415752	0.316081	1	-0.0156371	0.704712	1	-0.0156371	0.689793	1	-0.13821	0.00593781	0.686245	-0.0530643	0.386148	1	0.0163368	0.704987	1	0.00426347	0.921236	1	0.00426347	0.924613	1	-0.0488008	0.244441	1	lightcyan	turquoise	F	F	NA
Ago3	-0.0899347	0.395758	1	-0.14668	0.0488027	1	-0.0467325	0.521763	1	-0.0467325	0.550638	1	-0.136667	0.0566296	1	-0.106173	0.403228	1	0.0514659	0.565845	1	0.0578055	0.519186	1	0.0578055	0.573237	1	-0.0483677	0.508478	1	turquoise	turquoise	F	F	NA
Ago4	-0.00349995	0.960872	1	-0.00188188	0.969507	1	-0.0713567	0.152069	1	-0.0713567	0.160116	1	-0.0748566	0.151468	1	-0.0720849	0.28365	1	0.0661025	0.16621	1	0.00391244	0.933995	1	0.00391244	0.92723	1	-0.0681725	0.191941	1	turquoise	turquoise	F	F	microglia
Agpat1	-0.0294464	0.395138	1	-0.00358989	0.880102	1	0.0178621	0.454344	1	0.0178621	0.459429	1	-0.0115843	0.660844	1	0.00857602	0.832568	1	0.00933869	0.744836	1	-0.0370528	0.200429	1	-0.0370528	0.117415	1	-0.0284767	0.410092	1	turquoise	turquoise	F	F	NA
Agpat2	0.585974	0.0266148	1	0.275577	0.12504	1	0.394534	0.0303034	1	0.394534	0.0521191	1	0.980508	2.93118e-06	0.00193392	0.0785682	0.722976	1	0.206337	0.191873	1	0.104108	0.507254	1	0.104108	0.563222	1	0.182676	0.156167	1	blue	red	F	F	NA
Agpat3	-0.0400319	0.071973	1	0.0171574	0.258302	1	-0.0243001	0.111977	1	-0.0243001	0.185836	1	-0.064332	0.000328585	0.0854079	-0.000428538	0.987117	1	0.00884907	0.637668	1	0.0309177	0.104483	1	0.0309177	0.111532	1	0.0304892	0.151254	1	blue	turquoise	T	F	astrocyte
Agpat4	-0.0478888	0.338203	1	-0.0248866	0.469742	1	-0.00807239	0.814114	1	-0.00807239	0.807491	1	-0.0559612	0.150927	1	0.116201	0.0348582	1	-0.0554707	0.148874	1	-0.0524722	0.171586	1	-0.0524722	0.158395	1	0.0637293	0.12036	1	turquoise	turquoise	F	F	oligodendrocyte
Agpat5	0.0567868	0.195612	1	-0.0477993	0.116118	1	-0.0679479	0.0276294	1	-0.0679479	0.0449591	1	-0.0111611	0.705808	1	-0.00019334	0.996345	1	0.0102744	0.730843	1	0.0148996	0.618127	1	0.0148996	0.594521	1	0.0147063	0.652769	1	yellow	turquoise	F	F	astrocyte
Agpat6	-0.00302173	0.928691	1	-0.100515	8.3857e-05	0.0665373	-0.0317717	0.177258	1	-0.0317717	0.190334	1	-0.0347934	0.182289	1	0.00548639	0.886655	1	0.00516514	0.849498	1	-0.031989	0.243372	1	-0.031989	0.284045	1	-0.0265026	0.314393	1	turquoise	turquoise	F	F	NA
Agpat9	-0.286448	0.0328238	1	0.360075	0.000230522	0.143428	0.0446774	0.620798	1	0.0446774	0.58479	1	-0.24177	0.0257592	1	0.325618	0.0189657	1	0.0245079	0.796823	1	-0.0938132	0.326772	1	-0.0938132	0.396679	1	0.231805	0.005095	0.617798	yellow	midnightblue	F	F	NA
Agps	-0.0311176	0.418855	1	-0.0292536	0.272295	1	0.0259042	0.330277	1	0.0259042	0.342048	1	-0.00521343	0.854853	1	-0.0930991	0.0135851	1	-0.0051017	0.843147	1	0.0354683	0.173257	1	0.0354683	0.199354	1	-0.0576308	0.0332051	1	turquoise	turquoise	F	F	NA
Agrn	-0.16051	0.000113298	0.0840334	0.067521	0.0131086	1	0.148985	9.37706e-07	0.0017427	0.148985	3.24079e-06	0.00208768	-0.011525	0.704473	1	-0.0246033	0.568062	1	-0.0102649	0.735928	1	0.0245696	0.420914	1	0.0245696	0.419355	1	-3.37738e-05	0.999147	1	red	blue	F	F	NA
Agrp	0.19329	0.425448	1	-0.0519567	0.755473	1	-0.239753	0.155293	1	-0.239753	0.0560228	1	-0.0464633	0.827128	1	-0.201594	0.50738	1	0.222649	0.302148	1	0.287098	0.18504	1	0.287098	0.16035	1	0.0855042	0.70276	1	turquoise	blue	F	F	NA
Agt	-0.203033	0.0162397	1	-0.035173	0.533426	1	0.0255486	0.650655	1	0.0255486	0.637184	1	-0.177485	0.0078047	0.822716	0.0314282	0.760763	1	-0.0376935	0.605894	1	0.162614	0.0299225	1	0.162614	0.022354	1	0.194042	0.0184087	1	brown	turquoise	F	F	NA
Agtpbp1	-0.0802231	0.00115983	0.443655	-0.0181192	0.261204	1	0.0527317	0.00186592	0.606734	0.0527317	0.0072899	0.78635	-0.0274914	0.119027	1	-0.038138	0.189318	1	-0.0378082	0.0681819	1	-0.0043461	0.83092	1	-0.0043461	0.851471	1	-0.0424842	0.0357376	1	brown	brown	F	F	interneuron
Agtr1a	0.488295	0.248676	1	-0.514044	0.0814451	1	-0.304698	0.296209	1	-0.304698	0.192139	1	0.183596	0.606056	1	-0.11277	0.799183	1	0.080569	0.797143	1	0.361825	0.251639	1	0.361825	0.200499	1	0.249055	0.465387	1	brown	black	F	F	NA
Agtr2	-0.133089	0.588671	1	0.34125	0.0491048	1	0.17421	0.307112	1	0.17421	0.190142	1	0.0411219	0.845216	1	0.147007	0.443959	1	0.162853	0.232586	1	0.0567586	0.675256	1	0.0567586	0.691996	1	0.203765	0.111144	1	blue	red	F	F	NA
Agtrap	0.286489	0.00258226	0.756763	0.0481929	0.439875	1	0.0501012	0.42211	1	0.0501012	0.445554	1	0.33659	1.33493e-05	0.0068211	0.112652	0.261047	1	-0.0526518	0.455777	1	0.0489867	0.487563	1	0.0489867	0.508678	1	0.161639	0.0208173	1	brown	magenta	F	F	NA
Ahctf1	-0.0744854	0.188002	1	-0.0664871	0.0906979	1	-0.0387649	0.318676	1	-0.0387649	0.318995	1	-0.11325	0.0109535	1	-0.0752778	0.211758	1	0.0544536	0.201617	1	0.000322354	0.993914	1	0.000322354	0.994349	1	-0.0749554	0.0641905	1	turquoise	turquoise	F	F	NA
Ahcy	0.140043	0.0020311	0.642624	-0.0831074	0.00714183	1	-0.0388277	0.194045	1	-0.0388277	0.252112	1	0.101215	0.00111024	0.210908	0.0336877	0.560462	1	-0.0259322	0.526385	1	0.0199166	0.626248	1	0.0199166	0.623066	1	0.0536043	0.205268	1	turquoise	turquoise	F	F	NA
Ahcyl1	-0.049259	0.0526088	1	-0.0291336	0.0948083	1	-0.0644252	0.000478595	0.239664	-0.0644252	0.000450624	0.108078	-0.113684	2.65042e-05	0.0120025	0.0148606	0.585712	1	-0.00472089	0.806303	1	0.0241866	0.21282	1	0.0241866	0.217378	1	0.0390473	0.0761472	1	blue	magenta	F	F	astrocyte
Ahcyl2	-0.025185	0.660644	1	-0.00708816	0.857762	1	-0.0594504	0.13773	1	-0.0594504	0.0825903	1	-0.0846354	0.0890206	1	-0.0180496	0.63956	1	0.0260245	0.341457	1	0.027451	0.315923	1	0.027451	0.293146	1	0.00940144	0.752032	1	lightyellow	tan	F	F	NA
Ahdc1	-0.0522137	0.420199	1	-0.00846217	0.849317	1	0.0186514	0.67564	1	0.0186514	0.642782	1	-0.0335622	0.515679	1	-0.0290351	0.626752	1	0.0300756	0.476888	1	0.0119002	0.777852	1	0.0119002	0.793066	1	-0.0171349	0.661233	1	brown	blue	F	F	NA
Ahi1	-0.0890241	0.0154805	1	0.049505	0.0484153	1	-0.0146509	0.550947	1	-0.0146509	0.545485	1	-0.103675	0.00102903	0.199865	-0.105802	0.00279719	0.800069	0.0686176	0.00574167	1	0.0531801	0.0295421	1	0.0531801	0.056772	1	-0.0526214	0.0243053	1	blue	grey60	F	F	pyramidal
Ahnak	0.0520737	0.582962	1	0.0420011	0.521294	1	0.164733	0.0148832	1	0.164733	0.00764481	0.811556	0.216807	0.00883231	0.893068	-0.0704618	0.461934	1	0.196409	0.00535903	1	0.0820262	0.228198	1	0.0820262	0.292517	1	0.0115644	0.835307	1	blue	pink	F	F	NA
Ahr	-0.177835	0.0760153	1	0.0482493	0.478649	1	0.116562	0.0913655	1	0.116562	0.0965002	1	-0.0612728	0.386587	1	0.0863346	0.28334	1	-0.0467718	0.409869	1	-0.218244	0.000333249	0.185529	-0.218244	0.0017201	0.289452	-0.13191	0.0130649	1	turquoise	pink	F	F	microglia
Ahrr	0.053794	0.852178	1	0.0146371	0.941418	1	0.255549	0.203713	1	0.255549	0.138465	1	0.309343	0.197115	1	0.110364	0.670608	1	-0.144845	0.430997	1	-0.0836919	0.648351	1	-0.0836919	0.60506	1	0.0266717	0.893647	1	turquoise	turquoise	T	F	NA
Ahsa1	0.029787	0.649793	1	-0.0332078	0.464083	1	-0.0704767	0.124212	1	-0.0704767	0.0820801	1	-0.0406898	0.450169	1	0.0337704	0.535168	1	-0.00566414	0.882822	1	-0.0426958	0.269737	1	-0.0426958	0.256314	1	-0.00892539	0.82419	1	yellow	turquoise	F	F	NA
Ahsa2	-0.154842	0.0851064	1	-0.0973479	0.115679	1	-0.00514812	0.932737	1	-0.00514812	0.925147	1	-0.15999	0.0303499	1	-0.0182363	0.870806	1	0.0942458	0.238136	1	-0.0102453	0.897182	1	-0.0102453	0.899456	1	-0.0284816	0.709346	1	turquoise	turquoise	F	F	NA
Aida	0.00299098	0.926246	1	0.0201851	0.367544	1	-0.0224326	0.317159	1	-0.0224326	0.375541	1	-0.0194416	0.375959	1	0.0487782	0.260013	1	-0.0112896	0.710638	1	0.0162568	0.593481	1	0.0162568	0.562148	1	0.065035	0.0622691	1	brown	green	F	F	NA
Aif1	1.06225	2.8546e-11	1.68015e-07	0.0709492	0.396778	1	0.340272	0.000175078	0.116139	0.340272	0.00019318	0.0577508	1.40252	4.13378e-13	1.87885e-09	0.0355792	0.788767	1	0.153774	0.106403	1	0.175118	0.0671	1	0.175118	0.0960615	1	0.210697	0.0173144	1	blue	brown	F	F	microglia
Aif1l	0.0309089	0.718278	1	0.0318517	0.590412	1	-0.0515182	0.385272	1	-0.0515182	0.404001	1	-0.0206093	0.726088	1	-0.0904631	0.415858	1	0.103062	0.192455	1	0.090776	0.249987	1	0.090776	0.128735	1	0.000312951	0.997324	1	brown	turquoise	F	F	NA
Aifm1	-0.0441928	0.421277	1	-0.0133021	0.724946	1	-0.0388388	0.306853	1	-0.0388388	0.304756	1	-0.0830316	0.0502828	1	-0.0307197	0.536959	1	0.0244248	0.487775	1	-0.00620813	0.859666	1	-0.00620813	0.842276	1	-0.0369278	0.350986	1	blue	turquoise	F	F	NA
Aifm2	-0.0813172	0.440124	1	0.172055	0.021305	1	0.0549996	0.449198	1	0.0549996	0.399928	1	-0.0263176	0.751044	1	0.0204391	0.828959	1	0.0543646	0.418001	1	0.00235634	0.971895	1	0.00235634	0.971764	1	0.0227955	0.731975	1	turquoise	green	T	F	astrocyte
Aifm3	-0.198029	9.71933e-05	0.0745941	0.127915	0.000229111	0.142706	0.137825	8.65062e-05	0.0683298	0.137825	0.000156821	0.0495149	-0.0602035	0.101184	1	-0.0209332	0.683042	1	0.0617538	0.093251	1	0.00964214	0.790146	1	0.00964214	0.802148	1	-0.0112911	0.74341	1	brown	turquoise	F	F	NA
Aig1	-0.162688	0.00955556	1	0.10485	0.0150197	1	0.130233	0.00298962	0.829981	0.130233	0.000803084	0.166241	-0.0324554	0.526887	1	-0.00182389	0.982514	1	0.00364453	0.950614	1	0.0282142	0.632029	1	0.0282142	0.621157	1	0.0263903	0.662079	1	brown	turquoise	F	F	NA
Aim1	-0.0481911	0.722784	1	0.10723	0.255903	1	0.113026	0.231482	1	0.113026	0.239812	1	0.0648349	0.498289	1	0.0591266	0.685321	1	0.133969	0.197856	1	-0.0893983	0.387777	1	-0.0893983	0.469806	1	-0.0302717	0.690558	1	blue	magenta	F	F	NA
Aim1l	-0.0925824	0.748393	1	0.597013	0.00426094	1	0.154402	0.439538	1	0.154402	0.492761	1	0.0618199	0.716702	1	0.202298	0.575061	1	0.0703311	0.782548	1	-0.088304	0.729007	1	-0.088304	0.702321	1	0.113994	0.675352	1	turquoise	turquoise	F	F	NA
Aim2	0.404654	0.00415343	1	0.068283	0.463323	1	0.12139	0.195269	1	0.12139	0.12455	1	0.526045	9.38859e-05	0.0331825	0.085945	0.471258	1	0.0026356	0.975003	1	0.0521129	0.53641	1	0.0521129	0.529644	1	0.138058	0.111603	1	blue	turquoise	F	F	microglia
Aimp1	0.00233808	0.961911	1	0.0288424	0.395249	1	0.00888548	0.792628	1	0.00888548	0.781331	1	0.0112236	0.768485	1	-0.0285616	0.408713	1	0.0192147	0.431695	1	-0.0494185	0.0471381	1	-0.0494185	0.0454557	1	-0.0779801	0.00665114	0.741005	turquoise	black	F	F	NA
Aimp2	0.00642761	0.913681	1	-0.0624489	0.13201	1	-0.00724822	0.859416	1	-0.00724822	0.841854	1	-0.000820609	0.986331	1	-0.0253378	0.687633	1	0.00149614	0.973192	1	-0.0705538	0.117982	1	-0.0705538	0.106862	1	-0.0958916	0.0484854	1	turquoise	brown	T	F	NA
Aip	0.110459	0.00571786	1	-0.0167418	0.526455	1	-0.0395261	0.138888	1	-0.0395261	0.165939	1	0.0709333	0.0150903	1	0.0920201	0.0120499	1	-0.0772551	0.00326826	0.876877	-0.0734343	0.00498343	1	-0.0734343	0.0013622	0.244158	0.0185858	0.53865	1	brown	cyan	F	F	NA
Aire	-0.0169215	0.97002	1	0.437854	0.163495	1	0.142197	0.647588	1	0.142197	0.681204	1	0.125275	0.645356	1	-0.377463	0.295418	1	-0.156529	0.537855	1	-0.0759882	0.764519	1	-0.0759882	0.775285	1	-0.453452	0.0629604	1	brown	brown	F	F	NA
Airn	-0.156878	0.588452	1	0.0341718	0.864178	1	0.176673	0.378553	1	0.176673	0.383459	1	0.0197954	0.922378	1	0.124753	0.791096	1	0.0595061	0.858155	1	-0.0957113	0.77382	1	-0.0957113	0.801404	1	0.0290414	0.913999	1	yellow	turquoise	F	F	mural
Ajap1	-0.0603312	0.342873	1	0.0104613	0.810712	1	-0.0391808	0.371762	1	-0.0391808	0.33071	1	-0.099512	0.0563544	1	-0.0762942	0.139554	1	0.0770698	0.0370529	1	-0.0627779	0.0868818	1	-0.0627779	0.0857209	1	-0.139072	0.000980138	0.192552	turquoise	darkturquoise	F	F	NA
Ajuba	-0.0880201	0.707643	1	0.0103932	0.948794	1	0.259144	0.11451	1	0.259144	0.130576	1	0.171124	0.289586	1	-0.193324	0.364438	1	-0.110171	0.464109	1	0.154928	0.304633	1	0.154928	0.311455	1	-0.0383959	0.792282	1	turquoise	turquoise	F	F	NA
Ak1	0.0397825	0.223295	1	-0.0452386	0.0478826	1	-0.0304822	0.177163	1	-0.0304822	0.277841	1	0.00930032	0.599241	1	0.0153099	0.621143	1	-0.0403109	0.070379	1	-0.0371029	0.0949191	1	-0.0371029	0.119523	1	-0.0217929	0.333254	1	green	red	F	F	NA
Ak2	0.0832868	0.186398	1	0.0244853	0.570302	1	0.0177675	0.680163	1	0.0177674	0.674638	1	0.101054	0.0379925	1	0.0392672	0.556934	1	-0.00357893	0.939534	1	-0.0584832	0.218985	1	-0.0584832	0.320599	1	-0.019216	0.556652	1	blue	turquoise	F	F	NA
Ak3	0.0827806	0.0963335	1	-0.051059	0.135943	1	-0.0628538	0.0682008	1	-0.0628538	0.0718711	1	0.0199268	0.584367	1	0.0641083	0.140424	1	0.0678975	0.0295169	1	0.0172121	0.571693	1	0.0172121	0.515796	1	0.0813204	0.0267738	1	yellow	brown	F	F	astrocyte
Ak4	-0.0945962	0.305711	1	-0.0868309	0.17504	1	0.014978	0.813138	1	0.014978	0.803109	1	-0.0796182	0.258067	1	0.0172562	0.889989	1	0.0134941	0.878429	1	-0.0669639	0.449199	1	-0.0669639	0.450832	1	-0.0497077	0.568131	1	turquoise	turquoise	F	F	NA
Ak5	-0.0275418	0.428326	1	-0.00157454	0.947492	1	0.0315555	0.191275	1	0.0315555	0.205888	1	0.00401374	0.877347	1	-0.0446269	0.238512	1	-0.00717504	0.787176	1	-0.00490596	0.853512	1	-0.00490596	0.85958	1	-0.0495328	0.073069	1	midnightblue	brown	F	F	NA
Ak6	-0.0290669	0.783266	1	-0.0348836	0.632687	1	-0.0946779	0.198279	1	-0.0946779	0.17002	1	-0.123745	0.137132	1	0.0358849	0.784211	1	-0.0400401	0.665859	1	0.0108391	0.90685	1	0.0108391	0.884207	1	0.046724	0.661569	1	turquoise	turquoise	F	F	NA
Ak7	0.32877	0.152945	1	-0.175459	0.26676	1	-0.216575	0.172018	1	-0.216575	0.11117	1	0.112195	0.547297	1	-0.159477	0.418832	1	-0.0357573	0.797033	1	0.370669	0.0101701	1	0.370669	0.00961558	0.941986	0.211192	0.146688	1	royalblue	darkorange	F	F	ependymal
Ak8	-0.422555	0.0549273	1	0.286333	0.0592621	1	0.0995157	0.504382	1	0.0995157	0.513106	1	-0.323039	0.0396416	1	0.0133646	0.950992	1	-0.194629	0.209554	1	-0.0748905	0.626659	1	-0.0748905	0.441086	1	-0.0615259	0.74939	1	blue	blue	F	F	ependymal
Akap1	-0.0543744	0.189715	1	0.0686794	0.0189023	1	0.0697456	0.017237	1	0.0697456	0.0338523	1	0.0153712	0.573741	1	-0.118978	0.0131069	1	0.061279	0.0664115	1	0.00478472	0.883897	1	0.00478472	0.887024	1	-0.114193	0.0017264	0.290221	blue	green	F	F	NA
Akap10	-0.00765501	0.861155	1	-0.0807668	0.0100928	1	-0.0144979	0.6316	1	-0.0144979	0.656573	1	-0.022153	0.460915	1	-0.0754474	0.151833	1	0.0399709	0.280565	1	-0.0140621	0.702628	1	-0.0140621	0.72404	1	-0.0895095	0.0142363	1	brown	turquoise	T	F	NA
Akap11	-0.0650104	0.0255201	1	0.000185996	0.992393	1	0.0382092	0.0552311	1	0.0382092	0.0469236	1	-0.0268011	0.264989	1	-0.0725208	0.0340742	1	-0.0160955	0.496299	1	0.0251834	0.288897	1	0.0251834	0.283869	1	-0.0473374	0.0731488	1	brown	pink	F	F	NA
Akap12	-0.283481	0.00448065	1	0.11463	0.0860003	1	0.24954	0.000414244	0.216392	0.24954	0.00180288	0.299995	-0.0339413	0.5742	1	0.00713979	0.933248	1	0.0307892	0.609986	1	0.0728125	0.230745	1	0.0728125	0.146287	1	0.0799523	0.255519	1	brown	blue	F	F	NA
Akap13	-0.095153	0.120994	1	0.0262234	0.530934	1	0.171013	0.000167331	0.11204	0.171013	0.000296269	0.078962	0.0758603	0.103691	1	-0.102078	0.052417	1	0.011809	0.746019	1	-0.0387185	0.290966	1	-0.0387185	0.274169	1	-0.140797	0.00113743	0.214802	blue	lightgreen	F	F	endothelial
Akap14	0.0921249	0.699218	1	-0.225538	0.174682	1	-0.361917	0.0321026	1	-0.361917	0.0372483	1	-0.269792	0.116925	1	0.029871	0.905609	1	-0.0767906	0.666693	1	-0.04681	0.792774	1	-0.04681	0.761315	1	-0.016939	0.931172	1	turquoise	turquoise	F	F	NA
Akap17b	0.00152155	0.977144	1	-0.0237882	0.517304	1	-0.0646386	0.0830819	1	-0.0646386	0.100952	1	-0.063117	0.0992717	1	0.0525172	0.346589	1	-0.0485201	0.220359	1	-0.0268591	0.495011	1	-0.0268591	0.429993	1	0.0256581	0.564829	1	blue	turquoise	F	F	NA
Akap2	-0.0936143	0.0303055	1	0.0282141	0.333487	1	0.0176945	0.54284	1	0.0176945	0.577733	1	-0.0759199	0.0127829	1	-0.0174845	0.70578	1	-0.0434286	0.188681	1	0.0163581	0.617627	1	0.0163581	0.620669	1	-0.00112641	0.973001	1	salmon	turquoise	F	F	NA
Akap3	0.653913	0.222784	1	-0.239384	0.515189	1	0.0987449	0.787936	1	0.0987449	0.77105	1	0.752658	0.0744029	1	-0.820044	0.0889631	1	0.900007	0.00976077	1	0.183145	0.585717	1	0.183145	0.618034	1	-0.636899	0.03836	1	blue	turquoise	F	F	NA
Akap5	-0.205436	9.71995e-06	0.0121671	0.0664419	0.0236148	1	-0.0415332	0.149747	1	-0.0415332	0.0961303	1	-0.24697	4.48117e-07	0.000392801	-0.0206423	0.625713	1	0.033525	0.265243	1	-0.125778	0.00011097	0.0827902	-0.125778	0.000958174	0.189146	-0.14642	1.13073e-05	0.00593417	blue	lightcyan	T	F	NA
Akap6	-0.182342	5.57091e-09	1.9295e-05	0.060572	0.00114716	0.43969	0.0808206	3.13965e-05	0.0310692	0.0808206	0.000219997	0.0639251	-0.101521	2.93638e-05	0.0130877	-0.0511971	0.0965213	1	0.00424023	0.843328	1	-0.00876092	0.683229	1	-0.00876092	0.726108	1	-0.059958	0.00467739	0.580483	brown	lightyellow	F	F	pyramidal
Akap7	0.104877	0.0814311	1	-0.0317877	0.437579	1	-0.00777838	0.848853	1	-0.00777838	0.794319	1	0.0970988	0.0767264	1	0.0317118	0.687798	1	-0.0425274	0.447043	1	0.0242911	0.663386	1	0.0242911	0.640084	1	0.0560029	0.348031	1	turquoise	turquoise	F	F	interneuron
Akap8	-0.0582688	0.0768039	1	0.0587527	0.0112228	1	0.052137	0.0233641	1	0.052137	0.0302789	1	-0.00613173	0.803214	1	-0.0484404	0.187132	1	0.0614426	0.0204276	1	0.0344189	0.185041	1	0.0344189	0.149526	1	-0.0140215	0.631084	1	blue	cyan	F	F	NA
Akap8l	-0.0837436	0.067696	1	0.0758269	0.0180021	1	0.0628356	0.0477258	1	0.0628356	0.0869568	1	-0.020908	0.450425	1	-0.0110555	0.812267	1	0.0927633	0.00681988	1	-0.0288079	0.383316	1	-0.0288079	0.313832	1	-0.0398634	0.295442	1	yellow	darkturquoise	F	F	NA
Akap9	-0.0991085	0.0217975	1	-0.0497045	0.090857	1	0.0128895	0.656065	1	0.0128895	0.600313	1	-0.086219	0.0230356	1	-0.047884	0.315473	1	-0.00268592	0.93618	1	0.0352497	0.296233	1	0.0352497	0.355411	1	-0.0126343	0.669478	1	brown	turquoise	T	T	NA
Akip1	0.478935	0.00175008	0.580631	-0.0189183	0.849473	1	-0.0887205	0.375517	1	-0.0887205	0.410174	1	0.390215	0.000358055	0.0910985	0.32251	0.0500242	1	-0.125438	0.273942	1	-0.196864	0.0889811	1	-0.196864	0.119127	1	0.125646	0.224125	1	brown	brown	F	F	ependymal
Akirin1	0.0716819	0.0808621	1	-0.0399119	0.156437	1	-0.0509821	0.0722871	1	-0.0509821	0.0631899	1	0.0206999	0.518275	1	0.0395183	0.210711	1	-0.0225243	0.31157	1	-0.0531253	0.0198836	1	-0.0531253	0.0340371	1	-0.013607	0.539974	1	yellow	turquoise	F	F	NA
Akirin2	-0.0293776	0.507649	1	0.0115329	0.70577	1	-0.0092112	0.762934	1	-0.0092112	0.774077	1	-0.0385888	0.224051	1	0.0112397	0.843172	1	-0.00111315	0.977889	1	0.00879831	0.826648	1	0.00879831	0.820678	1	0.020038	0.632823	1	turquoise	turquoise	F	F	NA
Akna	0.36905	0.00145223	0.514044	0.142213	0.0642296	1	0.238415	0.00268913	0.777725	0.238415	0.00693427	0.760814	0.607465	1.48838e-08	2.03474e-05	0.0113083	0.925852	1	0.091922	0.287689	1	0.268671	0.00293016	0.819441	0.268671	0.00279829	0.409052	0.279979	0.00410924	0.532822	blue	black	F	F	NA
Akr1a1	0.124022	6.21202e-06	0.00850311	-0.0165489	0.325694	1	-0.0283017	0.0962695	1	-0.0283017	0.128822	1	0.0957208	3.45609e-05	0.0148903	0.0390091	0.177571	1	-0.0316731	0.12276	1	-0.0379751	0.0657718	1	-0.0379751	0.0913418	1	0.00103408	0.960082	1	brown	turquoise	T	F	NA
Akr1b10	0.053231	0.438391	1	0.0493905	0.298789	1	0.0696973	0.145029	1	0.0696973	0.0803416	1	0.122928	0.043134	1	0.0874143	0.195573	1	0.022797	0.630376	1	0.0144713	0.759838	1	0.0144713	0.763456	1	0.101886	0.0371159	1	blue	red	F	F	NA
Akr1b8	0.451425	0.172998	1	0.250214	0.271919	1	0.196631	0.386663	1	0.196631	0.380952	1	0.648055	0.0110682	1	0.368518	0.190614	1	-0.267046	0.18005	1	0.328309	0.101016	1	0.328309	0.112411	1	0.696827	0.00107507	0.20598	blue	yellow	F	F	NA
Akr1c14	-0.218213	0.391867	1	-0.00237274	0.989189	1	0.0356626	0.838665	1	0.0356626	0.826235	1	-0.182551	0.350299	1	-0.345705	0.175807	1	-0.0792461	0.657849	1	0.0756144	0.672565	1	0.0756144	0.61462	1	-0.270091	0.186071	1	brown	royalblue	F	F	NA
Akr1c18	-0.19211	0.235492	1	-0.144947	0.195299	1	0.211058	0.0620548	1	0.211058	0.0342234	1	0.0189479	0.884257	1	-0.20098	0.353681	1	0.120979	0.429195	1	0.129705	0.396909	1	0.129705	0.433481	1	-0.0712755	0.601658	1	brown	turquoise	F	F	NA
Akr1e1	0.0139433	0.845325	1	0.00739637	0.880781	1	0.019296	0.695814	1	0.019296	0.662945	1	0.0332392	0.560633	1	-0.0572902	0.366518	1	-0.0102838	0.817929	1	0.0307854	0.491738	1	0.0307854	0.476311	1	-0.0265048	0.569244	1	yellow	turquoise	T	F	NA
Akr7a5	0.0340087	0.574964	1	0.0416928	0.321032	1	0.0203626	0.626424	1	0.0203625	0.563533	1	0.0543713	0.288656	1	-0.0739863	0.281177	1	0.0516711	0.287078	1	0.071205	0.144598	1	0.071205	0.145245	1	-0.00278138	0.954431	1	blue	blue	F	F	NA
Akt1	0.104422	0.000382586	0.204337	-0.0273982	0.150374	1	-0.0717451	0.000402529	0.211821	-0.0717451	0.00118912	0.22138	0.0326773	0.131482	1	-0.0060089	0.81548	1	0.00428727	0.813846	1	0.00314926	0.86266	1	0.00314926	0.848799	1	-0.00285964	0.895652	1	brown	blue	F	F	NA
Akt1s1	0.0263695	0.638106	1	0.000576999	0.988085	1	-0.0721582	0.0670535	1	-0.0721582	0.120625	1	-0.0457887	0.158414	1	0.0713677	0.0903419	1	-0.0144017	0.623809	1	-0.0172061	0.558123	1	-0.0172061	0.52182	1	0.0541616	0.106994	1	yellow	blue	F	F	NA
Akt2	-0.0733981	0.170156	1	0.0152469	0.676642	1	-0.0442532	0.229539	1	-0.0442532	0.145092	1	-0.117651	0.0156304	1	0.0514695	0.392771	1	-0.0152062	0.720145	1	0.00396833	0.925461	1	0.00396833	0.929576	1	0.0554378	0.174757	1	turquoise	brown	F	F	astrocyte
Akt3	-0.0681384	0.0138762	1	-0.00336066	0.855438	1	0.00597661	0.746042	1	0.00597661	0.72339	1	-0.0621618	0.012774	1	-0.0176924	0.535265	1	-0.0388898	0.0583375	1	-0.0349935	0.0873006	1	-0.0349935	0.141573	1	-0.0526859	0.00922125	0.919639	brown	brown	T	F	NA
Aktip	0.037861	0.366509	1	-0.0159995	0.579143	1	-0.030982	0.285153	1	-0.030982	0.199162	1	0.00687899	0.84894	1	0.0178987	0.677896	1	0.0690543	0.0272935	1	-0.0138397	0.649765	1	-0.0138397	0.688256	1	0.00405894	0.880378	1	yellow	blue	F	F	NA
Alad	-0.0622769	0.308222	1	0.0140493	0.737689	1	0.00328669	0.937511	1	0.00328669	0.942015	1	-0.0589902	0.151601	1	-0.0208604	0.749118	1	0.0145561	0.752313	1	0.00411604	0.928855	1	0.00411604	0.927008	1	-0.0167444	0.723758	1	turquoise	turquoise	F	F	NA
Alas1	-0.0427333	0.302337	1	0.0301361	0.291979	1	0.0293103	0.305235	1	0.0293103	0.286783	1	-0.0134229	0.678009	1	-0.0124716	0.77047	1	0.00214697	0.943349	1	-0.0346142	0.255327	1	-0.0346142	0.272527	1	-0.0470859	0.129204	1	turquoise	brown	F	F	endothelial
Alas2	0.235725	0.231794	1	-0.238317	0.0826164	1	-0.0881155	0.514699	1	-0.0881155	0.374287	1	0.147609	0.393805	1	0.668146	0.0276574	1	-0.340174	0.108289	1	-0.409194	0.0548815	1	-0.409194	0.0423283	1	0.258952	0.245516	1	turquoise	yellow	F	F	NA
Alcam	-0.176772	2.66148e-05	0.0273804	0.0590045	0.0280984	1	0.0725397	0.00773411	1	0.0725397	0.0110504	1	-0.104232	0.00119455	0.222279	-0.0356311	0.405597	1	-0.00509724	0.865894	1	0.040842	0.180278	1	0.040842	0.15148	1	0.00521094	0.875528	1	brown	turquoise	F	F	NA
Aldh16a1	0.380158	8.6368e-05	0.0682678	0.023484	0.700214	1	0.00749353	0.902143	1	0.00749353	0.902466	1	0.387651	3.23149e-06	0.00208741	0.0900439	0.352307	1	-0.000846251	0.990089	1	-0.0105538	0.876904	1	-0.0105538	0.877439	1	0.0794901	0.242892	1	blue	red	F	F	NA
Aldh18a1	0.0179719	0.801972	1	-0.0931076	0.0648313	1	0.00971327	0.844254	1	0.00971327	0.842098	1	0.0276851	0.599011	1	0.0331184	0.608477	1	-0.0528233	0.250689	1	-0.0335669	0.463486	1	-0.0335669	0.49993	1	-0.000448494	0.991384	1	turquoise	turquoise	F	F	NA
Aldh1a1	0.0965358	0.113718	1	-0.189154	3.83778e-05	0.0363116	-0.0973562	0.0228796	1	-0.0973562	0.056993	1	-0.00082042	0.980102	1	0.0888288	0.169363	1	-0.207942	3.13413e-05	0.0310458	0.0761901	0.097129	1	0.0761901	0.0738494	1	0.165019	0.00241147	0.367846	blue	turquoise	F	F	NA
Aldh1a2	-0.118609	0.727502	1	-0.140208	0.551113	1	0.313088	0.186712	1	0.313088	0.0901046	1	0.194479	0.508389	1	0.155366	0.625722	1	0.07958	0.723683	1	0.324416	0.153866	1	0.324416	0.142948	1	0.479782	0.0446948	1	tan	white	T	F	NA
Aldh1a3	-0.624237	0.0560485	1	0.497893	0.0282825	1	0.141275	0.523068	1	0.141275	0.488493	1	-0.482963	0.0593135	1	-0.610145	0.0689591	1	0.480134	0.0438629	1	0.331231	0.159516	1	0.331231	0.242834	1	-0.278915	0.106018	1	brown	yellow	F	F	NA
Aldh1b1	0.0338179	0.678706	1	-0.0751471	0.186269	1	0.0530599	0.348267	1	0.0530599	0.237333	1	0.0868778	0.222256	1	8.69229e-05	0.999213	1	-0.0948918	0.13259	1	-0.0882327	0.161284	1	-0.0882327	0.156542	1	-0.0881457	0.171084	1	yellow	pink	F	F	NA
Aldh1l1	0.14289	0.0135957	1	-0.0272888	0.480323	1	-0.0482207	0.215111	1	-0.0482207	0.175652	1	0.0946689	0.0434626	1	0.100556	0.175307	1	-0.0128784	0.804198	1	0.0402965	0.439268	1	0.0402965	0.457554	1	0.140853	0.00862365	0.881043	brown	magenta	F	F	NA
Aldh1l2	0.526949	3.34353e-07	0.000699912	0.105719	0.0873944	1	0.248762	0.000169573	0.11321	0.248762	0.000150765	0.0480932	0.775711	1.28986e-10	2.99601e-07	0.136259	0.14782	1	0.0370709	0.573853	1	0.0707222	0.285526	1	0.0707222	0.22768	1	0.206982	0.00815386	0.848081	blue	brown	F	F	NA
Aldh2	0.0433219	0.258568	1	0.0304729	0.24961	1	-0.00630443	0.810368	1	-0.00630443	0.820919	1	0.0370175	0.180762	1	-0.0344918	0.417691	1	0.0758588	0.0144279	1	0.0295535	0.326904	1	0.0295535	0.336795	1	-0.00493837	0.871437	1	blue	magenta	F	F	NA
Aldh3a1	-0.719966	0.0330432	1	0.115961	0.609942	1	-0.0452206	0.842108	1	-0.0452206	0.837565	1	-0.765187	0.00396083	0.518563	0.561993	0.0953158	1	0.0379629	0.871454	1	-0.227436	0.334765	1	-0.227436	0.39247	1	0.334557	0.096426	1	blue	green	F	F	NA
Aldh3a2	0.0136632	0.681312	1	0.0256234	0.26735	1	0.0135806	0.554585	1	0.0135806	0.506258	1	0.0272439	0.340446	1	0.0472159	0.128975	1	-0.00175567	0.935552	1	-0.00708008	0.744491	1	-0.00708008	0.758935	1	0.0401358	0.079768	1	blue	green	F	F	NA
Aldh3b1	0.552731	0.00023975	0.147325	0.0402595	0.674716	1	-0.00495784	0.95874	1	-0.00495784	0.954115	1	0.547773	4.52278e-05	0.0185628	-0.0244089	0.87126	1	0.0773968	0.468636	1	0.222873	0.0408926	1	0.222873	0.0379993	1	0.198464	0.0772876	1	blue	yellow	F	F	NA
Aldh3b2	-0.0846038	0.825955	1	0.136084	0.608711	1	-0.363979	0.174889	1	-0.363979	0.147203	1	-0.448583	0.136799	1	0.23079	0.493039	1	-0.356506	0.138044	1	-0.288136	0.228699	1	-0.288136	0.194779	1	-0.0573453	0.819079	1	black	green	F	F	NA
Aldh4a1	0.00430977	0.933881	1	0.0728613	0.0470048	1	0.0280942	0.434819	1	0.0280942	0.464651	1	0.0324039	0.363857	1	0.06036	0.280671	1	0.0465246	0.240174	1	-0.0145395	0.711675	1	-0.0145395	0.725356	1	0.0458205	0.230308	1	blue	brown	F	F	NA
Aldh5a1	-0.0362723	0.214061	1	-0.00806849	0.6864	1	-0.0639766	0.00240741	0.722792	-0.0639766	0.0033821	0.466781	-0.100249	0.0002506	0.0702129	0.022793	0.470274	1	0.00764921	0.731262	1	-0.010571	0.635249	1	-0.010571	0.632686	1	0.012222	0.613426	1	blue	magenta	T	F	NA
Aldh6a1	0.0563857	0.124699	1	0.0375644	0.137912	1	-0.0613423	0.017588	1	-0.0613423	0.0202828	1	-0.00495665	0.858542	1	0.0178546	0.729879	1	0.10855	0.00452605	1	0.0573397	0.121524	1	0.0573397	0.0851355	1	0.0751943	0.0756567	1	brown	magenta	F	F	NA
Aldh7a1	0.033483	0.354212	1	0.023097	0.354387	1	-0.0389888	0.121309	1	-0.0389888	0.0933039	1	-0.0055058	0.853488	1	0.05712	0.288729	1	-0.00666702	0.860145	1	0.00385787	0.918785	1	0.00385787	0.921543	1	0.0609779	0.108672	1	turquoise	magenta	F	F	astrocyte
Aldh9a1	0.0903744	0.0456342	1	0.0708102	0.0241398	1	-0.00080475	0.978937	1	-0.00080475	0.979296	1	0.0895697	0.0105559	1	0.066922	0.333917	1	0.0262572	0.590527	1	-0.00598663	0.902212	1	-0.00598663	0.893622	1	0.0609354	0.25112	1	brown	royalblue	F	F	oligodendrocyte
Aldoa	-0.00384872	0.873408	1	0.0276567	0.102304	1	0.0156496	0.350181	1	0.0156496	0.381385	1	0.0118009	0.535585	1	0.0241018	0.241166	1	-0.0222548	0.127885	1	-0.04648	0.00224441	0.68774	-0.04648	0.00318332	0.447872	-0.0223782	0.206124	1	grey60	green	T	F	NA
Aldoart2	1.70297	0.00121698	0.458307	-0.836207	0.0178076	1	-0.632071	0.0694005	1	-0.632071	0.0209817	1	1.0709	0.0189744	1	0.551165	0.212777	1	-0.399125	0.202145	1	-0.422094	0.177837	1	-0.422094	0.214828	1	0.129071	0.640971	1	brown	yellow	F	F	NA
Aldob	0.107162	0.544211	1	0.0168104	0.890127	1	0.0772874	0.526266	1	0.0772874	0.543732	1	0.184449	0.13056	1	-0.019397	0.922737	1	0.0967087	0.495166	1	0.161835	0.255855	1	0.161835	0.262169	1	0.142438	0.306294	1	turquoise	turquoise	F	F	NA
Aldoc	0.213537	6.06902e-09	2.07684e-05	-0.0186142	0.367617	1	-0.103217	8.42946e-06	0.0107769	-0.103217	3.0528e-05	0.0135247	0.11032	0.000122678	0.0411709	0.0801035	0.0152331	1	0.0363632	0.112332	1	0.0431786	0.060805	1	0.0431786	0.0572421	1	0.123282	4.40021e-05	0.0181508	brown	red	F	F	astrocyte
Alg1	0.0836639	0.25251	1	0.0113625	0.820534	1	0.0194437	0.69803	1	0.0194437	0.745943	1	0.103108	0.0116335	1	0.0123615	0.843426	1	-0.0224836	0.611849	1	-0.0199017	0.653213	1	-0.0199017	0.631661	1	-0.00754022	0.872729	1	turquoise	turquoise	F	F	NA
Alg10b	-0.128282	0.00487835	1	-0.0145855	0.627455	1	0.0234925	0.4354	1	0.0234925	0.492107	1	-0.10479	0.00083765	0.171392	-0.0610419	0.129576	1	-0.00838786	0.765546	1	0.0233796	0.407422	1	0.0233796	0.471147	1	-0.0376624	0.135137	1	brown	yellow	F	F	NA
Alg11	-0.107018	0.0103947	1	0.0176737	0.524861	1	-0.0127657	0.645657	1	-0.0127657	0.585934	1	-0.119784	0.00199212	0.321693	-0.0140804	0.750551	1	-0.00872854	0.780441	1	0.0388195	0.218757	1	0.0388195	0.198114	1	0.0247391	0.466041	1	brown	turquoise	F	F	NA
Alg12	-0.10064	0.318219	1	0.0372917	0.590459	1	0.00315523	0.963621	1	0.00315523	0.965434	1	-0.0974852	0.156183	1	0.0816687	0.32496	1	0.0426118	0.466561	1	-0.110933	0.0622502	1	-0.110933	0.0879099	1	-0.029264	0.581238	1	turquoise	turquoise	F	F	NA
Alg13	-0.00896946	0.907023	1	-0.0584363	0.273473	1	-0.0132635	0.802426	1	-0.0132635	0.724	1	-0.022233	0.747073	1	0.0411485	0.550731	1	-0.0865639	0.0803663	1	-0.0276827	0.570183	1	-0.0276827	0.515661	1	0.0134657	0.803872	1	brown	turquoise	F	F	NA
Alg14	0.132234	0.125939	1	-0.0364361	0.536524	1	-0.121976	0.0429098	1	-0.121976	0.0437052	1	0.0102584	0.869151	1	0.0760237	0.377198	1	0.00929143	0.878182	1	-0.00128761	0.983051	1	-0.00128761	0.981644	1	0.0747361	0.25298	1	turquoise	blue	F	F	NA
Alg2	-0.0365184	0.222752	1	0.01388	0.4993	1	0.0121917	0.552663	1	0.0121917	0.549501	1	-0.0243267	0.310838	1	-0.0247748	0.478064	1	-0.0175609	0.477002	1	0.00568465	0.817486	1	0.00568465	0.836809	1	-0.0190901	0.408255	1	saddlebrown	pink	F	F	interneuron
Alg3	0.0666959	0.467252	1	0.00981877	0.876394	1	-0.0366216	0.562529	1	-0.0366216	0.577452	1	0.0300743	0.631653	1	-0.00186124	0.983256	1	-0.0636011	0.313208	1	0.0714816	0.257715	1	0.0714816	0.256907	1	0.0696203	0.272823	1	brown	brown	F	F	NA
Alg5	0.0844122	0.23999	1	0.0155559	0.751897	1	0.0509854	0.302828	1	0.0509854	0.307334	1	0.135398	0.0139863	1	-0.0428994	0.353865	1	0.0404646	0.217875	1	0.0650927	0.0503858	1	0.0650927	0.0863347	1	0.0221932	0.442212	1	turquoise	yellow	F	F	NA
Alg6	-0.00198744	0.978584	1	0.0317409	0.535327	1	0.010863	0.831661	1	0.010863	0.826648	1	0.0088756	0.871942	1	-0.00689153	0.930603	1	0.0212574	0.704242	1	-0.0193867	0.729161	1	-0.0193867	0.72822	1	-0.0262782	0.638834	1	turquoise	turquoise	F	F	NA
Alg8	-0.0987116	0.368626	1	0.0297037	0.693922	1	0.157212	0.0418666	1	0.157212	0.0418972	1	0.0585001	0.465784	1	0.0318818	0.748576	1	-0.0418174	0.552703	1	0.0622068	0.378252	1	0.0622068	0.369811	1	0.0940886	0.193154	1	turquoise	turquoise	F	F	NA
Alg9	0.0157608	0.779829	1	-0.0175893	0.651439	1	-0.00624302	0.872478	1	-0.00624302	0.876525	1	0.00951776	0.810579	1	0.0361525	0.521612	1	-0.053209	0.18551	1	0.0167912	0.673398	1	0.0167912	0.681164	1	0.0529437	0.184839	1	yellow	blue	T	F	NA
Alk	-0.00539583	0.951986	1	-0.0362434	0.558585	1	0.0254078	0.681455	1	0.0254078	0.705177	1	0.020012	0.728279	1	0.226031	0.00255006	0.751579	-0.159244	0.00263528	0.767199	-0.0630044	0.214455	1	-0.0630044	0.206681	1	0.163026	0.00389197	0.512372	brown	turquoise	F	F	interneuron
Alkbh1	0.0829028	0.187406	1	-0.0113822	0.791126	1	-0.0571835	0.187594	1	-0.0571835	0.186726	1	0.0257193	0.575454	1	0.00452861	0.954684	1	-0.110772	0.0541649	1	-0.0101912	0.856506	1	-0.0101912	0.841425	1	-0.00566258	0.926024	1	brown	turquoise	F	F	NA
Alkbh2	0.317923	0.0364835	1	0.0575646	0.574128	1	-0.000703751	0.994508	1	-0.000703751	0.994343	1	0.31722	0.00742041	0.796128	-0.00306789	0.979823	1	0.0440633	0.60798	1	-0.0121319	0.887536	1	-0.0121319	0.885272	1	-0.0151998	0.860037	1	blue	blue	F	F	NA
Alkbh3	0.150525	0.123802	1	0.123673	0.0684284	1	-0.00202119	0.975778	1	-0.00202119	0.975327	1	0.148504	0.0443271	1	0.0511627	0.673744	1	-0.0396313	0.644714	1	0.073179	0.395853	1	0.073179	0.38839	1	0.124342	0.158173	1	turquoise	turquoise	F	F	NA
Alkbh4	-0.071502	0.4369	1	0.013154	0.835279	1	0.0303052	0.632263	1	0.0303052	0.664831	1	-0.0411969	0.472665	1	-0.134272	0.0947484	1	-0.0277743	0.620057	1	0.137276	0.0174429	1	0.137276	0.0183494	1	0.00300425	0.957821	1	yellow	turquoise	F	F	NA
Alkbh5	0.0793278	0.0101619	1	-0.0618946	0.00401137	0.997095	-0.0711244	0.00111432	0.430277	-0.0711244	0.00694247	0.761472	0.0082034	0.660319	1	0.0235382	0.659981	1	0.0311989	0.410822	1	-0.0302072	0.425746	1	-0.0302072	0.462013	1	-0.00666901	0.849052	1	turquoise	salmon	F	F	NA
Alkbh6	-0.105709	0.12239	1	0.048079	0.304815	1	0.0143081	0.758775	1	0.0143081	0.759898	1	-0.0914005	0.070522	1	0.0737695	0.21449	1	0.00293096	0.943918	1	-0.0935318	0.0288366	1	-0.0935318	0.021442	1	-0.0197623	0.661135	1	blue	turquoise	T	F	NA
Alkbh7	0.102623	0.314771	1	-0.011891	0.865197	1	-6.90049e-05	0.999214	1	-6.90049e-05	0.999165	1	0.102554	0.191636	1	0.147306	0.131822	1	-0.186531	0.00856528	1	-0.0299174	0.661478	1	-0.0299174	0.632532	1	0.117389	0.117052	1	brown	turquoise	F	F	NA
Alkbh8	-0.112655	0.0338241	1	-0.0970494	0.00897449	1	-0.0101113	0.776974	1	-0.0101113	0.790736	1	-0.122767	0.00190246	0.311651	-0.0551592	0.394458	1	-0.0844561	0.0691318	1	0.00476736	0.916773	1	0.00476736	0.914101	1	-0.0503918	0.290456	1	brown	brown	F	F	NA
Alms1	-0.0712694	0.348971	1	-0.0779844	0.140499	1	-0.0391541	0.455045	1	-0.0391541	0.47203	1	-0.110423	0.044096	1	-0.0543966	0.440951	1	-0.0249813	0.616071	1	0.1433	0.00578729	1	0.1433	0.0159121	1	0.0889035	0.0468885	1	brown	blue	F	F	ependymal
Alox12	-0.559418	0.155066	1	0.422462	0.120544	1	-0.0846909	0.752419	1	-0.0846909	0.738803	1	-0.644109	0.035864	1	-0.527934	0.157098	1	0.134717	0.60616	1	0.351876	0.181776	1	0.351876	0.103584	1	-0.176058	0.556938	1	blue	turquoise	F	F	NA
Alox12b	-0.27261	0.102089	1	0.116896	0.305111	1	0.0138454	0.90274	1	0.0138454	0.883854	1	-0.258764	0.065544	1	-0.388256	0.0371342	1	0.37289	0.00547957	1	-0.165068	0.2032	1	-0.165068	0.206736	1	-0.553325	0.000183651	0.0554425	turquoise	yellow	F	F	pyramidal
Alox5	0.575945	0.063713	1	0.160534	0.446318	1	0.758717	0.000736861	0.327196	0.758717	0.00401895	0.524772	1.33466	1.01533e-07	0.000108979	0.281565	0.298462	1	-0.0149268	0.937495	1	0.0656105	0.73049	1	0.0656105	0.728107	1	0.347176	0.0749058	1	blue	red	F	F	microglia
Alox5ap	0.402774	0.00580546	1	0.21304	0.0313843	1	0.163627	0.0947244	1	0.163627	0.0870576	1	0.566401	1.547e-05	0.00772249	0.0776247	0.576765	1	0.138477	0.162931	1	-0.0604276	0.539076	1	-0.0604276	0.578733	1	0.0171971	0.839353	1	blue	red	F	F	microglia
Alox8	-0.111695	0.233375	1	0.188888	0.00494232	1	0.0215189	0.737433	1	0.0215189	0.746992	1	-0.090176	0.165154	1	-0.00411987	0.970473	1	0.0418237	0.5957	1	0.144994	0.0704504	1	0.144994	0.0638851	1	0.140874	0.0912543	1	turquoise	green	F	F	NA
Aloxe3	-0.049746	0.609815	1	0.143896	0.0367552	1	0.0470433	0.484899	1	0.0470433	0.498119	1	-0.00270274	0.967935	1	0.0194096	0.820466	1	0.0234303	0.698591	1	0.0236164	0.696319	1	0.0236164	0.723957	1	0.043026	0.418696	1	turquoise	turquoise	F	F	pyramidal
Alpk1	0.166797	0.0353816	1	0.0358323	0.502583	1	0.0760948	0.158241	1	0.0760948	0.158231	1	0.242892	0.000254156	0.0708853	0.0109951	0.893578	1	0.149835	0.0127638	1	0.0868404	0.139846	1	0.0868404	0.212563	1	0.0978356	0.037637	1	blue	yellow	F	F	astrocyte
Alpk3	-0.0920627	0.771358	1	0.0333446	0.878729	1	-0.0320099	0.883546	1	-0.0320099	0.876594	1	-0.124073	0.602779	1	0.0781612	0.702822	1	-0.375558	0.0122515	1	-0.220027	0.133328	1	-0.220027	0.110836	1	-0.141866	0.354801	1	turquoise	brown	F	F	NA
Alpl	-0.278595	0.0551038	1	0.109832	0.266315	1	0.0532006	0.588236	1	0.0532006	0.621478	1	-0.225395	0.0176665	1	0.0843241	0.522918	1	-0.0145267	0.876052	1	-0.199739	0.0363468	1	-0.199739	0.02515	1	-0.115415	0.25369	1	yellow	yellow	F	F	NA
Als2	-0.0493358	0.371837	1	-0.0925307	0.0182713	1	-0.00782987	0.836565	1	-0.00782987	0.838393	1	-0.0571657	0.160324	1	-0.0981879	0.103572	1	0.027877	0.508168	1	0.0334341	0.42792	1	0.0334341	0.468513	1	-0.0647539	0.099033	1	skyblue	turquoise	T	F	NA
Als2cl	-0.04024	0.604373	1	0.159411	0.00450164	1	0.15812	0.00480707	1	0.15812	0.00279822	0.409052	0.11788	0.0663135	1	0.028041	0.693366	1	0.0867372	0.0893648	1	0.0543685	0.282306	1	0.0543685	0.299423	1	0.0824095	0.0993619	1	turquoise	red	F	F	NA
Als2cr12	0.201409	0.694238	1	0.0282584	0.936241	1	-0.00748666	0.983091	1	-0.00748666	0.983881	1	0.193922	0.570083	1	0.254735	0.603857	1	-0.0127213	0.970725	1	0.245159	0.480622	1	0.245159	0.535205	1	0.499894	0.0872233	1	purple	turquoise	F	F	NA
Alx4	-0.367977	0.319839	1	0.0658303	0.795416	1	0.210273	0.409231	1	0.210273	0.340184	1	-0.157704	0.59572	1	-0.0373782	0.892221	1	-0.0724784	0.710404	1	0.225199	0.251715	1	0.225199	0.170264	1	0.187821	0.398057	1	tan	white	F	F	NA
Alyref	0.0484927	0.44507	1	-0.0863342	0.0530946	1	-0.103844	0.02117	1	-0.103844	0.0251978	1	-0.0553516	0.23345	1	-0.0193401	0.789218	1	-0.0315971	0.537502	1	0.0266363	0.60299	1	0.0266363	0.593416	1	0.00729624	0.889194	1	turquoise	turquoise	F	F	NA
Alyref2	-0.0523098	0.674593	1	0.0366872	0.669597	1	0.055381	0.520057	1	0.055381	0.573891	1	0.00307118	0.965773	1	0.195512	0.207566	1	-0.124973	0.253832	1	-0.0475121	0.662469	1	-0.0475121	0.664775	1	0.148	0.171631	1	turquoise	magenta	F	F	NA
Amacr	0.0288707	0.668145	1	0.105989	0.0265393	1	0.0201523	0.66456	1	0.0201523	0.663612	1	0.049023	0.321677	1	-0.0504526	0.55033	1	0.0437601	0.464236	1	0.0167958	0.778232	1	0.0167958	0.756309	1	-0.0336568	0.601479	1	blue	turquoise	F	F	NA
Ambra1	-0.0783883	0.0495655	1	0.0423445	0.121054	1	0.0529002	0.054579	1	0.0529002	0.0810955	1	-0.0254882	0.343878	1	0.00789438	0.824889	1	-0.00292167	0.907787	1	0.0216973	0.39158	1	0.0216973	0.410529	1	0.0295917	0.255772	1	brown	blue	F	F	NA
Amdhd2	0.167278	0.104974	1	0.11304	0.112159	1	0.139756	0.0512551	1	0.139756	0.0793812	1	0.307034	7.3491e-05	0.0273674	0.01813	0.83741	1	-0.102609	0.105442	1	-0.0108878	0.861636	1	-0.0108878	0.860837	1	0.00724221	0.907411	1	steelblue	turquoise	F	F	microglia
Amer1	-0.0666356	0.386505	1	-0.024002	0.650226	1	0.0132116	0.802739	1	0.0132116	0.751595	1	-0.053424	0.419547	1	-0.0350991	0.624824	1	-0.00451824	0.92897	1	0.0736913	0.150632	1	0.0736913	0.123972	1	0.0385922	0.479443	1	yellow	turquoise	F	F	NA
Amer2	-0.176828	0.000395168	0.209764	-0.019545	0.54173	1	-0.0274956	0.391659	1	-0.0274956	0.405048	1	-0.204324	3.56405e-06	0.00225645	0.00492733	0.938761	1	0.00564185	0.901	1	0.0833907	0.0709641	1	0.0833907	0.106757	1	0.088318	0.0353353	1	blue	turquoise	F	F	astrocyte
Amer3	0.0261937	0.671416	1	-0.0263314	0.537075	1	-0.0449849	0.29368	1	-0.0449849	0.213606	1	-0.0187912	0.716484	1	-0.0330441	0.513802	1	-0.0509379	0.15823	1	0.0359942	0.316061	1	0.0359942	0.273099	1	0.00295012	0.940122	1	lightyellow	blue	F	F	NA
Amfr	-0.00246259	0.927622	1	0.0148899	0.427741	1	0.0087873	0.638968	1	0.0087873	0.628786	1	0.00632471	0.77852	1	0.00591749	0.85187	1	0.00652221	0.771062	1	0.0144811	0.519004	1	0.0144811	0.527823	1	0.0203986	0.392465	1	yellow	turquoise	F	F	NA
Amh	0.32308	0.12726	1	-0.256653	0.0804544	1	-0.107699	0.456672	1	-0.107699	0.486081	1	0.215381	0.123381	1	0.18967	0.430345	1	-0.227492	0.183803	1	-0.281025	0.102333	1	-0.281025	0.0417171	1	-0.091355	0.644009	1	yellow	salmon	F	F	NA
Amhr2	-0.222295	0.537182	1	-0.0239565	0.923061	1	0.161107	0.517021	1	0.161107	0.490096	1	-0.0611878	0.821775	1	-0.0676583	0.809415	1	0.488268	0.0170786	1	0.00155673	0.993736	1	0.00155673	0.994546	1	-0.0661015	0.677509	1	blue	turquoise	T	F	NA
Amigo1	-0.0859999	0.00366633	0.943984	0.029108	0.139168	1	-0.0360966	0.0684802	1	-0.0360966	0.0861731	1	-0.122097	9.82457e-06	0.00528024	0.0381689	0.289921	1	-0.00333871	0.895206	1	-0.0258641	0.31026	1	-0.0258641	0.397116	1	0.0123048	0.557967	1	blue	magenta	F	F	NA
Amigo2	-0.032889	0.666438	1	0.0235322	0.654951	1	0.035328	0.502898	1	0.035328	0.472473	1	0.00243905	0.966937	1	-0.0850217	0.193445	1	0.056126	0.224167	1	0.115594	0.0146408	1	0.115594	0.0238397	1	0.0305728	0.481288	1	green	turquoise	F	F	mural
Amigo3	-0.0409204	0.726425	1	0.0662608	0.413124	1	0.169142	0.0407067	1	0.169142	0.0863235	1	0.128221	0.0466574	1	-0.0210178	0.868569	1	-0.0603229	0.502804	1	0.0019545	0.982635	1	0.0019545	0.984862	1	-0.0190633	0.792889	1	blue	brown	F	F	NA
Ammecr1	-0.0261377	0.887803	1	0.0360654	0.777937	1	-0.00180995	0.988703	1	-0.00180995	0.988531	1	-0.0279477	0.834221	1	-0.205377	0.190492	1	0.116946	0.290182	1	0.128232	0.24672	1	0.128232	0.299995	1	-0.0771451	0.413316	1	turquoise	blue	F	F	NA
Ammecr1l	0.041733	0.253385	1	-0.0683576	0.00870569	1	-0.0459693	0.0714621	1	-0.0459693	0.0332113	1	-0.00423631	0.894226	1	-0.007526	0.85665	1	-0.0095212	0.74665	1	0.0493746	0.0987382	1	0.0493746	0.147677	1	0.0418486	0.119673	1	turquoise	turquoise	F	F	NA
Amn	0.136727	0.594875	1	-0.0249276	0.888096	1	-0.216453	0.225666	1	-0.216453	0.234984	1	-0.0797267	0.656411	1	0.285472	0.228728	1	-0.000666047	0.996806	1	-0.0493068	0.767047	1	-0.0493068	0.769686	1	0.236165	0.151568	1	green	turquoise	F	F	NA
Amn1	-0.020248	0.824173	1	-0.0508889	0.420024	1	0.0103411	0.86937	1	0.0103411	0.868738	1	-0.00990689	0.879947	1	-0.065478	0.474437	1	0.0557866	0.389381	1	0.106482	0.104038	1	0.106482	0.0628955	1	0.0410041	0.57137	1	yellow	green	F	F	NA
Amot	-0.0998162	0.14749	1	-0.0610608	0.197975	1	-0.0276645	0.556716	1	-0.0276645	0.519821	1	-0.127481	0.0252651	1	-0.00135102	0.98493	1	0.0328313	0.517212	1	0.0291838	0.564631	1	0.0291838	0.531232	1	0.0278327	0.609311	1	turquoise	turquoise	F	F	NA
Amotl1	-0.0873231	0.127418	1	0.0143496	0.713123	1	0.124153	0.00255341	0.751789	0.124153	0.00309907	0.439837	0.0368303	0.388487	1	0.0175227	0.768182	1	0.0194606	0.643636	1	0.12924	0.00338221	0.894847	0.12924	0.00868	0.885203	0.146763	0.000760143	0.159368	purple	brown	T	F	NA
Amotl2	-0.096419	0.121681	1	0.0917947	0.034885	1	-0.029365	0.489701	1	-0.029365	0.518228	1	-0.125784	0.00542143	0.644209	-0.0118611	0.849495	1	0.0744454	0.0971043	1	0.0998179	0.0279055	1	0.0998179	0.0178045	1	0.0879568	0.0795083	1	blue	darkred	F	F	NA
Ampd2	-0.119351	0.00047337	0.237508	0.00942871	0.667327	1	0.0358261	0.107314	1	0.0358261	0.123389	1	-0.0835245	0.00197127	0.319495	-0.0133971	0.697313	1	-0.0300858	0.220197	1	-0.00482654	0.842818	1	-0.00482654	0.854175	1	-0.0182237	0.447783	1	brown	green	F	F	NA
Ampd3	0.0138093	0.754114	1	0.0845114	0.00768527	1	0.0423538	0.168325	1	0.0423538	0.209319	1	0.0561631	0.0674054	1	-0.0157372	0.824262	1	0.0926936	0.0692888	1	0.086092	0.0907754	1	0.086092	0.094419	1	0.0703548	0.169507	1	blue	pink	F	F	astrocyte
Amph	-0.0446633	0.121165	1	0.00271734	0.889797	1	0.0188633	0.338633	1	0.0188633	0.38816	1	-0.0257999	0.212308	1	-0.020714	0.48293	1	-0.0233163	0.266035	1	-0.0131863	0.527416	1	-0.0131863	0.48094	1	-0.0339003	0.175419	1	midnightblue	brown	F	F	NA
Amt	-0.0724797	0.314392	1	0.0120531	0.807393	1	-0.00815403	0.868977	1	-0.00815403	0.876581	1	-0.0806337	0.103004	1	0.00684923	0.926985	1	0.0270928	0.608711	1	0.0757432	0.156394	1	0.0757432	0.18341	1	0.0825925	0.104555	1	turquoise	pink	F	F	astrocyte
Amy1	0.0643604	0.384852	1	-0.00545164	0.914686	1	-0.0329295	0.518556	1	-0.0329295	0.505304	1	0.0314309	0.569389	1	0.1135	0.160957	1	0.0241121	0.670564	1	-0.031867	0.574278	1	-0.031867	0.570937	1	0.0816333	0.159936	1	turquoise	turquoise	F	F	NA
Amz1	0.462639	7.5212e-06	0.00983575	-0.0629345	0.321884	1	0.0529366	0.403938	1	0.0529366	0.413323	1	0.515576	5.48114e-08	6.47804e-05	-0.0343282	0.682104	1	-0.0145238	0.806286	1	-0.0509318	0.391598	1	-0.0509318	0.327431	1	-0.08526	0.201907	1	blue	yellow	F	F	pyramidal
Amz2	-0.025938	0.624168	1	-0.0134905	0.711755	1	-0.023043	0.528574	1	-0.023043	0.482195	1	-0.048981	0.259226	1	0.0386094	0.469085	1	0.00871504	0.816763	1	-0.0392181	0.299826	1	-0.0392181	0.297738	1	-0.000608741	0.987375	1	turquoise	turquoise	F	F	NA
Anapc1	-0.0443439	0.105636	1	-0.0105605	0.571411	1	0.0226836	0.227177	1	0.0226836	0.269039	1	-0.0216603	0.285223	1	-0.0507621	0.109691	1	-0.00561315	0.799771	1	0.0144651	0.514187	1	0.0144651	0.511297	1	-0.036297	0.139926	1	yellow	blue	F	F	NA
Anapc10	0.0707069	0.444406	1	-0.126292	0.052029	1	-0.0189128	0.76624	1	-0.0189128	0.76833	1	0.0517941	0.43089	1	-0.0405154	0.622644	1	0.0128647	0.824923	1	0.00209029	0.971319	1	0.00209029	0.972976	1	-0.0384251	0.478261	1	turquoise	turquoise	F	F	NA
Anapc11	0.0416002	0.248796	1	0.0458689	0.0685419	1	0.00121693	0.960705	1	0.00121693	0.961064	1	0.0428172	0.125438	1	0.0329299	0.540871	1	-0.0234729	0.537623	1	-0.00175143	0.963238	1	-0.00175143	0.963259	1	0.0311785	0.420788	1	blue	brown	F	F	NA
Anapc13	0.143794	0.0410706	1	0.0411934	0.386902	1	-0.0321261	0.499078	1	-0.0321261	0.499496	1	0.111668	0.0334878	1	0.0856024	0.29077	1	-0.00292162	0.95908	1	-0.0350069	0.539549	1	-0.0350069	0.445719	1	0.0505956	0.446468	1	brown	magenta	F	F	NA
Anapc15	0.290707	0.00166092	0.562807	0.000266011	0.996472	1	-0.00638205	0.915523	1	-0.00638205	0.910839	1	0.284325	0.000261947	0.0722645	-0.111482	0.259041	1	0.0881674	0.207616	1	0.0959054	0.171135	1	0.0959054	0.186479	1	-0.0155766	0.815164	1	blue	turquoise	F	F	NA
Anapc16	0.109123	0.0240369	1	-0.0180838	0.577308	1	-0.0370332	0.256442	1	-0.0370332	0.269103	1	0.0720895	0.0436816	1	0.0484878	0.363145	1	-0.00929496	0.804455	1	-0.00466261	0.901135	1	-0.00466261	0.907207	1	0.0438252	0.223568	1	saddlebrown	turquoise	F	F	NA
Anapc2	-0.00717121	0.83176	1	0.0121196	0.60333	1	0.0232842	0.320161	1	0.0232842	0.364837	1	0.0161129	0.495518	1	0.0700112	0.0210981	1	-0.0244809	0.243583	1	-0.0294434	0.162169	1	-0.0294434	0.169775	1	0.0405678	0.0815504	1	blue	blue	F	F	NA
Anapc4	0.000465479	0.9894	1	-0.00236615	0.922046	1	0.0417384	0.0896062	1	0.0417384	0.0745932	1	0.0422039	0.148923	1	-0.0608137	0.0761041	1	0.00922056	0.698944	1	0.0144794	0.544125	1	0.0144794	0.593397	1	-0.0463342	0.0429709	1	turquoise	turquoise	F	F	NA
Anapc5	-0.0247203	0.303693	1	0.0418176	0.0143192	1	0.0429051	0.0121258	1	0.0429051	0.0306419	1	0.0181848	0.297164	1	-0.000297086	0.98954	1	-0.00704286	0.660607	1	-0.0225375	0.164076	1	-0.0225375	0.199733	1	-0.0228346	0.19832	1	blue	black	T	F	NA
Anapc7	0.00678768	0.88429	1	0.0229574	0.476903	1	-0.00537578	0.867353	1	-0.00537578	0.885824	1	0.0014119	0.959085	1	0.0423868	0.330034	1	-0.00551724	0.856982	1	-0.0309037	0.315382	1	-0.0309037	0.277146	1	0.0114831	0.734588	1	turquoise	turquoise	F	F	NA
Ang	0.816093	0.00146493	0.517095	0.0362673	0.827836	1	0.307382	0.0704772	1	0.307382	0.098592	1	1.12347	2.28236e-07	0.000218818	0.256479	0.183168	1	0.135164	0.319084	1	0.0727553	0.590298	1	0.0727553	0.582984	1	0.329235	0.0215345	1	blue	brown	F	F	NA
Angel1	0.0217816	0.828108	1	0.0782268	0.261822	1	0.0782754	0.26153	1	0.0782754	0.306132	1	0.100057	0.124533	1	-0.0636767	0.567111	1	0.0097074	0.901631	1	-0.0423827	0.59001	1	-0.0423827	0.584585	1	-0.106059	0.186068	1	turquoise	turquoise	F	F	NA
Angel2	0.0238198	0.499603	1	-0.00557674	0.818414	1	-0.0152286	0.531509	1	-0.0152286	0.567545	1	0.00859128	0.724379	1	-0.0381358	0.304357	1	0.0217044	0.407435	1	0.01945	0.457528	1	0.01945	0.481741	1	-0.0186858	0.474842	1	turquoise	blue	F	F	NA
Angpt1	0.582301	3.13457e-05	0.0310458	-0.172771	0.052029	1	0.0690473	0.428992	1	0.0690473	0.432454	1	0.651348	2.49101e-07	0.000236146	-0.0223812	0.894592	1	-0.0750244	0.530787	1	0.208111	0.0864956	1	0.208111	0.079063	1	0.18573	0.137161	1	blue	blue	F	F	NA
Angpt2	-0.883961	0.00668513	1	0.320798	0.141351	1	0.464943	0.0354221	1	0.464943	0.0182915	1	-0.419018	0.106271	1	0.207118	0.496203	1	0.0909546	0.672097	1	-0.0304758	0.88712	1	-0.0304758	0.869223	1	0.176642	0.458107	1	brown	blue	F	F	NA
Angptl1	-0.238341	0.319163	1	0.355569	0.0348274	1	0.138756	0.399891	1	0.138756	0.466754	1	-0.0995852	0.454713	1	0.14051	0.566928	1	0.0629385	0.716525	1	-0.0590745	0.733221	1	-0.0590745	0.770168	1	0.0814355	0.545219	1	turquoise	turquoise	F	F	NA
Angptl2	-0.14577	0.537211	1	0.107451	0.509952	1	0.30391	0.0669402	1	0.30391	0.0694283	1	0.15814	0.352162	1	0.152588	0.604392	1	-0.401717	0.0582836	1	-0.16174	0.438214	1	-0.16174	0.500085	1	-0.00915237	0.956171	1	purple	purple	F	F	NA
Angptl4	0.232958	0.293973	1	-0.155908	0.308592	1	-0.127172	0.405305	1	-0.127172	0.430296	1	0.105786	0.472154	1	0.486039	0.021044	1	-0.306004	0.0387816	1	0.0416566	0.773364	1	0.0416566	0.73241	1	0.527695	0.00310179	0.439902	yellow	green	F	F	NA
Angptl6	0.0412242	0.754064	1	-0.00469513	0.95874	1	0.0204445	0.821814	1	0.0204445	0.821041	1	0.0616687	0.513807	1	0.0200811	0.857471	1	0.0226102	0.774958	1	0.184738	0.0231773	1	0.184738	0.0383149	1	0.20482	0.00791825	0.830406	green	black	F	F	NA
Ank	0.0732832	0.0117696	1	0.0326645	0.0965391	1	0.0120297	0.534871	1	0.0120297	0.605437	1	0.0853129	6.54547e-05	0.0251408	0.0129158	0.629047	1	0.0215937	0.256175	1	0.0133257	0.481547	1	0.0133257	0.429565	1	0.0262415	0.254871	1	blue	turquoise	T	F	NA
Ank1	-0.192433	0.000746811	0.330204	0.0662581	0.0771903	1	-0.0817184	0.0307826	1	-0.0817184	0.0297501	1	-0.274152	7.62066e-07	0.000620704	0.0562923	0.155693	1	0.0177383	0.523236	1	-0.155551	1.02694e-06	0.001878	-0.155551	4.05571e-06	0.00252645	-0.0992587	0.0028664	0.415734	blue	lightcyan	F	F	interneuron
Ank2	-0.093975	9.82897e-05	0.0750944	0.0292081	0.0599351	1	0.0388639	0.0136683	1	0.0388639	0.0250908	1	-0.0551111	0.00449909	0.565206	0.0121313	0.591684	1	0.0191178	0.234831	1	-0.0379302	0.0211158	1	-0.0379302	0.0364775	1	-0.0257989	0.145384	1	brown	darkturquoise	F	F	NA
Ank3	-0.174922	1.10797e-07	0.000257917	0.00895785	0.640204	1	0.0680498	0.000870911	0.366637	0.0680498	0.00185472	0.306267	-0.106872	6.11577e-05	0.0237756	-0.0571046	0.0575559	1	0.0283079	0.178682	1	0.00117226	0.95514	1	0.00117226	0.961417	1	-0.0559323	0.0067438	0.747707	pink	cyan	T	F	NA
Ankdd1b	0.0349851	0.62185	1	-0.00683296	0.888833	1	-0.0553269	0.261156	1	-0.0553269	0.213573	1	-0.0203418	0.719062	1	-0.00402465	0.959455	1	0.0217489	0.697871	1	-0.0238513	0.670364	1	-0.0238513	0.685202	1	-0.0278759	0.598139	1	turquoise	brown	T	F	NA
Ankef1	-0.114118	0.662425	1	0.126917	0.482451	1	-0.0253292	0.888218	1	-0.0253292	0.894681	1	-0.139447	0.417679	1	-0.0804777	0.748415	1	0.129742	0.465697	1	-0.0172823	0.922365	1	-0.0172823	0.924053	1	-0.09776	0.565648	1	turquoise	yellow	F	F	NA
Ankfn1	-0.614412	0.230566	1	-0.0392843	0.910816	1	-0.0967117	0.782819	1	-0.0967117	0.725911	1	-0.711124	0.109459	1	-0.36187	0.371325	1	-0.00489798	0.986286	1	0.247462	0.387133	1	0.247462	0.321818	1	-0.114408	0.714974	1	black	darkgreen	F	F	NA
Ankfy1	0.0177089	0.561891	1	0.00278675	0.894575	1	0.0349739	0.101533	1	0.0349739	0.120258	1	0.0526828	0.0304731	1	-0.011045	0.737177	1	0.0121517	0.601883	1	0.0312223	0.183742	1	0.0312223	0.174814	1	0.0201773	0.431534	1	blue	blue	F	F	NA
Ankhd1	-0.128089	0.000135566	0.0957049	0.0154625	0.467871	1	0.0331343	0.123808	1	0.0331343	0.100292	1	-0.0949545	0.00122525	0.226219	-0.0985455	0.0108986	1	0.111085	0.000110874	0.0827722	0.0367694	0.16804	1	0.0367694	0.210772	1	-0.0617761	0.020203	1	pink	turquoise	T	F	NA
Ankib1	-0.114677	0.0136826	1	-0.00660708	0.831116	1	0.0043331	0.888747	1	0.00433309	0.873173	1	-0.110344	0.00672314	0.746541	0.0206668	0.587781	1	-0.0235756	0.383094	1	-0.0157458	0.559292	1	-0.0157458	0.57747	1	0.00492107	0.85488	1	brown	turquoise	T	F	NA
Ankle2	-0.0112193	0.72759	1	-0.0221168	0.322111	1	-0.0120814	0.587114	1	-0.0120814	0.573672	1	-0.0233007	0.373245	1	-0.00154473	0.961472	1	0.0155368	0.493129	1	0.0274536	0.228433	1	0.0274536	0.204597	1	0.0259089	0.313981	1	turquoise	turquoise	F	F	NA
Ankmy1	-0.799791	0.0556295	1	0.789478	0.00733629	1	0.873263	0.00328179	0.879492	0.873263	0.0113396	1	0.0734714	0.754844	1	-0.464386	0.395742	1	0.429137	0.268403	1	-0.0206357	0.957268	1	-0.0206357	0.956453	1	-0.485022	0.214175	1	blue	purple	F	F	NA
Ankmy2	0.0251192	0.593983	1	0.00557418	0.863691	1	0.0252276	0.43869	1	0.0252276	0.501232	1	0.0503469	0.0872011	1	-0.0192565	0.773777	1	-0.00819309	0.862648	1	-0.0151656	0.748888	1	-0.0151656	0.758083	1	-0.0344221	0.451664	1	yellow	turquoise	F	F	NA
Ankra2	0.0725934	0.0904814	1	-0.0616455	0.0388189	1	-0.0270209	0.355519	1	-0.0270209	0.401774	1	0.0455725	0.114994	1	-0.0139154	0.768974	1	0.00805138	0.810041	1	0.0103177	0.758105	1	0.0103177	0.74275	1	-0.00359773	0.920742	1	turquoise	brown	F	F	NA
Ankrd10	-0.0909633	0.0981998	1	-0.0455703	0.226478	1	0.0411712	0.273772	1	0.0411712	0.320926	1	-0.049792	0.16482	1	-0.046816	0.488557	1	0.0942168	0.0529221	1	0.0311441	0.51453	1	0.0311441	0.52112	1	-0.0156719	0.739145	1	turquoise	turquoise	F	F	NA
Ankrd11	-0.0860091	0.00230976	0.702305	0.0345338	0.0662915	1	0.0147404	0.425726	1	0.0147404	0.450807	1	-0.0712687	0.00206164	0.329572	-0.0257989	0.343891	1	0.0494388	0.0127812	1	-0.00461645	0.809834	1	-0.00461645	0.811743	1	-0.0304153	0.157843	1	brown	yellow	F	F	NA
Ankrd12	-0.131771	0.00811429	1	-0.00413163	0.900258	1	-0.0255248	0.440288	1	-0.0255248	0.424427	1	-0.157295	0.000277074	0.0753369	-0.104394	0.0237407	1	0.056185	0.0816083	1	0.0043678	0.890499	1	0.0043678	0.88476	1	-0.100026	0.00679722	0.751996	blue	black	F	F	NA
Ankrd13a	0.225018	8.15439e-05	0.0650848	-0.0788702	0.0325389	1	-0.0585054	0.108609	1	-0.0585054	0.101287	1	0.166513	0.000341247	0.0877622	0.00263387	0.95921	1	0.0572794	0.120651	1	0.0487418	0.184995	1	0.0487418	0.244099	1	0.0513757	0.112806	1	brown	brown	F	F	oligodendrocyte
Ankrd13b	-0.112486	0.0027812	0.796692	0.00656558	0.789781	1	0.0433357	0.0836515	1	0.0433357	0.0819154	1	-0.0691499	0.0202019	1	0.0272507	0.475436	1	-0.0189001	0.483885	1	-0.0844891	0.0028414	0.806329	-0.0844891	0.00453375	0.568145	-0.0572385	0.0491269	1	brown	black	T	F	NA
Ankrd13c	-0.120713	0.00408422	1	-0.0311537	0.263023	1	-0.0118381	0.668675	1	-0.0118381	0.67455	1	-0.132551	0.000176135	0.0538803	-0.00639786	0.868805	1	-0.0469811	0.0913059	1	-0.0193968	0.479969	1	-0.0193968	0.441503	1	-0.0257947	0.403652	1	lightcyan	turquoise	F	F	NA
Ankrd13d	-0.0533902	0.266122	1	0.0703703	0.0370173	1	0.0383533	0.247296	1	0.0383533	0.29765	1	-0.0150369	0.62732	1	0.03036	0.451464	1	-0.0456134	0.113495	1	-0.0540224	0.0622824	1	-0.0540224	0.0816542	1	-0.0236624	0.400199	1	turquoise	brown	F	F	pyramidal
Ankrd16	-0.0968562	0.150582	1	0.146255	0.0025527	0.751775	0.0678154	0.144838	1	0.0678154	0.171352	1	-0.0290407	0.520556	1	-0.0233502	0.763664	1	0.0358919	0.51415	1	0.0308598	0.574615	1	0.0308598	0.553793	1	0.00750964	0.895961	1	turquoise	turquoise	T	F	NA
Ankrd17	-0.101838	0.000398105	0.210657	-0.011922	0.518468	1	0.00426233	0.81705	1	0.00426233	0.82169	1	-0.0975756	0.000123222	0.0413159	-0.027227	0.337336	1	-0.00473924	0.812411	1	-0.0271239	0.178613	1	-0.0271239	0.216887	1	-0.0543508	0.0125258	1	brown	saddlebrown	F	F	NA
Ankrd23	-0.0157123	0.919337	1	-0.136702	0.205857	1	0.0718892	0.503023	1	0.0718892	0.521479	1	0.056177	0.59198	1	0.00751772	0.957054	1	0.0934694	0.346071	1	-0.0402694	0.683586	1	-0.0402694	0.707442	1	-0.0327517	0.709079	1	turquoise	turquoise	F	F	endothelial
Ankrd24	-0.107263	0.041453	1	0.0936599	0.0109326	1	0.0586085	0.10335	1	0.0586085	0.0813023	1	-0.0486542	0.240862	1	0.0385783	0.48635	1	0.0137319	0.725496	1	0.0257347	0.511239	1	0.0257347	0.534519	1	0.0643131	0.0938018	1	yellow	yellow	F	F	NA
Ankrd26	-0.131759	0.105597	1	-0.0539283	0.332385	1	0.0029221	0.957884	1	0.0029221	0.96073	1	-0.128837	0.0215427	1	-0.0514159	0.59307	1	0.0819612	0.231286	1	0.0696581	0.30792	1	0.0696581	0.273872	1	0.0182422	0.799987	1	turquoise	turquoise	F	F	NA
Ankrd27	-0.074242	0.059634	1	0.0484157	0.0744583	1	0.0736035	0.00803054	1	0.0736035	0.0202547	1	-0.000638448	0.979809	1	0.0480098	0.256247	1	0.0257281	0.388126	1	-0.0668094	0.0284723	1	-0.0668094	0.0386593	1	-0.0187996	0.526585	1	blue	turquoise	F	F	NA
Ankrd28	0.159885	0.00373096	0.951863	0.0127554	0.724784	1	-0.0227576	0.530547	1	-0.0227576	0.570895	1	0.137127	0.000471905	0.111834	-0.0482253	0.39035	1	0.0314291	0.428256	1	0.100125	0.0143349	1	0.100125	0.0262352	1	0.0518999	0.164703	1	lightcyan	turquoise	F	F	oligodendrocyte
Ankrd29	-0.152127	0.0245882	1	-0.00318535	0.943992	1	0.0658249	0.151426	1	0.0658249	0.159614	1	-0.0863025	0.0773183	1	0.0157054	0.798419	1	-0.0235182	0.589076	1	-0.0360103	0.409193	1	-0.0360103	0.456324	1	-0.0203049	0.599594	1	turquoise	turquoise	F	F	NA
Ankrd32	-0.0977863	0.160551	1	0.001324	0.977782	1	0.0176276	0.711011	1	0.0176276	0.721779	1	-0.0801588	0.102331	1	-0.00431529	0.944534	1	-0.00315637	0.942628	1	-0.0157888	0.719038	1	-0.0157888	0.690954	1	-0.0201041	0.675026	1	brown	turquoise	F	F	NA
Ankrd33b	-0.145506	0.00596502	1	0.0477546	0.176117	1	-0.00210193	0.952011	1	-0.00210193	0.956984	1	-0.147608	0.000129738	0.0428758	0.0231785	0.663068	1	-0.0098996	0.792293	1	-0.173465	2.94994e-05	0.029576	-0.173465	0.000115271	0.039149	-0.150287	0.000504514	0.11793	blue	black	F	F	NA
Ankrd34a	-0.062919	0.291261	1	0.051066	0.215634	1	-0.0270554	0.509105	1	-0.0270554	0.541925	1	-0.0899744	0.029509	1	0.0303307	0.631646	1	-0.0497611	0.268643	1	-0.114883	0.0129975	1	-0.114883	0.0209313	1	-0.0845523	0.0558607	1	cyan	pink	F	F	NA
Ankrd34b	-0.189187	0.00814075	1	0.0576483	0.227304	1	-0.0541164	0.256588	1	-0.0541164	0.194391	1	-0.243303	0.000242725	0.0687918	-0.030683	0.601577	1	0.0916713	0.0313237	1	-0.0166607	0.688273	1	-0.0166607	0.698742	1	-0.0473437	0.246387	1	blue	blue	F	F	interneuron
Ankrd34c	-0.744684	0.00740333	1	0.391721	0.0378544	1	0.109529	0.552376	1	0.109529	0.560736	1	-0.635156	0.00213436	0.337761	0.208544	0.454931	1	-0.00614529	0.975082	1	-0.201757	0.307917	1	-0.201757	0.316794	1	0.00678726	0.971493	1	green	skyblue	T	F	NA
Ankrd35	-0.187776	0.0534356	1	0.163182	0.0162589	1	0.082698	0.211874	1	0.082698	0.154307	1	-0.105078	0.181704	1	0.0862738	0.307788	1	-0.0566383	0.34332	1	-0.104835	0.0830095	1	-0.104835	0.0423375	1	-0.0185609	0.784119	1	turquoise	turquoise	F	F	NA
Ankrd37	-0.221815	0.217499	1	0.170826	0.169644	1	0.0930257	0.451061	1	0.0930257	0.443804	1	-0.12879	0.323797	1	-0.2893	0.0863076	1	-0.014205	0.903641	1	-0.108439	0.357616	1	-0.108439	0.240036	1	-0.397739	0.00733846	0.790298	turquoise	pink	F	F	endothelial
Ankrd39	0.0765287	0.391432	1	-0.0614003	0.319759	1	-0.0390684	0.52527	1	-0.0390684	0.531883	1	0.0374603	0.551604	1	-0.118007	0.223514	1	0.0576832	0.398079	1	0.0601292	0.37854	1	0.0601292	0.351128	1	-0.0578783	0.419207	1	turquoise	turquoise	F	F	NA
Ankrd40	0.0288757	0.324255	1	-0.00326922	0.870817	1	-0.0140144	0.486886	1	-0.0140144	0.530153	1	0.0148613	0.474895	1	0.0276785	0.375284	1	-0.00050015	0.981845	1	-0.0248977	0.260636	1	-0.0248977	0.315039	1	0.00278082	0.895019	1	brown	turquoise	F	F	NA
Ankrd42	-0.15379	0.0278267	1	0.0141258	0.763374	1	0.00861386	0.854295	1	0.00861386	0.862532	1	-0.145177	0.00406615	0.528872	-0.00126665	0.98634	1	-0.0453531	0.387931	1	-0.0498885	0.342673	1	-0.0498885	0.371955	1	-0.0511552	0.300465	1	brown	red	F	F	ependymal
Ankrd44	0.182213	0.0638615	1	-0.0356264	0.592777	1	0.114316	0.0909299	1	0.114316	0.103399	1	0.296529	0.000193393	0.057791	0.135508	0.130779	1	-0.0997669	0.116029	1	0.0524051	0.40441	1	0.0524051	0.350891	1	0.187913	0.0105526	1	turquoise	yellow	F	F	NA
Ankrd45	-0.133817	0.00276414	0.792799	0.0600304	0.0451095	1	-0.0631781	0.035414	1	-0.0631781	0.0449743	1	-0.196995	1.8121e-06	0.00129666	-0.00975569	0.848852	1	0.0639143	0.0824411	1	-0.0114429	0.751981	1	-0.0114429	0.76061	1	-0.0211986	0.550945	1	blue	turquoise	F	F	NA
Ankrd46	0.0150701	0.587175	1	-0.0118693	0.535681	1	-0.0261539	0.175967	1	-0.0261539	0.186118	1	-0.0110838	0.614854	1	-0.0325067	0.219362	1	0.00567388	0.759927	1	0.0050687	0.784844	1	0.0050687	0.791725	1	-0.027438	0.18151	1	turquoise	yellow	F	F	NA
Ankrd49	0.128803	0.148128	1	-0.0460159	0.450023	1	0.0337971	0.578455	1	0.0337971	0.506566	1	0.162601	0.0347221	1	-0.162848	0.0567057	1	0.102147	0.0896022	1	0.0431466	0.467531	1	0.0431466	0.552286	1	-0.119701	0.00779725	0.822167	brown	turquoise	F	F	NA
Ankrd50	-0.0762936	0.178031	1	-0.0374889	0.33504	1	-0.0565351	0.148738	1	-0.0565351	0.136168	1	-0.132829	0.00483549	0.595388	-0.0371785	0.531183	1	0.0284605	0.497982	1	0.0783521	0.0664234	1	0.0783521	0.067251	1	0.0411736	0.340462	1	blue	turquoise	F	F	NA
Ankrd52	-0.12265	0.00122074	0.459117	0.0215134	0.38392	1	0.0772569	0.00288092	0.81284	0.0772569	0.00963167	0.94237	-0.0453933	0.0635128	1	0.0239358	0.501859	1	-0.0264372	0.295904	1	-0.0480323	0.0609905	1	-0.0480323	0.0917732	1	-0.0240965	0.319535	1	lightgreen	yellow	F	F	NA
Ankrd53	-0.186898	0.371602	1	-0.0779712	0.587992	1	0.073083	0.611531	1	0.073083	0.604112	1	-0.113815	0.454098	1	0.0223557	0.912732	1	-0.0427259	0.767165	1	0.0297518	0.836613	1	0.0297518	0.83651	1	0.0521075	0.713125	1	brown	blue	F	F	NA
Ankrd54	0.0290784	0.727289	1	-0.0719316	0.215027	1	-0.0634508	0.273153	1	-0.0634508	0.202153	1	-0.0343724	0.616421	1	0.0300918	0.731806	1	0.0403014	0.516958	1	-0.072834	0.243991	1	-0.072834	0.213786	1	-0.0427422	0.517001	1	turquoise	turquoise	F	F	NA
Ankrd55	0.0997991	0.469381	1	-0.0455811	0.631465	1	-0.059776	0.529715	1	-0.059776	0.548114	1	0.0400231	0.665914	1	-0.0156098	0.911207	1	0.0716818	0.470189	1	0.160936	0.108941	1	0.160936	0.136324	1	0.145327	0.116895	1	turquoise	turquoise	F	F	interneuron
Ankrd6	0.0211234	0.708282	1	-0.0106757	0.78398	1	-0.0489578	0.21262	1	-0.0489578	0.229251	1	-0.0278344	0.48758	1	-0.0239542	0.734	1	0.00929246	0.852048	1	0.0508188	0.310416	1	0.0508188	0.300292	1	0.0268645	0.599554	1	turquoise	turquoise	F	F	interneuron
Ankrd61	-0.199286	0.285024	1	0.167722	0.19369	1	0.176062	0.172873	1	0.176062	0.17583	1	-0.0232236	0.859918	1	-0.351885	0.0873138	1	0.131085	0.362124	1	0.284914	0.0513924	1	0.284914	0.0882427	1	-0.0669714	0.572601	1	turquoise	brown	F	F	NA
Ankrd63	-0.0956298	0.386751	1	0.0138087	0.855687	1	-0.0827251	0.279101	1	-0.0827251	0.248318	1	-0.178355	0.0435915	1	-0.177485	0.0291332	1	0.0633407	0.261474	1	-0.244471	6.71591e-05	0.0557041	-0.244471	0.000181556	0.0550736	-0.421957	8.57887e-08	9.48455e-05	black	black	F	F	NA
Ankrd66	0.891796	0.0014499	0.513564	-0.568105	0.00303781	0.838106	-0.29557	0.109594	1	-0.29557	0.100166	1	0.596226	0.00539297	0.641917	-0.223771	0.492356	1	0.250804	0.278367	1	-0.165235	0.473502	1	-0.165235	0.508098	1	-0.389006	0.0664172	1	brown	turquoise	F	F	NA
Ankrd9	-0.00976421	0.935604	1	-0.0198034	0.812348	1	-0.0847706	0.312245	1	-0.0847706	0.363969	1	-0.0945348	0.209169	1	0.109323	0.298811	1	-0.0824932	0.267935	1	-0.00233328	0.974832	1	-0.00233328	0.977614	1	0.10699	0.0959001	1	blue	yellow	F	F	NA
Anks1	0.101923	0.0291943	1	-0.0447073	0.158827	1	0.0206757	0.510822	1	0.0206757	0.517071	1	0.122598	0.00123095	0.227045	0.092824	0.0965755	1	-0.0159895	0.681299	1	0.0230239	0.554667	1	0.0230239	0.468996	1	0.115848	0.0165873	1	blue	brown	F	F	NA
Anks1b	-0.0841716	0.0030551	0.841425	-0.0265981	0.15794	1	-0.0208394	0.266469	1	-0.0208394	0.196663	1	-0.105011	0.000255288	0.071132	-0.0515777	0.0556574	1	-0.00628827	0.736446	1	-0.0678876	0.000662253	0.303257	-0.0678876	0.00362207	0.487919	-0.119465	8.10038e-07	0.000658321	blue	black	F	F	NA
Anks3	-0.0491553	0.347207	1	0.00390086	0.913478	1	0.0456954	0.207262	1	0.0456954	0.212852	1	-0.00345984	0.927566	1	-0.0680318	0.224364	1	0.0993473	0.0144286	1	0.0384425	0.330154	1	0.0384425	0.395391	1	-0.0295892	0.376861	1	turquoise	turquoise	F	F	NA
Anks4b	-0.0863412	0.812543	1	0.00992828	0.968468	1	0.300813	0.234872	1	0.300813	0.22519	1	0.214472	0.422475	1	0.0809349	0.811982	1	0.00147605	0.995103	1	-0.197135	0.414155	1	-0.197135	0.355703	1	-0.1162	0.657829	1	yellow	turquoise	F	F	NA
Anks6	-0.0964609	0.229911	1	0.0222417	0.686096	1	-0.030227	0.583128	1	-0.030227	0.523182	1	-0.126688	0.0621552	1	0.0229267	0.803889	1	0.0770005	0.241649	1	-0.0317984	0.626549	1	-0.0317984	0.580429	1	-0.00887167	0.901575	1	turquoise	turquoise	F	F	NA
Ankub1	-0.125859	0.487029	1	0.076033	0.542614	1	-0.181988	0.149055	1	-0.181988	0.16362	1	-0.307848	0.0200405	1	-0.207898	0.133545	1	0.175959	0.0740482	1	0.238969	0.016773	1	0.238969	0.0200573	1	0.0310707	0.744164	1	turquoise	turquoise	F	F	NA
Ankzf1	-0.0381054	0.466813	1	0.0217224	0.547365	1	-0.00259564	0.942563	1	-0.00259564	0.940566	1	-0.0407011	0.311086	1	-0.0616081	0.210263	1	0.085482	0.0163465	1	-0.0245814	0.476999	1	-0.0245814	0.435583	1	-0.0861895	0.0311008	1	turquoise	yellow	F	F	NA
Anln	-0.0407662	0.669146	1	0.0962544	0.148192	1	-0.0897055	0.177116	1	-0.0897055	0.141342	1	-0.130472	0.0913472	1	-0.109353	0.383983	1	0.314381	0.000845771	0.358695	0.137777	0.1242	1	0.137777	0.140387	1	0.0284241	0.735725	1	yellow	turquoise	F	F	oligodendrocyte
Ano1	-0.400189	0.20736	1	-0.0778543	0.719969	1	0.108357	0.618055	1	0.108357	0.5799	1	-0.291832	0.242328	1	-0.0994611	0.665106	1	0.230061	0.160898	1	0.205878	0.208617	1	0.205878	0.234666	1	0.106417	0.480699	1	black	darkgreen	F	F	mural
Ano10	0.138443	0.0682204	1	0.0215128	0.675757	1	-0.0532898	0.30266	1	-0.0532898	0.298225	1	0.0851535	0.128558	1	0.0663492	0.258834	1	-0.119002	0.00572351	1	-0.0556557	0.181649	1	-0.0556557	0.223154	1	0.0106935	0.775886	1	turquoise	turquoise	F	F	oligodendrocyte
Ano2	-0.332553	0.386005	1	-0.0975248	0.711588	1	-0.110211	0.676147	1	-0.110211	0.585902	1	-0.442764	0.186117	1	0.162573	0.545422	1	-0.0371851	0.84466	1	0.23677	0.215983	1	0.23677	0.214277	1	0.399343	0.0424366	1	black	darkgreen	F	F	NA
Ano3	-0.110337	0.00577361	1	0.0041938	0.873672	1	-0.0056193	0.831315	1	-0.0056193	0.821557	1	-0.115956	0.000914671	0.182961	-0.0767477	0.0161592	1	-0.00139743	0.948989	1	0.00457549	0.834115	1	0.00457549	0.833605	1	-0.0721722	0.00514856	0.622076	blue	brown	F	F	NA
Ano4	0.063357	0.255655	1	-0.0819758	0.036343	1	-0.0238826	0.532488	1	-0.0238826	0.564737	1	0.0394744	0.286866	1	-0.0127805	0.842782	1	-0.0670358	0.145861	1	0.0134884	0.767271	1	0.0134884	0.783826	1	0.000707899	0.986483	1	yellow	turquoise	F	F	oligodendrocyte
Ano5	-0.169219	0.295716	1	0.0590778	0.595054	1	0.00414547	0.970199	1	0.00414547	0.966558	1	-0.165074	0.201507	1	-0.123663	0.380117	1	0.00505587	0.959354	1	-0.172998	0.0862573	1	-0.172998	0.162259	1	-0.296661	0.000204899	0.0604444	blue	black	F	F	pyramidal
Ano6	-0.0535298	0.30903	1	0.124252	0.00121419	0.457558	0.167966	2.80679e-05	0.0284907	0.167966	0.000217931	0.0634498	0.114436	0.00326593	0.45622	0.0524446	0.328064	1	-0.00199235	0.957872	1	0.0260879	0.490282	1	0.0260879	0.42246	1	0.0785325	0.0768311	1	blue	turquoise	F	F	NA
Ano7	1.61369	0.00771143	1	-0.368946	0.359682	1	-0.323699	0.421089	1	-0.323699	0.386525	1	1.28999	0.00760068	0.808815	0.611265	0.276395	1	0.104713	0.790756	1	-0.91439	0.0242637	1	-0.91439	0.0351405	1	-0.303125	0.410529	1	brown	salmon	F	F	NA
Ano8	-0.0138547	0.721394	1	0.0487375	0.0741629	1	0.0169972	0.526759	1	0.0169972	0.516046	1	0.00314252	0.91711	1	0.0380313	0.412895	1	-0.0470211	0.155325	1	-0.0296933	0.366331	1	-0.0296933	0.357563	1	0.00833795	0.807657	1	turquoise	turquoise	F	F	NA
Anp32a	0.0572184	0.0985294	1	-0.0180273	0.445003	1	-0.0442566	0.0651259	1	-0.0442566	0.0864148	1	0.0129618	0.599807	1	-0.00833561	0.795904	1	-0.00350365	0.877778	1	0.0146491	0.521125	1	0.0146491	0.499361	1	0.0063135	0.804421	1	yellow	blue	F	F	NA
Anp32b	0.133414	0.00147575	0.519154	-0.0489184	0.0781847	1	-0.029644	0.280364	1	-0.029644	0.269344	1	0.10377	0.00252075	0.379546	0.0681077	0.0826419	1	0.00589003	0.829141	1	-0.00125858	0.963211	1	-0.00125858	0.963909	1	0.0668491	0.0238921	1	brown	brown	F	F	NA
Anp32e	0.0571868	0.13016	1	0.0238519	0.356273	1	-0.0963367	0.000494094	0.245453	-0.0963367	0.0011213	0.212407	-0.0391499	0.168876	1	0.0323885	0.574113	1	0.0215267	0.597249	1	0.0259575	0.524343	1	0.0259575	0.524107	1	0.058346	0.164747	1	darkgreen	magenta	T	F	NA
Anpep	-0.571045	0.00794892	1	0.118993	0.405378	1	0.237729	0.100397	1	0.237729	0.0862479	1	-0.333316	0.0412129	1	0.101108	0.531757	1	-0.0294289	0.796512	1	0.00961487	0.932837	1	0.00961487	0.924018	1	0.110723	0.376302	1	tan	white	F	F	NA
Antxr1	0.28625	0.00268608	0.777039	-0.0389243	0.533692	1	0.0222794	0.72126	1	0.0222794	0.693238	1	0.30853	0.000242858	0.0688029	0.00304947	0.972802	1	-0.0299149	0.636634	1	0.0367432	0.561997	1	0.0367432	0.596989	1	0.0397927	0.478942	1	brown	purple	F	F	NA
Antxr2	0.305048	0.064185	1	-0.181659	0.108436	1	0.000955168	0.993164	1	0.000955168	0.991324	1	0.306003	0.0344801	1	-0.118873	0.395271	1	0.157545	0.114635	1	0.0507184	0.607081	1	0.0507184	0.619217	1	-0.068155	0.467837	1	blue	turquoise	F	F	NA
Anxa1	-0.384988	0.19438	1	0.10993	0.588262	1	-0.0336186	0.868305	1	-0.0336186	0.859454	1	-0.418607	0.0698299	1	0.0423211	0.889678	1	0.234759	0.279595	1	-0.0979223	0.650244	1	-0.0979223	0.673303	1	-0.0556012	0.77391	1	turquoise	blue	F	F	NA
Anxa11	0.00157483	0.977642	1	0.0324084	0.405187	1	-0.0659198	0.0944396	1	-0.0659198	0.104533	1	-0.064345	0.120789	1	-0.0612201	0.349875	1	0.0980464	0.0378079	1	0.0336061	0.467152	1	0.0336061	0.449596	1	-0.027614	0.566373	1	blue	blue	F	F	ependymal
Anxa2	0.635803	2.18902e-05	0.023559	0.0118412	0.898437	1	0.0539059	0.561936	1	0.0539059	0.517752	1	0.689709	1.4014e-06	0.00103635	0.0409989	0.726204	1	0.0855503	0.303941	1	0.235693	0.00629814	1	0.235693	0.00823073	0.853498	0.276692	0.00227711	0.352832	blue	black	F	F	NA
Anxa3	0.841508	2.03457e-12	1.62617e-08	0.0798694	0.189957	1	0.390251	6.39361e-08	0.000161674	0.390251	5.23266e-06	0.00312479	1.23176	9.38312e-17	1.24166e-12	0.106845	0.248749	1	0.119767	0.0705014	1	0.0571312	0.381608	1	0.0571312	0.391262	1	0.163976	0.0151372	1	blue	brown	F	F	NA
Anxa4	0.758317	7.20079e-07	0.00137399	0.154848	0.0939494	1	0.00198283	0.982607	1	0.00198283	0.984686	1	0.7603	1.46198e-09	2.64259e-06	0.326132	0.00890535	1	-0.00316535	0.970239	1	-0.0729747	0.391651	1	-0.0729747	0.438686	1	0.253158	0.00199545	0.321926	blue	magenta	F	F	NA
Anxa5	0.39974	1.40809e-08	4.34969e-05	0.0810965	0.04694	1	0.0328872	0.411465	1	0.0328872	0.406759	1	0.432627	1.01658e-09	1.89019e-06	0.0991046	0.0826165	1	0.0873298	0.0320459	1	0.132967	0.00155103	0.536878	0.132967	0.00389423	0.512578	0.232072	2.17403e-06	0.00150709	blue	red	F	F	NA
Anxa6	0.0367225	0.431049	1	-0.0291747	0.365219	1	0.0154763	0.629829	1	0.0154763	0.657191	1	0.0521988	0.104376	1	-0.0193289	0.612382	1	-0.0247799	0.359844	1	0.0200674	0.457658	1	0.0200674	0.499544	1	0.000738518	0.976794	1	green	greenyellow	F	F	NA
Anxa7	0.0560158	0.0806096	1	0.040246	0.0693007	1	0.0548094	0.0148678	1	0.0548094	0.0265335	1	0.110825	6.59984e-05	0.02531	-0.00906335	0.762824	1	0.0343435	0.110668	1	-0.0247379	0.247353	1	-0.0247379	0.258194	1	-0.0338013	0.145763	1	blue	blue	F	F	NA
Anxa8	-0.0152285	0.957924	1	0.172929	0.38734	1	-0.159801	0.424098	1	-0.159801	0.512739	1	-0.17503	0.204754	1	-1.22682	0.00176961	0.584719	0.755708	0.00582318	1	0.522922	0.051215	1	0.522922	0.0402132	1	-0.703894	0.0164	1	yellow	cyan	F	F	NA
Anxa9	0.6209	0.00102172	0.405763	-0.317045	0.0125047	1	-0.0503604	0.680981	1	-0.0503604	0.691126	1	0.570539	9.40887e-05	0.0332111	-0.0391095	0.826743	1	-0.0530593	0.674738	1	0.00878114	0.944578	1	0.00878114	0.931123	1	-0.0303284	0.834262	1	blue	magenta	F	F	NA
Aoc2	-0.0812635	0.557696	1	-0.126615	0.189147	1	-0.0827676	0.38798	1	-0.0827676	0.350292	1	-0.164031	0.133955	1	0.11329	0.380522	1	-0.175034	0.0592372	1	-0.061007	0.503476	1	-0.061007	0.50327	1	0.052283	0.561716	1	turquoise	turquoise	F	F	NA
Aox1	0.0788249	0.521219	1	0.359745	0.000101962	0.0773312	0.086274	0.310688	1	0.086274	0.370642	1	0.165099	0.0310029	1	0.12992	0.364181	1	0.191589	0.0622419	1	-0.0153376	0.87905	1	-0.0153376	0.87453	1	0.114583	0.270649	1	turquoise	royalblue	F	F	NA
Aox3	-0.123263	0.619623	1	-0.126839	0.459959	1	0.142014	0.408431	1	0.142014	0.370634	1	0.0187515	0.921567	1	0.366076	0.0902619	1	-0.349685	0.023833	1	0.0788768	0.600474	1	0.0788768	0.555575	1	0.444952	0.0110369	1	tan	yellow	F	F	NA
Aox4	-0.335959	0.386672	1	-0.0194852	0.941748	1	0.160781	0.547366	1	0.160781	0.535112	1	-0.175178	0.5374	1	0.130727	0.583169	1	-0.262243	0.123809	1	0.200046	0.237847	1	0.200046	0.193369	1	0.330773	0.0767889	1	yellow	yellow	F	F	NA
Ap1ar	0.0107402	0.741359	1	-0.0159137	0.47952	1	0.000802491	0.971474	1	0.000802492	0.973262	1	0.0115427	0.625556	1	0.00500526	0.876347	1	-0.0467774	0.0443388	1	-0.0188582	0.408765	1	-0.0188582	0.431566	1	-0.013853	0.554178	1	turquoise	brown	F	F	NA
Ap1b1	-0.0416482	0.221719	1	0.0228245	0.330282	1	0.0356019	0.131846	1	0.0356019	0.0474764	1	-0.00604628	0.84694	1	0.0211581	0.35069	1	0.00997149	0.532838	1	-0.0349757	0.0325944	1	-0.0349757	0.0313453	1	-0.0138176	0.468539	1	brown	yellow	F	F	microglia
Ap1g1	-0.0598231	0.00874629	1	-0.0411081	0.00901168	1	0.0141873	0.350581	1	0.0141873	0.441193	1	-0.0456358	0.00552773	0.652996	0.00890618	0.774825	1	-0.0418998	0.0618383	1	-0.0389934	0.0814513	1	-0.0389934	0.107027	1	-0.0300872	0.184166	1	pink	yellow	F	F	NA
Ap1g2	-0.124974	0.191777	1	0.0983952	0.137553	1	0.140159	0.036743	1	0.140159	0.0581459	1	0.0151854	0.801858	1	0.0684271	0.45921	1	0.0278495	0.669467	1	-0.0453923	0.487295	1	-0.0453923	0.498207	1	0.0230347	0.714797	1	turquoise	green	T	F	NA
Ap1m1	0.0419265	0.260883	1	-0.0377282	0.144635	1	0.0382627	0.139167	1	0.0382627	0.168009	1	0.0801892	0.00552404	0.652664	-0.0173526	0.622395	1	-0.0459194	0.0699948	1	-0.0113298	0.649247	1	-0.0113298	0.641992	1	-0.0286825	0.290887	1	blue	brown	F	F	NA
Ap1m2	-0.73074	0.0470165	1	0.27344	0.273738	1	0.188109	0.449832	1	0.188109	0.410542	1	-0.542631	0.0603866	1	0.393247	0.316686	1	-0.0936466	0.7347	1	0.00298954	0.991363	1	0.00298954	0.990417	1	0.396236	0.188282	1	green	midnightblue	F	F	NA
Ap1s1	0.0603135	0.234102	1	0.0119857	0.729907	1	0.0181548	0.601336	1	0.0181548	0.583502	1	0.0784683	0.0535736	1	0.0365358	0.211028	1	-0.0524544	0.0133176	1	-0.0725138	0.00087979	0.368339	-0.0725138	0.00524256	0.629714	-0.035978	0.0649898	1	blue	black	F	F	pyramidal
Ap1s2	-0.0587055	0.311851	1	-0.000586114	0.988256	1	0.0588309	0.144496	1	0.0588309	0.1633	1	0.000125477	0.997518	1	-0.0229131	0.637519	1	-0.0615501	0.0781707	1	0.0340396	0.324237	1	0.0340396	0.383687	1	0.0111265	0.711941	1	yellow	purple	F	F	NA
Ap1s3	-0.165107	0.0134266	1	0.113238	0.0139652	1	0.0342636	0.44248	1	0.0342636	0.450194	1	-0.130843	0.00885269	0.894513	0.00895076	0.908435	1	0.0232652	0.672744	1	-0.0246389	0.654679	1	-0.0246389	0.619245	1	-0.0156881	0.793246	1	brown	blue	F	F	NA
Ap2a1	-0.114416	0.000427522	0.22093	0.0263046	0.210616	1	0.0456483	0.0327883	1	0.0456483	0.0251974	1	-0.068768	0.01186	1	-0.0139892	0.657104	1	0.0273608	0.22281	1	-0.0229472	0.3054	1	-0.0229472	0.326785	1	-0.0369365	0.119127	1	darkred	blue	F	F	NA
Ap2a2	-0.0669768	0.0487902	1	-0.00359802	0.875329	1	0.0507268	0.0313154	1	0.0507268	0.0357459	1	-0.01625	0.528587	1	-0.000536311	0.984309	1	-0.0381261	0.052838	1	0.00874552	0.650532	1	0.00874552	0.683026	1	0.00820921	0.670189	1	darkred	brown	T	F	NA
Ap2b1	-0.119257	0.00150996	0.528247	0.00392348	0.87247	1	0.027196	0.269173	1	0.027196	0.251088	1	-0.0920605	0.00339682	0.468373	-0.0325951	0.229406	1	-0.0070268	0.712052	1	-0.12469	3.93928e-08	0.000108198	-0.12469	3.34783e-06	0.00214351	-0.157285	2.22061e-08	2.89903e-05	pink	black	F	F	pyramidal
Ap2m1	0.0407191	0.0566282	1	-0.0217145	0.137422	1	-0.0130566	0.367859	1	-0.0130566	0.369349	1	0.0276625	0.138742	1	0.0238527	0.289522	1	-0.0407255	0.0129262	1	-0.018614	0.243071	1	-0.018614	0.329255	1	0.00523873	0.731838	1	turquoise	darkred	F	F	NA
Ap2s1	0.0998711	0.00423769	1	-0.0213364	0.355205	1	-0.0516663	0.0286891	1	-0.0516663	0.0605923	1	0.0482048	0.0324649	1	0.0269305	0.467097	1	-0.0473804	0.0746175	1	-0.00429362	0.869398	1	-0.00429362	0.883849	1	0.0226368	0.347654	1	brown	darkred	F	F	NA
Ap3b1	-0.108252	0.0025727	0.754942	0.0396916	0.0963006	1	0.0727923	0.00323005	0.869892	0.0727923	0.00513139	0.620533	-0.0354601	0.180051	1	-0.00952138	0.762418	1	-0.00615945	0.782093	1	0.0223926	0.317117	1	0.0223926	0.401187	1	0.0128712	0.504532	1	red	turquoise	F	F	NA
Ap3b2	-0.10297	0.000201052	0.129975	0.0272981	0.126061	1	0.0671024	0.000402053	0.211766	0.0671024	0.00135381	0.242772	-0.0358678	0.0803582	1	0.00018675	0.994774	1	0.020194	0.319217	1	-0.0694228	0.00117736	0.447216	-0.0694228	0.000854767	0.174004	-0.069236	0.00685904	0.756148	greenyellow	black	F	F	pyramidal
Ap3d1	-0.0348175	0.228001	1	0.033536	0.095001	1	0.0227669	0.252911	1	0.0227669	0.292133	1	-0.0120506	0.568464	1	0.00195301	0.944411	1	0.0194268	0.3292	1	-0.0309742	0.122749	1	-0.0309742	0.141796	1	-0.0290212	0.176492	1	darkgreen	darkturquoise	F	F	NA
Ap3m1	0.01197	0.762873	1	-0.0214197	0.435369	1	-0.00391104	0.886357	1	-0.00391104	0.893839	1	0.00805893	0.770933	1	0.00775899	0.842163	1	-0.0449277	0.107909	1	0.00488221	0.859347	1	0.00488221	0.827742	1	0.0126412	0.701101	1	turquoise	turquoise	F	F	oligodendrocyte
Ap3m2	-0.064212	0.0204874	1	0.0314811	0.0946117	1	-0.00161187	0.930681	1	-0.00161186	0.934848	1	-0.0658238	0.00367358	0.492338	0.0266642	0.400358	1	-0.00178583	0.936265	1	-0.072574	0.00206722	0.649999	-0.072574	0.00710604	0.773286	-0.0459098	0.0402178	1	blue	black	F	F	NA
Ap3s1	-0.00555649	0.885433	1	-0.0462762	0.0873162	1	-0.0067592	0.79955	1	-0.0067592	0.81176	1	-0.0123157	0.651103	1	0.108379	0.0132979	1	-0.0880521	0.00486936	1	-0.124239	0.000132219	0.0942928	-0.124239	0.000276971	0.0753369	-0.0158606	0.6142	1	turquoise	turquoise	F	F	NA
Ap3s2	0.00576508	0.866292	1	-0.0548081	0.0243199	1	-0.0475564	0.049074	1	-0.0475564	0.0358452	1	-0.0417913	0.151461	1	0.00490938	0.859876	1	-0.000293321	0.988097	1	-0.0229773	0.246072	1	-0.0229773	0.309464	1	-0.0180679	0.343131	1	blue	turquoise	F	F	NA
Ap4b1	0.0917781	0.176747	1	-0.0174591	0.706874	1	-0.0418803	0.368871	1	-0.0418803	0.394501	1	0.0498978	0.28173	1	0.061927	0.206587	1	-0.0207895	0.546009	1	-0.0387535	0.262759	1	-0.0387535	0.325342	1	0.0231735	0.440169	1	turquoise	yellow	F	F	NA
Ap4e1	-0.0537432	0.222426	1	0.0190223	0.528821	1	0.0573832	0.0620509	1	0.0573832	0.10372	1	0.00364002	0.893841	1	-0.0523633	0.262221	1	0.0178959	0.585899	1	0.0127973	0.69662	1	0.0127973	0.684686	1	-0.0395661	0.262656	1	yellow	blue	T	F	NA
Ap4m1	0.0442362	0.505737	1	-0.0258194	0.573233	1	-0.0195701	0.669168	1	-0.0195701	0.700185	1	0.0246661	0.554292	1	0.0642695	0.351225	1	-0.104145	0.0362029	1	-0.00669405	0.890269	1	-0.00669405	0.882188	1	0.0575755	0.271003	1	turquoise	blue	T	F	NA
Ap4s1	-0.088852	0.102717	1	0.0328118	0.377277	1	-0.0454473	0.223254	1	-0.0454473	0.208886	1	-0.134299	0.00316346	0.446224	-0.0276678	0.59282	1	-0.011531	0.752376	1	0.0264207	0.470768	1	0.0264207	0.510106	1	-0.00124707	0.970221	1	blue	yellow	F	F	NA
Ap5b1	-0.0851046	0.515254	1	0.201914	0.0291826	1	0.161267	0.078561	1	0.161267	0.0636619	1	0.0761624	0.447587	1	-0.174309	0.136146	1	0.0969139	0.239086	1	0.032387	0.692014	1	0.032387	0.670382	1	-0.141922	0.108382	1	turquoise	blue	F	F	NA
Ap5m1	0.0564194	0.269186	1	-0.0926709	0.0107871	1	-0.0499487	0.158185	1	-0.0499487	0.18608	1	0.00647076	0.852767	1	0.0125411	0.81849	1	-0.000576812	0.988087	1	-0.0575896	0.140788	1	-0.0575896	0.097247	1	-0.0450485	0.304801	1	turquoise	turquoise	F	F	NA
Ap5s1	-0.0111423	0.864341	1	-0.0187812	0.676698	1	-0.007582	0.866209	1	-0.007582	0.871355	1	-0.0187243	0.678569	1	0.0958351	0.200947	1	-0.0275449	0.600436	1	-0.0595375	0.260214	1	-0.0595375	0.217558	1	0.0362976	0.525358	1	yellow	turquoise	F	F	NA
Ap5z1	0.0248123	0.678084	1	0.065384	0.117777	1	0.0628308	0.132401	1	0.0628308	0.171459	1	0.0876431	0.032053	1	-0.0129629	0.888018	1	-0.0154656	0.81224	1	-0.0239627	0.71296	1	-0.0239627	0.708346	1	-0.0369256	0.574492	1	salmon	turquoise	F	F	oligodendrocyte
Apaf1	-0.0978478	0.281664	1	-0.0424266	0.496998	1	0.0869392	0.167534	1	0.0869392	0.228846	1	-0.0109086	0.835599	1	-0.0955043	0.415639	1	0.0357509	0.665688	1	0.108581	0.193152	1	0.108581	0.197282	1	0.0130764	0.872402	1	turquoise	turquoise	F	F	microglia
Apba1	-0.0975526	0.0162947	1	0.035976	0.1886	1	0.00356161	0.89541	1	0.00356161	0.901122	1	-0.093991	0.00254775	0.382531	0.0451616	0.23327	1	0.0107145	0.687138	1	-0.0469353	0.0824985	1	-0.0469353	0.107244	1	-0.00177373	0.945754	1	green	skyblue	F	F	interneuron
Apba2	-0.104272	0.000324844	0.182091	0.00743266	0.688711	1	0.0148648	0.424315	1	0.0148648	0.402022	1	-0.0894071	0.00063665	0.139738	-0.00732644	0.794393	1	-0.0172709	0.386745	1	-0.0270459	0.177856	1	-0.0270459	0.217312	1	-0.0343723	0.0983162	1	brown	brown	F	F	NA
Apba3	0.0103686	0.902442	1	-0.0259265	0.657263	1	0.0125326	0.830028	1	0.0125326	0.80951	1	0.0229013	0.734076	1	0.0386856	0.728183	1	0.0431021	0.584331	1	-0.0845736	0.285328	1	-0.0845736	0.300504	1	-0.045888	0.544349	1	turquoise	turquoise	F	F	NA
Apbb1	-0.0101321	0.708819	1	0.00219102	0.906772	1	-0.0271016	0.152284	1	-0.0271016	0.161823	1	-0.0372337	0.0958142	1	0.0383444	0.114389	1	-0.0436478	0.0128085	1	-0.0600804	0.00086423	0.364655	-0.0600804	0.00296647	0.426527	-0.021736	0.235248	1	magenta	brown	F	F	NA
Apbb1ip	0.813162	3.97588e-09	1.42454e-05	0.109786	0.158481	1	0.349787	3.98762e-05	0.0372499	0.349787	3.97035e-05	0.0167161	1.16295	5.20205e-12	1.81532e-08	0.109944	0.17077	1	0.0895416	0.115863	1	0.0901492	0.113477	1	0.0901492	0.110916	1	0.200093	0.00166753	0.282128	blue	brown	F	F	NA
Apbb2	-0.0711979	0.0592539	1	0.0333823	0.195028	1	0.0779323	0.00365552	0.941866	0.0779323	0.0147069	1	0.0067344	0.763684	1	-0.0140561	0.776618	1	-0.00716957	0.837798	1	-0.043624	0.216702	1	-0.043624	0.264853	1	-0.05768	0.0790538	1	yellow	pink	F	F	endothelial
Apbb3	0.0552537	0.362882	1	0.00419027	0.91997	1	0.00680612	0.870379	1	0.00680613	0.878118	1	0.0620599	0.137675	1	0.0304199	0.602552	1	-0.0182842	0.657895	1	-0.00922007	0.823161	1	-0.00922007	0.820766	1	0.0211998	0.615623	1	turquoise	turquoise	F	F	NA
Apc	-0.0398565	0.139729	1	-0.0147009	0.42573	1	0.0345688	0.0653317	1	0.0345688	0.0599433	1	-0.0052876	0.812785	1	-0.0083132	0.788104	1	-0.0470661	0.0356934	1	-0.11286	4.74083e-06	0.0067902	-0.11286	0.000141691	0.0459676	-0.121173	2.8673e-06	0.001902	brown	black	T	F	NA
Apc2	-0.0827862	0.0179794	1	0.0262	0.265586	1	0.0120774	0.605782	1	0.0120773	0.645165	1	-0.0707089	0.0047925	0.591182	-0.0101107	0.76506	1	-0.00592773	0.804276	1	-0.0858791	0.000756824	0.333213	-0.0858791	0.00193593	0.315713	-0.0959898	0.000597482	0.13347	brown	black	F	F	NA
Apcdd1	0.0948872	0.280734	1	-0.123254	0.0458141	1	0.0862205	0.157518	1	0.0862205	0.0855716	1	0.181108	0.0214882	1	-0.114208	0.195799	1	-0.0665968	0.284648	1	0.0745484	0.231782	1	0.0745484	0.210119	1	-0.0396593	0.540439	1	yellow	blue	F	F	endothelial
Apeh	-0.03024	0.611306	1	0.0909694	0.0308467	1	0.0700789	0.0927051	1	0.0700789	0.132504	1	0.0398389	0.295041	1	-0.0456301	0.475815	1	0.0150968	0.738103	1	0.076806	0.0937897	1	0.076806	0.0649385	1	0.0311759	0.532653	1	brown	tan	F	F	ependymal
Apex1	0.339872	0.00111626	0.430883	-0.154585	0.0262426	1	-0.131775	0.0562395	1	-0.131775	0.0805723	1	0.208097	0.00307487	0.436824	-0.0124539	0.890065	1	-0.0538206	0.400048	1	-0.0478808	0.453694	1	-0.0478808	0.476677	1	-0.0603347	0.317268	1	brown	brown	F	F	NA
Apex2	0.0979522	0.435888	1	-0.147382	0.0935164	1	-0.0848464	0.329032	1	-0.0848464	0.367757	1	0.0131059	0.870308	1	0.00810634	0.958568	1	0.00776631	0.943886	1	-0.0582326	0.598219	1	-0.0582326	0.558158	1	-0.0501262	0.673497	1	turquoise	turquoise	F	F	NA
Aph1a	0.094844	0.0789663	1	-0.00180369	0.960686	1	-0.0227012	0.535899	1	-0.0227012	0.544911	1	0.0721428	0.0684493	1	0.0415722	0.365104	1	-0.0431738	0.185738	1	-0.0511771	0.118158	1	-0.0511771	0.130522	1	-0.00960489	0.767356	1	white	turquoise	F	F	NA
Aph1b	-0.0684608	0.337038	1	-0.0348996	0.477127	1	-0.0102917	0.833502	1	-0.0102917	0.818337	1	-0.0787526	0.166286	1	0.0183041	0.8322	1	0.0326783	0.593174	1	-0.114021	0.0668959	1	-0.114021	0.0423005	1	-0.0957167	0.163165	1	turquoise	turquoise	T	T	NA
Aph1c	-0.0363745	0.621361	1	-0.00651118	0.897917	1	0.00797594	0.875129	1	0.00797594	0.854784	1	-0.0283985	0.638081	1	-0.000570248	0.994377	1	0.034992	0.54166	1	-0.0507644	0.377026	1	-0.0507644	0.406896	1	-0.0513346	0.337931	1	yellow	purple	T	T	microglia
Api5	-0.0326353	0.351066	1	-0.00519251	0.828955	1	-0.0666745	0.0077778	1	-0.0666745	0.0186688	1	-0.0993098	0.00033428	0.0864536	-0.0378161	0.275572	1	0.0286536	0.243122	1	0.0147254	0.546383	1	0.0147254	0.54857	1	-0.0230906	0.373974	1	steelblue	turquoise	F	F	NA
Apip	0.0791142	0.328568	1	-0.0764674	0.173423	1	-0.0821808	0.144125	1	-0.0821808	0.0951958	1	-0.00306652	0.962777	1	-0.00617219	0.939495	1	0.109433	0.0619509	1	0.116372	0.0476883	1	0.116372	0.0650688	1	0.110199	0.0488382	1	yellow	brown	F	F	NA
Apitd1	-0.191585	0.308384	1	0.0380268	0.76829	1	0.0868539	0.501915	1	0.0868539	0.477798	1	-0.104731	0.459116	1	0.349739	0.123913	1	-0.112555	0.479211	1	0.0302915	0.848591	1	0.0302915	0.826709	1	0.38003	0.0370889	1	brown	yellow	F	F	NA
Aplf	0.105571	0.191256	1	-0.0341359	0.537157	1	-0.0359108	0.516305	1	-0.0359108	0.583563	1	0.0696603	0.114717	1	0.0382394	0.62019	1	0.0316362	0.562223	1	-0.0700922	0.202367	1	-0.0700922	0.188741	1	-0.0318528	0.57279	1	brown	yellow	F	F	NA
Apln	-0.368393	0.00232972	0.706683	-0.0378691	0.632341	1	-0.276667	0.00102539	0.406375	-0.276667	0.000764177	0.159986	-0.64506	2.6823e-07	0.000251272	-0.0915793	0.477197	1	0.165753	0.0731089	1	-0.00098756	0.991327	1	-0.00098756	0.988749	1	-0.0925669	0.388529	1	blue	blue	F	F	NA
Aplp1	0.00920761	0.725925	1	0.0204033	0.263431	1	-0.0350606	0.0580258	1	-0.0350606	0.0943014	1	-0.025853	0.178706	1	0.00077665	0.976019	1	0.00664089	0.716428	1	-0.00128577	0.943893	1	-0.00128577	0.941032	1	-0.000509118	0.980865	1	turquoise	green	F	F	oligodendrocyte
Aplp2	-0.0816052	9.45683e-05	0.0732768	0.0119266	0.367369	1	0.0160616	0.226529	1	0.0160616	0.240744	1	-0.0655436	0.000733444	0.155095	-0.019334	0.269448	1	0.0254892	0.0427668	1	0.0319596	0.012107	1	0.0319596	0.022942	1	0.0126256	0.39762	1	brown	yellow	F	F	NA
Apmap	0.00993926	0.815472	1	0.0053202	0.856331	1	-0.0486689	0.102889	1	-0.0486689	0.11803	1	-0.0387296	0.217122	1	0.0444323	0.376744	1	-0.123647	0.00101369	0.404631	0.001336	0.969887	1	0.001336	0.967686	1	0.0457683	0.238435	1	darkgrey	turquoise	F	F	NA
Apoa1bp	0.00390187	0.940783	1	0.0498765	0.173411	1	-0.0341858	0.348052	1	-0.0341858	0.385327	1	-0.0302839	0.392669	1	0.104341	0.0412956	1	-0.0477397	0.180887	1	-0.0469781	0.187807	1	-0.0469781	0.179696	1	0.0573629	0.129572	1	turquoise	turquoise	F	F	NA
Apoa2	0.707027	0.0417083	1	-0.208591	0.374574	1	-0.19307	0.410847	1	-0.19307	0.411721	1	0.513957	0.0416228	1	0.207875	0.641366	1	0.145881	0.643877	1	0.151067	0.632168	1	0.151067	0.66812	1	0.358943	0.185618	1	turquoise	yellow	T	F	NA
Apobec1	0.780851	4.37145e-05	0.0398119	0.285498	0.0203965	1	0.624067	4.16381e-06	0.00614868	0.624067	3.16761e-05	0.0139327	1.40492	5.15083e-11	1.33543e-07	0.182543	0.385218	1	0.0534998	0.717989	1	0.154688	0.298931	1	0.154688	0.319305	1	0.337232	0.0221374	1	blue	red	F	F	microglia
Apobec2	0.22842	0.646943	1	-0.066371	0.846921	1	-0.56466	0.105694	1	-0.56466	0.136276	1	-0.33624	0.297107	1	0.132309	0.790911	1	-0.248459	0.482397	1	-0.210326	0.551776	1	-0.210326	0.57572	1	-0.0780173	0.80825	1	turquoise	purple	F	F	NA
Apobec3	0.766735	1.14547e-05	0.0139131	-0.0925478	0.390847	1	0.203304	0.0635417	1	0.203304	0.0519497	1	0.97004	3.7433e-08	4.66367e-05	0.300602	0.0275448	1	0.120821	0.202123	1	0.0868965	0.356859	1	0.0868965	0.371287	1	0.387498	0.000217864	0.0634498	blue	brown	F	F	NA
Apobr	0.587926	0.0320999	1	0.565107	0.00353981	0.921987	0.691899	0.000478982	0.239692	0.691899	0.00168473	0.284646	1.27982	1.92944e-07	0.000188417	0.0742304	0.684023	1	0.160202	0.217639	1	0.239203	0.0684067	1	0.239203	0.0845316	1	0.313433	0.0149821	1	blue	red	F	F	NA
Apoc1	0.315134	0.317353	1	0.156842	0.469571	1	-0.113878	0.599008	1	-0.113878	0.617702	1	0.201256	0.337233	1	-0.493799	0.15665	1	0.211939	0.386606	1	0.605493	0.0161896	1	0.605493	0.0212737	1	0.111695	0.634307	1	brown	turquoise	T	F	NA
Apod	0.356636	1.19256e-05	0.0143479	0.0412292	0.412154	1	-0.0170963	0.732975	1	-0.0170963	0.67325	1	0.33954	1.41598e-05	0.00715089	0.183137	0.0830675	1	0.25497	0.0010874	0.423462	0.080761	0.274884	1	0.080761	0.244492	1	0.263898	0.00214285	0.338584	blue	red	F	F	oligodendrocyte
Apoe	0.566609	1.47026e-21	8.00213e-17	0.0258263	0.246884	1	-0.0616624	0.00754546	1	-0.0616624	0.0136178	1	0.504947	4.50453e-16	4.87755e-12	0.110166	0.00244999	0.731707	0.0446877	0.0722579	1	0.0682234	0.00729	1	0.0682234	0.0180164	1	0.17839	5.38734e-08	6.38768e-05	blue	red	T	T	NA
Apol10b	-0.500399	0.224646	1	0.123691	0.661231	1	0.495182	0.0843431	1	0.495182	0.0861855	1	-0.00521671	0.98573	1	-0.51215	0.137492	1	0.0742247	0.75808	1	0.000259113	0.999142	1	0.000259113	0.999063	1	-0.511891	0.0537627	1	turquoise	green	F	F	NA
Apol8	-0.12903	0.298813	1	0.130979	0.129144	1	-0.116017	0.177668	1	-0.116017	0.24773	1	-0.245047	0.00151543	0.26298	0.122055	0.376866	1	0.189647	0.0560199	1	-0.337212	0.00109508	0.42528	-0.337212	0.00276702	0.405772	-0.215157	0.0246458	1	blue	black	F	F	NA
Apold1	-0.367002	0.0639917	1	-0.0803806	0.549482	1	0.0478247	0.721395	1	0.0478247	0.731442	1	-0.319177	0.0224286	1	0.329847	0.0602189	1	-0.0500747	0.681002	1	0.00556639	0.963517	1	0.00556639	0.955338	1	0.335414	0.0222751	1	brown	green	F	F	NA
Apoo	-0.0452748	0.509645	1	0.0399938	0.399375	1	-0.00680919	0.885455	1	-0.00680919	0.881561	1	-0.052084	0.315436	1	-0.0391041	0.613841	1	-0.0155433	0.776469	1	-0.0191374	0.726718	1	-0.0191374	0.754173	1	-0.0582415	0.224891	1	blue	green	F	F	NA
Apool	0.00827547	0.946089	1	0.0738748	0.383802	1	0.0485336	0.566241	1	0.0485336	0.554731	1	0.0568091	0.529906	1	0.0326889	0.84377	1	-0.0350975	0.764822	1	-0.000451518	0.996928	1	-0.000451518	0.996924	1	0.0322374	0.77989	1	brown	green	F	F	NA
Apopt1	-0.0310943	0.630079	1	0.0444266	0.3208	1	0.000954209	0.982889	1	0.000954209	0.983329	1	-0.0301401	0.508716	1	0.0586047	0.360216	1	0.00875218	0.846097	1	0.0376471	0.405473	1	0.0376471	0.424756	1	0.0962518	0.0346277	1	turquoise	royalblue	T	F	NA
App	-0.0823994	4.06978e-05	0.0376953	0.0281549	0.0288501	1	0.0349253	0.007513	1	0.0349253	0.0146051	1	-0.0474742	0.0061629	0.703645	-0.0123828	0.533553	1	0.0195733	0.167572	1	-0.00993757	0.480079	1	-0.00993757	0.530038	1	-0.0223204	0.155825	1	darkred	blue	T	T	NA
Appbp2	-0.149623	0.000276794	0.1633	0.00201426	0.93883	1	-0.000510642	0.984478	1	-0.000510642	0.983801	1	-0.150133	4.90445e-05	0.0198091	-0.0328095	0.376387	1	-0.0110026	0.673808	1	-0.0109377	0.675619	1	-0.0109377	0.677595	1	-0.0437472	0.118397	1	blue	brown	F	F	NA
Appl1	-0.0922635	0.00738729	1	-0.00944768	0.678692	1	0.0167892	0.462597	1	0.0167892	0.503785	1	-0.0754743	0.00319178	0.448757	-0.0174318	0.499308	1	0.000280696	0.987694	1	0.0101056	0.579351	1	0.0101056	0.567557	1	-0.00732622	0.726451	1	brown	turquoise	T	F	NA
Appl2	0.0156597	0.672885	1	0.0865454	0.00143609	0.510066	0.0146825	0.566553	1	0.0146825	0.578092	1	0.0303422	0.275047	1	-0.00197383	0.957068	1	0.0879214	0.00137191	0.495116	0.0749975	0.00559717	1	0.0749975	0.00466631	0.579496	0.0730237	0.017079	1	turquoise	red	F	F	NA
Aprt	0.158501	0.046012	1	-0.036762	0.493621	1	0.00322363	0.952004	1	0.00322363	0.955927	1	0.161724	0.00341761	0.470096	0.058634	0.413046	1	-0.0524777	0.301248	1	-0.141933	0.00694002	1	-0.141933	0.0125517	1	-0.0832986	0.0898857	1	brown	green	F	F	NA
Aptx	0.0122203	0.772033	1	0.0200931	0.49098	1	-0.0122066	0.67511	1	-0.0122066	0.652311	1	1.37191e-05	0.999676	1	0.0123742	0.791072	1	0.0138217	0.675776	1	-0.00845833	0.797876	1	-0.00845833	0.789675	1	0.00391591	0.911039	1	brown	turquoise	F	F	NA
Aqp1	0.177549	0.783265	1	0.0724687	0.87072	1	0.412914	0.356086	1	0.412914	0.360605	1	0.590463	0.201146	1	-0.594954	0.392518	1	-0.158828	0.745983	1	0.540252	0.27343	1	0.540252	0.372907	1	-0.0547019	0.868144	1	purple	purple	F	F	NA
Aqp11	0.00226708	0.976812	1	-0.0220845	0.681869	1	0.031974	0.553286	1	0.031974	0.547534	1	0.0342411	0.550329	1	-0.0518275	0.497782	1	-0.0121388	0.821918	1	0.0325117	0.54731	1	0.0325117	0.535493	1	-0.0193158	0.727135	1	yellow	brown	F	F	NA
Aqp4	0.473324	1.29685e-10	6.61716e-07	-0.108191	0.00814038	1	0.083617	0.0377121	1	0.083617	0.0361276	1	0.556941	9.5419e-12	3.08149e-08	0.0262296	0.738827	1	-0.0609128	0.276389	1	0.100279	0.0763253	1	0.100279	0.0175598	1	0.126508	0.0710055	1	blue	turquoise	F	F	NA
Aqp7	0.162513	0.540038	1	-0.416328	0.026749	1	-0.21069	0.252231	1	-0.21069	0.188301	1	-0.0481763	0.821351	1	0.416525	0.205534	1	-0.169074	0.464748	1	-0.0109823	0.962014	1	-0.0109823	0.963699	1	0.405543	0.0679695	1	blue	green	F	F	NA
Aqp9	0.0095763	0.95075	1	0.150065	0.165441	1	0.192005	0.0780029	1	0.192005	0.0286211	1	0.201582	0.138252	1	-0.0355347	0.809702	1	-0.0485382	0.642094	1	0.143364	0.173725	1	0.143364	0.159837	1	0.107829	0.318205	1	blue	green	F	F	NA
Aqr	-0.137617	0.00148675	0.521673	-0.0340434	0.230518	1	0.0722214	0.013344	1	0.0722214	0.0207458	1	-0.0653956	0.0340318	1	-0.0127621	0.829925	1	0.0296131	0.481985	1	-0.0151318	0.718841	1	-0.0151318	0.700843	1	-0.0278939	0.53496	1	turquoise	turquoise	F	F	NA
Ar	-0.219874	0.00519994	1	0.101695	0.0549429	1	0.113048	0.0337326	1	0.113048	0.0172681	1	-0.106825	0.0927019	1	-0.0948457	0.268922	1	0.0643223	0.28874	1	-0.0241601	0.688697	1	-0.0241601	0.738512	1	-0.119006	0.0124836	1	brown	green	F	F	pyramidal
Araf	-0.01766	0.548836	1	5.1486e-05	0.997975	1	-0.0278944	0.173715	1	-0.0278944	0.232181	1	-0.0455544	0.031814	1	-0.00401653	0.904263	1	-0.018264	0.440717	1	0.00271296	0.90853	1	0.00271296	0.918953	1	-0.00130356	0.952538	1	blue	turquoise	F	F	interneuron
Arap1	0.338735	0.000615595	0.287848	-0.0134964	0.83216	1	0.0730547	0.254768	1	0.0730547	0.256204	1	0.41179	2.79142e-06	0.00186083	0.194581	0.0394311	1	-0.0606428	0.354878	1	-0.0210605	0.746965	1	-0.0210605	0.725203	1	0.173521	0.0189786	1	blue	turquoise	F	F	NA
Arap2	-0.0205354	0.701054	1	0.000807511	0.982532	1	-0.0505803	0.174842	1	-0.0505803	0.146934	1	-0.0711158	0.102251	1	0.0677223	0.14035	1	-0.0511977	0.115542	1	0.0333355	0.3017	1	0.0333355	0.341195	1	0.101058	0.00250301	0.37774	green	darkturquoise	F	F	NA
Arap3	-0.0150511	0.870156	1	0.183656	0.00571505	1	0.343144	2.3581e-06	0.00375378	0.343144	6.68005e-06	0.00386395	0.328093	9.6693e-05	0.0339028	-0.0598309	0.519221	1	0.0793873	0.22915	1	0.0836869	0.205311	1	0.0836869	0.259125	1	0.023856	0.670902	1	blue	cyan	F	F	NA
Arc	0.00621795	0.968435	1	-0.335403	0.00328747	0.880438	-0.281953	0.0122065	1	-0.281953	0.00659182	0.736735	-0.275735	0.0361489	1	0.385663	0.122982	1	-0.0840766	0.63034	1	-0.490474	0.00696861	1	-0.490474	0.0097129	0.947371	-0.10481	0.537356	1	blue	salmon	F	F	NA
Arcn1	-0.0166933	0.407266	1	-0.0221426	0.114955	1	-0.0132063	0.34268	1	-0.0132063	0.317559	1	-0.0298995	0.114733	1	-0.0387412	0.0857067	1	0.00509352	0.745451	1	0.0209187	0.186444	1	0.0209187	0.190099	1	-0.0178224	0.335216	1	blue	turquoise	F	F	NA
Arel1	-0.0872297	0.0116121	1	-0.0134558	0.558885	1	-0.0103479	0.652809	1	-0.0103479	0.645548	1	-0.0975776	0.0011539	0.216797	-0.0235601	0.433692	1	-0.0331971	0.122419	1	-0.0593614	0.00719332	1	-0.0593614	0.0122248	1	-0.0829215	0.000938618	0.186234	blue	brown	F	F	NA
Arf1	-0.008888	0.741814	1	-0.00439731	0.813219	1	-0.0206521	0.270369	1	-0.0206521	0.30307	1	-0.0295401	0.158691	1	0.00181864	0.945217	1	-0.0374316	0.0502527	1	-0.0369454	0.0531858	1	-0.0369454	0.0865108	1	-0.0351268	0.0698079	1	orange	pink	F	F	pyramidal
Arf2	0.0517982	0.174063	1	-0.00399907	0.877847	1	-0.0416826	0.114311	1	-0.0416826	0.15718	1	0.0101156	0.688835	1	0.0354935	0.415268	1	-0.0542804	0.0820616	1	0.0145936	0.63489	1	0.0145936	0.65002	1	0.0500871	0.107106	1	brown	cyan	F	F	NA
Arf3	-0.041507	0.164499	1	0.00117949	0.953836	1	-0.0188073	0.358313	1	-0.0188073	0.418264	1	-0.0603144	0.00630399	0.714546	-0.0122174	0.670203	1	-0.0254787	0.212601	1	-0.0396125	0.0554818	1	-0.0396125	0.0459733	1	-0.0518299	0.0341097	1	orange	green	F	F	NA
Arf4	0.0532021	0.113538	1	-0.0385606	0.0969765	1	-0.0273339	0.2357	1	-0.0273339	0.281092	1	0.0258681	0.270143	1	-0.0256083	0.424577	1	-0.00512866	0.820504	1	0.0312941	0.170538	1	0.0312941	0.180897	1	0.00568574	0.812289	1	yellow	turquoise	F	F	NA
Arf5	0.0181702	0.661356	1	-0.0200052	0.485369	1	-0.0408787	0.157605	1	-0.0408787	0.177506	1	-0.0227086	0.449575	1	-0.0341466	0.356848	1	-0.035992	0.172032	1	0.0107298	0.681071	1	0.0107298	0.701325	1	-0.0234167	0.362814	1	darkgrey	blue	F	F	pyramidal
Arf6	0.0663708	0.214816	1	-0.0468488	0.204687	1	-0.0544429	0.141786	1	-0.0544429	0.0638786	1	0.0119279	0.797776	1	0.049482	0.174006	1	-0.0305895	0.233516	1	0.0340921	0.185082	1	0.0340921	0.244268	1	0.0835741	0.00131699	0.238289	turquoise	green	F	F	NA
Arfgap1	-0.0544659	0.226522	1	0.0605218	0.0545951	1	0.0464379	0.136835	1	0.0464379	0.168167	1	-0.00802806	0.793484	1	-0.0267885	0.599802	1	-0.0147796	0.682081	1	-0.0145394	0.686963	1	-0.0145394	0.728205	1	-0.0413278	0.175904	1	yellow	turquoise	F	F	NA
Arfgap2	0.0800062	0.0277526	1	0.0363605	0.140914	1	0.0205015	0.402405	1	0.0205015	0.396881	1	0.100508	0.00130345	0.236041	0.0144801	0.704306	1	-0.00463203	0.863596	1	0.0181487	0.501871	1	0.0181487	0.382488	1	0.0326288	0.329451	1	blue	turquoise	F	F	NA
Arfgap3	0.0664758	0.300608	1	0.0324323	0.462878	1	-0.0346598	0.432929	1	-0.0346598	0.409204	1	0.0318161	0.517017	1	0.0243194	0.698078	1	0.0262565	0.554093	1	0.00593831	0.893359	1	0.00593831	0.885407	1	0.0302577	0.524495	1	brown	turquoise	F	F	oligodendrocyte
Arfgef1	-0.0627227	0.00580511	1	-0.017329	0.251684	1	-0.0141512	0.34802	1	-0.0141512	0.319225	1	-0.0768739	0.00065467	0.142531	-0.0350367	0.201369	1	0.00149873	0.937833	1	-0.000162712	0.993244	1	-0.000162712	0.993668	1	-0.0351994	0.0888571	1	blue	brown	F	F	NA
Arfgef2	-0.0866067	0.00485664	1	0.0413502	0.0460545	1	0.0184791	0.363808	1	0.0184791	0.315411	1	-0.0681276	0.0123554	1	-0.0287458	0.393929	1	0.050556	0.0376925	1	-0.0200819	0.399596	1	-0.0200819	0.436697	1	-0.0488276	0.045327	1	brown	cyan	F	F	NA
Arfip1	0.134288	0.0219483	1	-0.0792396	0.048277	1	-0.0388949	0.324052	1	-0.0388949	0.40504	1	0.0953934	0.00569019	0.6679	0.0295601	0.611852	1	-0.0294839	0.474757	1	-0.0161159	0.695455	1	-0.0161159	0.725889	1	0.0134443	0.709902	1	brown	turquoise	F	F	NA
Arfip2	-0.0328427	0.25324	1	0.0228967	0.248466	1	-0.0359298	0.0732589	1	-0.0359298	0.101625	1	-0.0687725	0.0031547	0.44533	0.0310064	0.30755	1	-0.0340349	0.11609	1	-0.024421	0.256382	1	-0.024421	0.26666	1	0.0065854	0.77336	1	blue	brown	F	F	NA
Arfrp1	0.0414451	0.493306	1	-0.0212917	0.609614	1	0.0108691	0.794125	1	0.0108691	0.771496	1	0.0523142	0.285219	1	0.0345964	0.488656	1	-0.0372693	0.293139	1	0.0123956	0.725169	1	0.0123956	0.706859	1	0.046992	0.22386	1	yellow	blue	F	F	NA
Arg2	-0.0599623	0.653346	1	-0.0873828	0.344835	1	-0.150432	0.107361	1	-0.150432	0.139984	1	-0.210394	0.0205779	1	-0.0816833	0.544357	1	-0.0938678	0.326112	1	0.0993885	0.298776	1	0.0993885	0.301514	1	0.0177052	0.849875	1	blue	yellow	F	F	pyramidal
Arglu1	-0.00887866	0.836499	1	0.0173968	0.558572	1	0.010741	0.717645	1	0.010741	0.7221	1	0.00186234	0.953062	1	-0.0485361	0.269461	1	0.0201428	0.515046	1	0.0226568	0.464292	1	0.0226568	0.463246	1	-0.0258792	0.4212	1	turquoise	turquoise	F	F	mural
Arhgap1	-0.0305232	0.435578	1	0.0366059	0.178445	1	0.0108988	0.68586	1	0.0108988	0.714963	1	-0.0196244	0.453051	1	-0.0307132	0.45088	1	-0.00339166	0.905981	1	-0.0218222	0.448714	1	-0.0218222	0.407426	1	-0.0525354	0.111174	1	turquoise	red	F	F	NA
Arhgap10	-0.0789859	0.410573	1	0.0839072	0.207645	1	-0.0517164	0.434754	1	-0.0517164	0.400459	1	-0.130702	0.0867485	1	0.132187	0.243082	1	-0.0872708	0.275296	1	-0.1983	0.0157319	1	-0.1983	0.00738634	0.793614	-0.0661133	0.456282	1	blue	tan	F	F	mural
Arhgap11a	0.226474	0.112529	1	0.049014	0.614036	1	-0.00839397	0.931075	1	-0.00839397	0.935454	1	0.21808	0.0249912	1	0.0996288	0.481302	1	-0.0102371	0.918275	1	-0.0695941	0.486605	1	-0.0695941	0.512783	1	0.0300347	0.742953	1	brown	yellow	F	F	microglia
Arhgap12	-0.0092936	0.82248	1	-0.108959	0.000401137	0.211575	-0.0173153	0.545416	1	-0.0173153	0.539818	1	-0.0266089	0.403682	1	-0.140869	0.00566097	1	0.0483838	0.165109	1	-0.0174631	0.613077	1	-0.0174631	0.583649	1	-0.158332	0.000290042	0.0776584	brown	midnightblue	F	F	NA
Arhgap15	-0.0921111	0.278327	1	0.0958926	0.104882	1	0.0249595	0.668537	1	0.0249595	0.667231	1	-0.0671516	0.276765	1	-0.124518	0.0878833	1	0.0740849	0.149099	1	0.0752702	0.142848	1	0.0752702	0.130349	1	-0.0492479	0.355162	1	turquoise	brown	F	F	pyramidal
Arhgap17	0.0953254	0.145176	1	0.0612496	0.174263	1	0.135262	0.00388564	0.976621	0.135262	0.00503482	0.612353	0.230587	6.67577e-05	0.025495	-0.0702368	0.172327	1	0.0623705	0.0883892	1	0.125095	0.00107696	0.420829	0.125095	0.000517616	0.119851	0.0548581	0.184945	1	blue	turquoise	F	F	microglia
Arhgap18	0.225488	0.0733092	1	-0.00398668	0.962711	1	0.0197422	0.816967	1	0.0197422	0.819622	1	0.245231	0.00901364	0.905509	-0.0131828	0.89894	1	0.101275	0.172045	1	0.0746107	0.31209	1	0.0746107	0.319984	1	0.0614279	0.394712	1	blue	brown	F	F	NA
Arhgap19	-0.120291	0.375105	1	0.115595	0.218728	1	0.216928	0.0238303	1	0.216928	0.0214403	1	0.0966378	0.342031	1	-0.0327083	0.793787	1	0.190645	0.0354787	1	-0.142234	0.112791	1	-0.142234	0.119147	1	-0.174943	0.0526055	1	blue	turquoise	T	F	microglia
Arhgap20	-0.0559928	0.233502	1	-0.04806	0.140121	1	-0.112947	0.000991281	0.398702	-0.112947	0.0012144	0.22478	-0.16894	9.68351e-05	0.0339204	-0.0317313	0.402054	1	-0.019051	0.476305	1	-0.0585436	0.0323984	1	-0.0585436	0.0621092	1	-0.0902749	0.000915258	0.183029	blue	pink	F	F	pyramidal
Arhgap20os	0.270761	0.483824	1	-0.0925722	0.728106	1	-0.541331	0.0468262	1	-0.541331	0.0729277	1	-0.27057	0.265307	1	0.0177504	0.955032	1	0.259734	0.24677	1	0.459281	0.0436927	1	0.459281	0.027626	1	0.477031	0.0568514	1	blue	turquoise	F	F	NA
Arhgap21	-0.100281	0.00295398	0.822681	0.0570544	0.0127864	1	0.0176777	0.425422	1	0.0176777	0.454261	1	-0.082603	0.00176179	0.294823	-0.0627729	0.182875	1	0.0382701	0.24962	1	0.0304124	0.358955	1	0.0304124	0.384047	1	-0.0323606	0.318308	1	blue	blue	F	F	NA
Arhgap22	0.416488	0.000156128	0.106451	-0.0104391	0.881127	1	0.00827767	0.905605	1	0.00827767	0.903348	1	0.424766	8.50203e-06	0.00471751	0.209039	0.0826824	1	-0.0491254	0.558287	1	-0.131921	0.120197	1	-0.131921	0.123929	1	0.0771177	0.355633	1	blue	blue	F	F	NA
Arhgap23	0.0226438	0.573657	1	-0.0118233	0.670047	1	-0.039872	0.15515	1	-0.039872	0.207838	1	-0.0172281	0.510072	1	0.0196258	0.602503	1	0.0362292	0.177665	1	0.00302627	0.909448	1	0.00302627	0.919757	1	0.0226521	0.352422	1	turquoise	turquoise	F	F	oligodendrocyte
Arhgap24	0.373893	0.000308133	0.17574	-0.0937815	0.16119	1	-0.0896378	0.180091	1	-0.0896378	0.177586	1	0.284255	0.00046085	0.109851	-0.0133965	0.901121	1	0.0159777	0.834033	1	0.162868	0.0370629	1	0.162868	0.0644038	1	0.149471	0.0299495	1	brown	black	F	F	interneuron
Arhgap25	0.590144	0.00290603	0.81649	0.0563745	0.664397	1	0.276951	0.0374939	1	0.276951	0.0244879	1	0.867096	5.98621e-06	0.00352616	0.28754	0.0396398	1	0.173472	0.0773222	1	0.150085	0.124819	1	0.150085	0.195373	1	0.437625	3.39633e-06	0.00216891	blue	brown	T	F	NA
Arhgap26	-0.184597	0.000814956	0.349386	0.0322296	0.367627	1	-0.0589593	0.103011	1	-0.0589593	0.0897558	1	-0.243556	3.74892e-06	0.00235526	0.0576413	0.121915	1	-0.0225397	0.387985	1	-0.109588	0.000108872	0.0813845	-0.109588	0.000777524	0.162457	-0.0519468	0.0423166	1	blue	lightcyan	F	F	NA
Arhgap27	0.131017	0.10998	1	0.118033	0.0388581	1	0.0943328	0.0958169	1	0.0943328	0.102181	1	0.22535	0.000696664	0.149507	0.0191364	0.844314	1	0.0769276	0.267407	1	0.0446423	0.517945	1	0.0446423	0.478071	1	0.0637787	0.392116	1	lightcyan	turquoise	F	F	endothelial
Arhgap28	-0.273498	0.452614	1	0.141124	0.57383	1	0.427435	0.093202	1	0.427435	0.0834037	1	0.153937	0.569329	1	-0.0398387	0.906344	1	-0.083346	0.727928	1	-0.0673321	0.778628	1	-0.0673321	0.797204	1	-0.107171	0.609102	1	turquoise	purple	F	F	NA
Arhgap29	-0.199645	0.0274257	1	0.0183703	0.762338	1	0.218268	0.000773864	0.337994	0.218268	0.000215659	0.0628879	0.0186229	0.799029	1	0.0974073	0.248557	1	-0.0208651	0.724916	1	-0.0713429	0.232271	1	-0.0713429	0.125687	1	0.0260644	0.7102	1	red	turquoise	F	F	NA
Arhgap30	0.862089	1.23532e-08	3.86713e-05	0.11855	0.170423	1	0.288777	0.00147298	0.518497	0.288777	0.00140662	0.249388	1.15087	2.70762e-11	7.54618e-08	0.158209	0.126519	1	0.0922127	0.205994	1	0.0594173	0.412725	1	0.0594173	0.384459	1	0.217627	0.00783606	0.825195	blue	red	T	F	microglia
Arhgap31	-0.0139358	0.822165	1	0.115561	0.00941238	1	0.0407628	0.343114	1	0.0407628	0.278059	1	0.026827	0.598205	1	-0.0330078	0.627686	1	0.109507	0.0266479	1	0.0709497	0.144617	1	0.0709497	0.134435	1	0.0379419	0.448868	1	yellow	blue	F	F	NA
Arhgap32	-0.187431	0.00307549	0.843886	0.053711	0.199792	1	-0.00743899	0.85774	1	-0.00743899	0.872981	1	-0.19487	2.7458e-05	0.0123958	0.0455144	0.443607	1	-0.0164237	0.695132	1	-0.101268	0.0190199	1	-0.101268	0.0361535	1	-0.0557537	0.146556	1	green	skyblue	F	F	pyramidal
Arhgap33	-0.0319515	0.456848	1	0.0439408	0.141833	1	0.000789151	0.978686	1	0.000789151	0.981189	1	-0.0311623	0.255499	1	0.032672	0.490392	1	-0.0188226	0.573835	1	-0.0908442	0.00888108	1	-0.0908442	0.0106364	1	-0.0581723	0.10133	1	turquoise	lightcyan	F	F	NA
Arhgap35	-0.108785	0.00145458	0.514397	-0.00921385	0.678516	1	0.0280031	0.211454	1	0.0280031	0.218398	1	-0.0807816	0.00347651	0.475444	-0.0398018	0.2691	1	-0.000163312	0.994849	1	-0.0134388	0.595788	1	-0.0134388	0.618258	1	-0.0532406	0.0423086	1	pink	yellow	F	F	NA
Arhgap36	0.621148	0.108611	1	-0.450281	0.0923847	1	-0.00241059	0.992692	1	-0.00241059	0.991088	1	0.618738	0.0606752	1	0.2302	0.487631	1	-0.711706	0.00370884	0.948722	0.142756	0.542466	1	0.142756	0.553173	1	0.372956	0.103788	1	lightyellow	green	F	F	NA
Arhgap39	-0.0405504	0.502536	1	-0.0602101	0.152894	1	-0.0476003	0.256366	1	-0.0476003	0.231838	1	-0.0881508	0.068595	1	-0.117501	0.0488386	1	0.0586837	0.159624	1	0.0051675	0.900367	1	0.0051675	0.89326	1	-0.112334	0.016898	1	skyblue	yellow	F	F	pyramidal
Arhgap4	0.138956	0.267152	1	0.0466413	0.587341	1	0.218268	0.0140683	1	0.218268	0.0094285	0.932411	0.357225	0.00118147	0.220235	0.131082	0.27842	1	-0.0564125	0.507729	1	-0.0741137	0.385014	1	-0.0741137	0.431151	1	0.0569678	0.444261	1	blue	turquoise	F	F	microglia
Arhgap40	-0.820096	0.0847061	1	0.460232	0.158496	1	0.562782	0.0863872	1	0.562782	0.0919982	1	-0.257314	0.437376	1	-0.363028	0.44182	1	0.0878109	0.791886	1	-0.199902	0.548694	1	-0.199902	0.549908	1	-0.562931	0.0931121	1	brown	green	F	F	NA
Arhgap42	-0.127538	0.084425	1	0.00632184	0.899644	1	0.112622	0.0288963	1	0.112622	0.0282556	1	-0.0149158	0.782546	1	0.0981178	0.298327	1	-0.0606367	0.362692	1	-0.0801944	0.230237	1	-0.0801944	0.287903	1	0.0179234	0.749547	1	brown	yellow	F	F	NA
Arhgap44	-0.100895	0.00292977	0.819441	-0.00242625	0.913024	1	0.0154559	0.487745	1	0.0154559	0.52073	1	-0.0854392	0.00115213	0.216576	0.00458168	0.892085	1	-2.40839e-06	0.999919	1	-0.0720141	0.00399589	0.995088	-0.0720141	0.0126908	1	-0.0674324	0.00512518	0.620138	brown	green	F	F	NA
[truncated: 14,262 more rows]
