# Supplementary material for: Novel Alzheimer risk genes determine the microglia response to amyloid‐β but not to TAU pathology
Source: EMBO Mol Med. 2020 Jan 17;12(3):e10606. doi: 10.15252/emmm.201910606 (PMC7059012; doi:10.15252/emmm.201910606)
Supplement: Supplementary file 4 — Dataset EV2 [file EMMM-12-e10606-s004.xlsx]

## Sheet: Sheet1
Dataset_EV2
GOrilla-based GO enrichment per WGCNA module derived from the 2 mouse models. Only GO-terms with a FDR q-value<0.05 are displayed.
Module	GO Term	Description	P-value	FDR q-value	Enrichment	N	B	n	b	Type
APP_black	GO:0032501	multicellular organismal process	7.94e-10	1.17e-05	2.21	15091	2626	148	57	GOPROCESS
APP_blue	GO:0002376	immune system process	5.12e-38	7.54e-34	1.69	15091	970	4053	441	GOPROCESS
APP_blue	GO:0006952	defense response	7.38e-33	5.43e-29	1.82	15091	615	4053	301	GOPROCESS
APP_blue	GO:0006955	immune response	5.04e-29	2.47e-25	1.89	15091	469	4053	238	GOPROCESS
APP_blue	GO:0043207	response to external biotic stimulus	2.64e-26	9.71e-23	1.79	15091	534	4053	256	GOPROCESS
APP_blue	GO:0051707	response to other organism	2.86e-25	8.43e-22	1.91	15091	390	4053	200	GOPROCESS
APP_blue	GO:0009607	response to biotic stimulus	4.73e-25	9.95e-22	1.75	15091	559	4053	262	GOPROCESS
APP_blue	GO:0098542	defense response to other organism	5.59e-25	1.03e-21	2.16	15091	245	4053	142	GOPROCESS
APP_blue	GO:0002682	regulation of immune system process	4.38e-25	1.07e-21	1.56	15091	940	4053	394	GOPROCESS
APP_blue	GO:0002684	positive regulation of immune system process	1.4e-22	2.29e-19	1.67	15091	611	4053	274	GOPROCESS
APP_blue	GO:0045087	innate immune response	9.94e-21	1.46e-17	2.02	15091	254	4053	138	GOPROCESS
APP_blue	GO:0002252	immune effector process	1.35e-19	1.65e-16	1.91	15091	301	4053	154	GOPROCESS
APP_blue	GO:0009605	response to external stimulus	1.28e-19	1.71e-16	1.49	15091	950	4053	379	GOPROCESS
APP_blue	GO:0050776	regulation of immune response	2.27e-18	2.57e-15	1.65	15091	513	4053	228	GOPROCESS
APP_blue	GO:0001817	regulation of cytokine production	7.78e-18	8.19e-15	1.67	15091	483	4053	216	GOPROCESS
APP_blue	GO:0031347	regulation of defense response	9.8e-18	9.62e-15	1.71	15091	430	4053	197	GOPROCESS
APP_blue	GO:0051704	multi-organism process	5.44e-17	5.01e-14	1.56	15091	639	4053	267	GOPROCESS
APP_blue	GO:0051607	defense response to virus	4.99e-16	4.33e-13	2.27	15091	128	4053	78	GOPROCESS
APP_blue	GO:0048584	positive regulation of response to stimulus	8.13e-16	6.3e-13	1.32	15091	1616	4053	572	GOPROCESS
APP_blue	GO:0009617	response to bacterium	8.11e-16	6.63e-13	1.96	15091	215	4053	113	GOPROCESS
APP_blue	GO:0007165	signal transduction	1.23e-15	9.08e-13	1.23	15091	2770	4053	914	GOPROCESS
APP_blue	GO:0016020	membrane	6.22e-16	1.17e-12	1.13	15091	6194	4053	1879	GOCOMPONENT
APP_blue	GO:0080134	regulation of response to stress	1.76e-15	1.23e-12	1.41	15091	1012	4053	383	GOPROCESS
APP_blue	GO:0050778	positive regulation of immune response	3.09e-15	2.07e-12	1.72	15091	356	4053	164	GOPROCESS
APP_blue	GO:0009615	response to virus	7.17e-15	4.59e-12	2.05	15091	169	4053	93	GOPROCESS
APP_blue	GO:0010033	response to organic substance	1.1e-14	6.72e-12	1.31	15091	1556	4053	548	GOPROCESS
APP_blue	GO:0005886	plasma membrane	1.12e-14	1.05e-11	1.2	15091	3109	4053	1006	GOCOMPONENT
APP_blue	GO:0048583	regulation of response to stimulus	2.57e-14	1.52e-11	1.21	15091	2951	4053	958	GOPROCESS
APP_blue	GO:0006954	inflammatory response	7.69e-14	4.35e-11	1.85	15091	234	4053	116	GOPROCESS
APP_blue	GO:0001775	cell activation	9.96e-14	5.43e-11	1.65	15091	379	4053	168	GOPROCESS
APP_blue	GO:0050896	response to stimulus	1.46e-13	7.68e-11	1.18	15091	3538	4053	1121	GOPROCESS
APP_blue	GO:0045321	leukocyte activation	1.94e-13	9.87e-11	1.69	15091	333	4053	151	GOPROCESS
APP_blue	GO:0032101	regulation of response to external stimulus	3.07e-13	1.51e-10	1.51	15091	563	4053	229	GOPROCESS
APP_blue	GO:0045088	regulation of innate immune response	6.31e-13	3e-10	1.89	15091	197	4053	100	GOPROCESS
APP_blue	GO:0051239	regulation of multicellular organismal process	6.54e-13	3.01e-10	1.21	15091	2559	4053	835	GOPROCESS
APP_blue	GO:0042221	response to chemical	9.92e-13	4.43e-10	1.25	15091	1956	4053	657	GOPROCESS
APP_blue	GO:0042742	defense response to bacterium	1.03e-12	4.48e-10	2.2	15091	110	4053	65	GOPROCESS
APP_blue	GO:0031349	positive regulation of defense response	1.42e-12	5.97e-10	1.85	15091	207	4053	103	GOPROCESS
APP_blue	GO:0044459	plasma membrane part	2.45e-12	1.53e-09	1.24	15091	1998	4053	667	GOCOMPONENT
APP_blue	GO:0045089	positive regulation of innate immune response	6.58e-12	2.69e-09	2.07	15091	128	4053	71	GOPROCESS
APP_blue	GO:0050865	regulation of cell activation	8.01e-12	3.19e-09	1.56	15091	425	4053	178	GOPROCESS
APP_blue	GO:0001819	positive regulation of cytokine production	1.02e-11	3.97e-09	1.67	15091	304	4053	136	GOPROCESS
APP_blue	GO:0002694	regulation of leukocyte activation	1.8e-11	6.78e-09	1.58	15091	390	4053	165	GOPROCESS
APP_blue	GO:0002274	myeloid leukocyte activation	3.42e-11	1.26e-08	2.35	15091	76	4053	48	GOPROCESS
APP_blue	GO:0044421	extracellular region part	2.69e-11	1.26e-08	1.33	15091	1044	4053	374	GOCOMPONENT
APP_blue	GO:0007166	cell surface receptor signaling pathway	3.95e-11	1.42e-08	1.3	15091	1256	4053	438	GOPROCESS
APP_blue	GO:0019221	cytokine-mediated signaling pathway	4.34e-11	1.52e-08	1.92	15091	155	4053	80	GOPROCESS
APP_blue	GO:0035456	response to interferon-beta	1.04e-10	3.55e-08	2.82	15091	41	4053	31	GOPROCESS
APP_blue	GO:0044425	membrane part	2.66e-10	1e-07	1.13	15091	4706	4053	1422	GOCOMPONENT
APP_blue	GO:0050863	regulation of T cell activation	3.08e-10	1.03e-07	1.71	15091	228	4053	105	GOPROCESS
APP_blue	GO:0009897	external side of plasma membrane	4.2e-10	1.32e-07	1.71	15091	229	4053	105	GOCOMPONENT
APP_blue	GO:0005615	extracellular space	5.68e-10	1.53e-07	1.35	15091	823	4053	299	GOCOMPONENT
APP_blue	GO:0002683	negative regulation of immune system process	5.39e-10	1.76e-07	1.56	15091	351	4053	147	GOPROCESS
APP_blue	GO:1903555	regulation of tumor necrosis factor superfamily cytokine production	6.48e-10	2.08e-07	1.99	15091	120	4053	64	GOPROCESS
APP_blue	GO:1903531	negative regulation of secretion by cell	7.31e-10	2.29e-07	1.79	15091	181	4053	87	GOPROCESS
APP_blue	GO:0002703	regulation of leukocyte mediated immunity	7.95e-10	2.44e-07	1.85	15091	157	4053	78	GOPROCESS
APP_blue	GO:0032680	regulation of tumor necrosis factor production	8.32e-10	2.5e-07	1.99	15091	118	4053	63	GOPROCESS
APP_blue	GO:0032879	regulation of localization	1.23e-09	3.61e-07	1.19	15091	2277	4053	730	GOPROCESS
APP_blue	GO:0051241	negative regulation of multicellular organismal process	1.28e-09	3.69e-07	1.3	15091	1053	4053	368	GOPROCESS
APP_blue	GO:0001818	negative regulation of cytokine production	1.59e-09	4.51e-07	1.76	15091	186	4053	88	GOPROCESS
APP_blue	GO:0051051	negative regulation of transport	1.63e-09	4.53e-07	1.48	15091	434	4053	173	GOPROCESS
APP_blue	GO:0051240	positive regulation of multicellular organismal process	1.85e-09	5.05e-07	1.24	15091	1536	4053	512	GOPROCESS
APP_blue	GO:0035458	cellular response to interferon-beta	2.13e-09	5.7e-07	2.91	15091	32	4053	25	GOPROCESS
APP_blue	GO:0002253	activation of immune response	2.2e-09	5.78e-07	1.78	15091	176	4053	84	GOPROCESS
APP_blue	GO:0051048	negative regulation of secretion	2.34e-09	6.03e-07	1.72	15091	201	4053	93	GOPROCESS
APP_blue	GO:0002237	response to molecule of bacterial origin	2.59e-09	6.59e-07	1.74	15091	193	4053	90	GOPROCESS
APP_blue	GO:0050866	negative regulation of cell activation	2.79e-09	6.96e-07	1.83	15091	155	4053	76	GOPROCESS
APP_blue	GO:0065007	biological regulation	3.25e-09	7.99e-07	1.07	15091	8569	4053	2458	GOPROCESS
APP_blue	GO:0051249	regulation of lymphocyte activation	4.03e-09	9.72e-07	1.55	15091	324	4053	135	GOPROCESS
APP_blue	GO:1990266	neutrophil migration	5.2e-09	1.24e-06	2.6	15091	43	4053	30	GOPROCESS
APP_blue	GO:0071310	cellular response to organic substance	6.8e-09	1.56e-06	1.29	15091	1040	4053	360	GOPROCESS
APP_blue	GO:0002695	negative regulation of leukocyte activation	6.8e-09	1.59e-06	1.86	15091	136	4053	68	GOPROCESS
APP_blue	GO:1903706	regulation of hemopoiesis	7.72e-09	1.75e-06	1.55	15091	309	4053	129	GOPROCESS
APP_blue	GO:0097530	granulocyte migration	7.98e-09	1.78e-06	2.46	15091	50	4053	33	GOPROCESS
APP_blue	GO:0002697	regulation of immune effector process	8.41e-09	1.85e-06	1.59	15091	277	4053	118	GOPROCESS
APP_blue	GO:1903037	regulation of leukocyte cell-cell adhesion	8.9e-09	1.93e-06	1.68	15091	211	4053	95	GOPROCESS
APP_blue	GO:0009967	positive regulation of signal transduction	1.1e-08	2.34e-06	1.26	15091	1210	4053	410	GOPROCESS
APP_blue	GO:1902531	regulation of intracellular signal transduction	1.46e-08	3.06e-06	1.24	15091	1377	4053	459	GOPROCESS
APP_blue	GO:0048002	antigen processing and presentation of peptide antigen	1.65e-08	3.42e-06	2.65	15091	38	4053	27	GOPROCESS
APP_blue	GO:0050789	regulation of biological process	1.69e-08	3.45e-06	1.07	15091	8124	4053	2332	GOPROCESS
APP_blue	GO:0070887	cellular response to chemical stimulus	2.36e-08	4.75e-06	1.25	15091	1284	4053	430	GOPROCESS
APP_blue	GO:0070663	regulation of leukocyte proliferation	2.42e-08	4.82e-06	1.72	15091	175	4053	81	GOPROCESS
APP_blue	GO:0098552	side of membrane	2.32e-08	5.45e-06	1.55	15091	290	4053	121	GOCOMPONENT
APP_blue	GO:0002764	immune response-regulating signaling pathway	3.03e-08	5.95e-06	1.81	15091	140	4053	68	GOPROCESS
APP_blue	GO:0002757	immune response-activating signal transduction	3.11e-08	6.03e-06	1.83	15091	132	4053	65	GOPROCESS
APP_blue	GO:0098797	plasma membrane protein complex	3.44e-08	7.18e-06	1.43	15091	456	4053	175	GOCOMPONENT
APP_blue	GO:0002478	antigen processing and presentation of exogenous peptide antigen	3.78e-08	7.22e-06	3.08	15091	23	4053	19	GOPROCESS
APP_blue	GO:0005576	extracellular region	4.15e-08	7.79e-06	1.28	15091	979	4053	337	GOCOMPONENT
APP_blue	GO:0030593	neutrophil chemotaxis	4.4e-08	8.32e-06	2.62	15091	37	4053	26	GOPROCESS
APP_blue	GO:0032944	regulation of mononuclear cell proliferation	5.09e-08	9.25e-06	1.72	15091	169	4053	78	GOPROCESS
APP_blue	GO:1902533	positive regulation of intracellular signal transduction	5.08e-08	9.35e-06	1.32	15091	787	4053	278	GOPROCESS
APP_blue	GO:0002685	regulation of leukocyte migration	5.02e-08	9.36e-06	1.81	15091	136	4053	66	GOPROCESS
APP_blue	GO:1902105	regulation of leukocyte differentiation	5.31e-08	9.54e-06	1.61	15091	226	4053	98	GOPROCESS
APP_blue	GO:0032675	regulation of interleukin-6 production	5.5e-08	9.75e-06	1.91	15091	107	4053	55	GOPROCESS
APP_blue	GO:0051250	negative regulation of lymphocyte activation	6.65e-08	1.15e-05	1.86	15091	118	4053	59	GOPROCESS
APP_blue	GO:0002250	adaptive immune response	6.65e-08	1.16e-05	1.83	15091	126	4053	62	GOPROCESS
APP_blue	GO:0002687	positive regulation of leukocyte migration	9.91e-08	1.7e-05	1.94	15091	98	4053	51	GOPROCESS
APP_blue	GO:0023051	regulation of signaling	1.02e-07	1.7e-05	1.16	15091	2590	4053	804	GOPROCESS
APP_blue	GO:0032103	positive regulation of response to external stimulus	1.02e-07	1.72e-05	1.62	15091	214	4053	93	GOPROCESS
APP_blue	GO:0051049	regulation of transport	1.2e-07	1.92e-05	1.21	15091	1524	4053	496	GOPROCESS
APP_blue	GO:0002758	innate immune response-activating signal transduction	1.19e-07	1.92e-05	2.38	15091	47	4053	30	GOPROCESS
APP_blue	GO:0042611	MHC protein complex	1.12e-07	1.92e-05	3.48	15091	15	4053	14	GOCOMPONENT
APP_blue	GO:0002221	pattern recognition receptor signaling pathway	1.19e-07	1.94e-05	2.38	15091	47	4053	30	GOPROCESS
APP_blue	GO:0050727	regulation of inflammatory response	1.18e-07	1.95e-05	1.59	15091	232	4053	99	GOPROCESS
APP_blue	GO:0050900	leukocyte migration	1.24e-07	1.96e-05	1.88	15091	109	4053	55	GOPROCESS
APP_blue	GO:0023056	positive regulation of signaling	1.26e-07	1.98e-05	1.22	15091	1385	4053	455	GOPROCESS
APP_blue	GO:0050868	negative regulation of T cell activation	1.36e-07	2.11e-05	1.96	15091	91	4053	48	GOPROCESS
APP_blue	GO:0032653	regulation of interleukin-10 production	1.39e-07	2.13e-05	2.68	15091	32	4053	23	GOPROCESS
APP_blue	GO:0019884	antigen processing and presentation of exogenous antigen	1.49e-07	2.26e-05	2.79	15091	28	4053	21	GOPROCESS
APP_blue	GO:0010647	positive regulation of cell communication	1.56e-07	2.32e-05	1.22	15091	1377	4053	452	GOPROCESS
APP_blue	GO:0050670	regulation of lymphocyte proliferation	1.54e-07	2.32e-05	1.69	15091	167	4053	76	GOPROCESS
APP_blue	GO:0071621	granulocyte chemotaxis	1.69e-07	2.48e-05	2.42	15091	43	4053	28	GOPROCESS
APP_blue	GO:0042127	regulation of cell proliferation	1.72e-07	2.49e-05	1.23	15091	1317	4053	434	GOPROCESS
APP_blue	GO:0048518	positive regulation of biological process	1.75e-07	2.5e-05	1.1	15091	4733	4053	1401	GOPROCESS
APP_blue	GO:0002218	activation of innate immune response	1.72e-07	2.51e-05	2.15	15091	64	4053	37	GOPROCESS
APP_blue	GO:0031224	intrinsic component of membrane	2.07e-07	2.78e-05	1.12	15091	3583	4053	1081	GOCOMPONENT
APP_blue	GO:0005764	lysosome	1.97e-07	2.84e-05	1.47	15091	342	4053	135	GOCOMPONENT
APP_blue	GO:0050867	positive regulation of cell activation	2.1e-07	2.97e-05	1.55	15091	252	4053	105	GOPROCESS
APP_blue	GO:0046649	lymphocyte activation	2.19e-07	3.07e-05	1.53	15091	273	4053	112	GOPROCESS
APP_blue	GO:0000323	lytic vacuole	1.97e-07	3.08e-05	1.47	15091	342	4053	135	GOCOMPONENT
APP_blue	GO:0050707	regulation of cytokine secretion	2.34e-07	3.25e-05	1.73	15091	146	4053	68	GOPROCESS
APP_blue	GO:0006935	chemotaxis	2.39e-07	3.29e-05	1.63	15091	197	4053	86	GOPROCESS
APP_blue	GO:0010646	regulation of cell communication	2.61e-07	3.56e-05	1.15	15091	2575	4053	796	GOPROCESS
APP_blue	GO:0006950	response to stress	2.69e-07	3.63e-05	1.17	15091	2061	4053	649	GOPROCESS
APP_blue	GO:0005102	signaling receptor binding	1.72e-08	3.68e-05	1.26	15091	1194	4053	404	GOFUNCTION
APP_blue	GO:0097529	myeloid leukocyte migration	2.96e-07	3.93e-05	2.12	15091	65	4053	37	GOPROCESS
APP_blue	GO:0050830	defense response to Gram-positive bacterium	2.95e-07	3.95e-05	2.25	15091	53	4053	32	GOPROCESS
APP_blue	GO:1903708	positive regulation of hemopoiesis	3.22e-07	4.23e-05	1.69	15091	161	4053	73	GOPROCESS
APP_blue	GO:0071219	cellular response to molecule of bacterial origin	3.47e-07	4.52e-05	1.84	15091	109	4053	54	GOPROCESS
APP_blue	GO:0009986	cell surface	3.76e-07	4.71e-05	1.37	15091	508	4053	187	GOCOMPONENT
APP_blue	GO:0098857	membrane microdomain	4.02e-07	4.72e-05	1.48	15091	309	4053	123	GOCOMPONENT
APP_blue	GO:0042330	taxis	4.07e-07	5.21e-05	1.61	15091	199	4053	86	GOPROCESS
APP_blue	GO:0002696	positive regulation of leukocyte activation	4.05e-07	5.23e-05	1.55	15091	240	4053	100	GOPROCESS
APP_blue	GO:0002699	positive regulation of immune effector process	4.55e-07	5.78e-05	1.67	15091	165	4053	74	GOPROCESS
APP_blue	GO:0034097	response to cytokine	4.71e-07	5.93e-05	1.4	15091	443	4053	166	GOPROCESS
APP_blue	GO:1901700	response to oxygen-containing compound	4.82e-07	6.02e-05	1.27	15091	904	4053	308	GOPROCESS
APP_blue	GO:0045121	membrane raft	6.07e-07	6.71e-05	1.47	15091	308	4053	122	GOCOMPONENT
APP_blue	GO:0038023	signaling receptor activity	1.68e-08	7.2e-05	1.35	15091	679	4053	247	GOFUNCTION
APP_blue	GO:0032652	regulation of interleukin-1 production	6.01e-07	7.37e-05	2.15	15091	59	4053	34	GOPROCESS
APP_blue	GO:1903039	positive regulation of leukocyte cell-cell adhesion	6e-07	7.42e-05	1.7	15091	149	4053	68	GOPROCESS
APP_blue	GO:0019882	antigen processing and presentation	6.37e-07	7.75e-05	2.09	15091	64	4053	36	GOPROCESS
APP_blue	GO:1903038	negative regulation of leukocyte cell-cell adhesion	6.53e-07	7.89e-05	1.86	15091	100	4053	50	GOPROCESS
APP_blue	GO:0009966	regulation of signal transduction	6.85e-07	8.2e-05	1.16	15091	2262	4053	703	GOPROCESS
APP_blue	GO:0045580	regulation of T cell differentiation	6.93e-07	8.23e-05	1.78	15091	119	4053	57	GOPROCESS
APP_blue	GO:0045619	regulation of lymphocyte differentiation	7.22e-07	8.51e-05	1.71	15091	144	4053	66	GOPROCESS
APP_blue	GO:0002819	regulation of adaptive immune response	8.68e-07	0.000101	1.71	15091	139	4053	64	GOPROCESS
APP_blue	GO:0030193	regulation of blood coagulation	9.56e-07	0.00011	2.17	15091	55	4053	32	GOPROCESS
APP_blue	GO:2000106	regulation of leukocyte apoptotic process	9.61e-07	0.00011	1.95	15091	80	4053	42	GOPROCESS
APP_blue	GO:1900046	regulation of hemostasis	9.56e-07	0.000111	2.17	15091	55	4053	32	GOPROCESS
APP_blue	GO:0002792	negative regulation of peptide secretion	9.77e-07	0.000111	1.77	15091	120	4053	57	GOPROCESS
APP_blue	GO:0002521	leukocyte differentiation	9.87e-07	0.000111	1.54	15091	229	4053	95	GOPROCESS
APP_blue	GO:0002275	myeloid cell activation involved in immune response	1e-06	0.000112	2.61	15091	30	4053	21	GOPROCESS
APP_blue	GO:2000145	regulation of cell motility	1.01e-06	0.000112	1.28	15091	778	4053	268	GOPROCESS
APP_blue	GO:0032651	regulation of interleukin-1 beta production	1.04e-06	0.000114	2.25	15091	48	4053	29	GOPROCESS
APP_blue	GO:1903556	negative regulation of tumor necrosis factor superfamily cytokine production	1.04e-06	0.000114	2.25	15091	48	4053	29	GOPROCESS
APP_blue	GO:0042116	macrophage activation	1.1e-06	0.000119	2.66	15091	28	4053	20	GOPROCESS
APP_blue	GO:0050793	regulation of developmental process	1.13e-06	0.000122	1.16	15091	2213	4053	687	GOPROCESS
APP_blue	GO:0032496	response to lipopolysaccharide	1.14e-06	0.000122	1.63	15091	174	4053	76	GOPROCESS
APP_blue	GO:0016021	integral component of membrane	1.17e-06	0.000122	1.12	15091	3472	4053	1042	GOCOMPONENT
APP_blue	GO:0002831	regulation of response to biotic stimulus	1.21e-06	0.000128	1.81	15091	107	4053	52	GOPROCESS
APP_blue	GO:0098589	membrane region	1.29e-06	0.000128	1.45	15091	318	4053	124	GOCOMPONENT
APP_blue	GO:0031348	negative regulation of defense response	1.53e-06	0.000161	1.66	15091	155	4053	69	GOPROCESS
APP_blue	GO:0042327	positive regulation of phosphorylation	1.57e-06	0.000164	1.26	15091	858	4053	291	GOPROCESS
APP_blue	GO:0050870	positive regulation of T cell activation	1.6e-06	0.000166	1.69	15091	141	4053	64	GOPROCESS
APP_blue	GO:0050777	negative regulation of immune response	1.73e-06	0.000178	1.79	15091	108	4053	52	GOPROCESS
APP_blue	GO:0002366	leukocyte activation involved in immune response	1.81e-06	0.000185	1.86	15091	92	4053	46	GOPROCESS
APP_blue	GO:0035556	intracellular signal transduction	1.91e-06	0.000194	1.22	15091	1176	4053	385	GOPROCESS
APP_blue	GO:0030334	regulation of cell migration	1.96e-06	0.000198	1.28	15091	744	4053	256	GOPROCESS
APP_blue	GO:0048522	positive regulation of cellular process	2e-06	0.0002	1.1	15091	4259	4053	1258	GOPROCESS
APP_blue	GO:0034341	response to interferon-gamma	2.03e-06	0.000202	1.88	15091	87	4053	44	GOPROCESS
APP_blue	GO:0030595	leukocyte chemotaxis	2.05e-06	0.000203	1.96	15091	74	4053	39	GOPROCESS
APP_blue	GO:0050794	regulation of cellular process	2.08e-06	0.000204	1.06	15091	7660	4053	2183	GOPROCESS
APP_blue	GO:0050818	regulation of coagulation	2.2e-06	0.000215	2.08	15091	59	4053	33	GOPROCESS
APP_blue	GO:0005773	vacuole	2.37e-06	0.000222	1.39	15091	393	4053	147	GOCOMPONENT
APP_blue	GO:0043085	positive regulation of catalytic activity	2.32e-06	0.000225	1.25	15091	915	4053	307	GOPROCESS
APP_blue	GO:0032720	negative regulation of tumor necrosis factor production	2.37e-06	0.000229	2.22	15091	47	4053	28	GOPROCESS
APP_blue	GO:0002886	regulation of myeloid leukocyte mediated immunity	2.4e-06	0.000229	2.33	15091	40	4053	25	GOPROCESS
APP_blue	GO:0045937	positive regulation of phosphate metabolic process	2.58e-06	0.000243	1.25	15091	916	4053	307	GOPROCESS
APP_blue	GO:0010562	positive regulation of phosphorus metabolic process	2.58e-06	0.000245	1.25	15091	916	4053	307	GOPROCESS
APP_blue	GO:0071216	cellular response to biotic stimulus	2.81e-06	0.000263	1.71	15091	126	4053	58	GOPROCESS
APP_blue	GO:0040012	regulation of locomotion	2.91e-06	0.000272	1.26	15091	847	4053	286	GOPROCESS
APP_blue	GO:0043269	regulation of ion transport	2.96e-06	0.000274	1.31	15091	590	4053	208	GOPROCESS
APP_blue	GO:0002263	cell activation involved in immune response	2.99e-06	0.000275	1.82	15091	96	4053	47	GOPROCESS
APP_blue	GO:0030545	receptor regulator activity	2.71e-07	0.00029	1.53	15091	265	4053	109	GOFUNCTION
APP_blue	GO:0052547	regulation of peptidase activity	3.19e-06	0.000292	1.45	15091	292	4053	114	GOPROCESS
APP_blue	GO:0070664	negative regulation of leukocyte proliferation	3.4e-06	0.000309	1.97	15091	70	4053	37	GOPROCESS
APP_blue	GO:0071402	cellular response to lipoprotein particle stimulus	3.43e-06	0.00031	2.84	15091	21	4053	16	GOPROCESS
APP_blue	GO:0042129	regulation of T cell proliferation	3.59e-06	0.000323	1.71	15091	124	4053	57	GOPROCESS
APP_blue	GO:0060089	molecular transducer activity	2.28e-07	0.000325	1.31	15091	730	4053	257	GOFUNCTION
APP_blue	GO:0022407	regulation of cell-cell adhesion	3.8e-06	0.000339	1.45	15091	296	4053	115	GOPROCESS
APP_blue	GO:0043410	positive regulation of MAPK cascade	3.82e-06	0.000339	1.36	15091	434	4053	159	GOPROCESS
APP_blue	GO:0048018	receptor ligand activity	4.05e-07	0.000346	1.55	15091	240	4053	100	GOFUNCTION
APP_blue	GO:0004888	transmembrane signaling receptor activity	5.18e-07	0.000369	1.35	15091	542	4053	197	GOFUNCTION
APP_blue	GO:0022409	positive regulation of cell-cell adhesion	4.19e-06	0.000369	1.58	15091	179	4053	76	GOPROCESS
APP_blue	GO:0051270	regulation of cellular component movement	4.48e-06	0.000393	1.25	15091	851	4053	286	GOPROCESS
APP_blue	GO:0019897	extrinsic component of plasma membrane	4.42e-06	0.000395	1.84	15091	89	4053	44	GOCOMPONENT
APP_blue	GO:0060760	positive regulation of response to cytokine stimulus	4.58e-06	0.000399	2.27	15091	41	4053	25	GOPROCESS
APP_blue	GO:0060326	cell chemotaxis	4.6e-06	0.000399	1.71	15091	122	4053	56	GOPROCESS
APP_blue	GO:0071222	cellular response to lipopolysaccharide	4.75e-06	0.000407	1.79	15091	100	4053	48	GOPROCESS
APP_blue	GO:0002705	positive regulation of leukocyte mediated immunity	4.75e-06	0.000409	1.79	15091	100	4053	48	GOPROCESS
APP_blue	GO:0005515	protein binding	7.44e-07	0.000454	1.07	15091	7311	4053	2095	GOFUNCTION
APP_blue	GO:2000026	regulation of multicellular organismal development	5.55e-06	0.000472	1.17	15091	1760	4053	551	GOPROCESS
APP_blue	GO:0050672	negative regulation of lymphocyte proliferation	5.64e-06	0.000472	1.97	15091	66	4053	35	GOPROCESS
APP_blue	GO:0052548	regulation of endopeptidase activity	5.59e-06	0.000473	1.48	15091	249	4053	99	GOPROCESS
APP_blue	GO:0032945	negative regulation of mononuclear cell proliferation	5.64e-06	0.000475	1.97	15091	66	4053	35	GOPROCESS
APP_blue	GO:0051251	positive regulation of lymphocyte activation	5.81e-06	0.000484	1.53	15091	207	4053	85	GOPROCESS
APP_brown	GO:0003735	structural constituent of ribosome	2.76e-11	1.18e-07	2.25	15091	131	3128	61	GOFUNCTION
APP_brown	GO:0005840	ribosome	1.38e-10	2.59e-07	1.99	15091	187	3128	77	GOCOMPONENT
APP_brown	GO:0044391	ribosomal subunit	3.78e-10	3.55e-07	1.99	15091	177	3128	73	GOCOMPONENT
APP_brown	GO:0022625	cytosolic large ribosomal subunit	1.94e-08	1.22e-05	2.68	15091	54	3128	30	GOCOMPONENT
APP_brown	GO:0015934	large ribosomal subunit	7.43e-07	0.000349	1.98	15091	112	3128	46	GOCOMPONENT
APP_brown	GO:0006412	translation	2.84e-08	0.000418	1.73	15091	246	3128	88	GOPROCESS
APP_green	GO:0097458	neuron part	2.21e-12	4.14e-09	2.2	15091	1603	355	83	GOCOMPONENT
APP_green	GO:0030054	cell junction	1.02e-11	9.58e-09	2.57	15091	992	355	60	GOCOMPONENT
APP_green	GO:0045202	synapse	3.61e-11	2.26e-08	3.06	15091	612	355	44	GOCOMPONENT
APP_green	GO:0043005	neuron projection	1.02e-09	3.83e-07	2.29	15091	1113	355	60	GOCOMPONENT
APP_green	GO:0044456	synapse part	9.85e-10	4.63e-07	2.64	15091	756	355	47	GOCOMPONENT
APP_green	GO:0120025	plasma membrane bounded cell projection	2.72e-08	6.38e-06	1.93	15091	1585	355	72	GOCOMPONENT
APP_green	GO:0042995	cell projection	2.1e-08	6.57e-06	1.86	15091	1831	355	80	GOCOMPONENT
APP_green	GO:0005886	plasma membrane	2.53e-08	6.8e-06	1.6	15091	3109	355	117	GOCOMPONENT
APP_green	GO:0007268	chemical synaptic transmission	1.15e-08	5.65e-05	4.44	15091	201	355	21	GOPROCESS
APP_green	GO:0098916	anterograde trans-synaptic signaling	1.15e-08	8.47e-05	4.44	15091	201	355	21	GOPROCESS
APP_green	GO:0099537	trans-synaptic signaling	3.2e-08	9.43e-05	4.19	15091	213	355	21	GOPROCESS
APP_green	GO:0044057	regulation of system process	7.2e-09	0.000106	3.06	15091	473	355	34	GOPROCESS
APP_green	GO:0007156	homophilic cell adhesion via plasma membrane adhesion molecules	4.49e-08	0.00011	6.26	15091	95	355	14	GOPROCESS
APP_green	GO:0099536	synaptic signaling	3.2e-08	0.000118	4.19	15091	213	355	21	GOPROCESS
APP_green	GO:0033267	axon part	6.66e-07	0.000139	2.92	15091	393	355	27	GOCOMPONENT
APP_green	GO:0007610	behavior	7.66e-08	0.000161	2.72	15091	546	355	35	GOPROCESS
APP_green	GO:0007267	cell-cell signaling	1.82e-07	0.000335	3.52	15091	278	355	23	GOPROCESS
APP_green	GO:1904062	regulation of cation transmembrane transport	2.07e-07	0.000339	3.49	15091	280	355	23	GOPROCESS
APP_green	GO:0097060	synaptic membrane	1.82e-06	0.000342	3.08	15091	317	355	23	GOCOMPONENT
APP_green	GO:0099177	regulation of trans-synaptic signaling	2.78e-07	0.000373	3.05	15091	376	355	27	GOPROCESS
APP_green	GO:0098742	cell-cell adhesion via plasma-membrane adhesion molecules	3.09e-07	0.000379	4.69	15091	145	355	16	GOPROCESS
APP_green	GO:0050804	modulation of chemical synaptic transmission	2.64e-07	0.000389	3.06	15091	375	355	27	GOPROCESS
APP_midnightblue	GO:0044456	synapse part	4.83e-11	9.07e-08	5.96	15091	756	67	20	GOCOMPONENT
APP_midnightblue	GO:0014069	postsynaptic density	1.94e-09	6.07e-07	10.09	15091	268	67	12	GOCOMPONENT
APP_midnightblue	GO:0097458	neuron part	1.4e-09	6.58e-07	3.65	15091	1603	67	26	GOCOMPONENT
APP_midnightblue	GO:0044463	cell projection part	1.09e-09	6.79e-07	4.03	15091	1340	67	24	GOCOMPONENT
APP_midnightblue	GO:0099572	postsynaptic specialization	1.94e-09	7.28e-07	10.09	15091	268	67	12	GOCOMPONENT
APP_midnightblue	GO:0120038	plasma membrane bounded cell projection part	1.09e-09	1.02e-06	4.03	15091	1340	67	24	GOCOMPONENT
APP_midnightblue	GO:0043198	dendritic shaft	1.56e-08	4.19e-06	23.89	15091	66	67	7	GOCOMPONENT
APP_midnightblue	GO:0030054	cell junction	3.43e-08	8.05e-06	4.31	15091	992	67	19	GOCOMPONENT
APP_midnightblue	GO:0045202	synapse	5.43e-08	1.13e-05	5.52	15091	612	67	15	GOCOMPONENT
APP_midnightblue	GO:0030425	dendrite	1.43e-07	2.68e-05	6.14	15091	477	67	13	GOCOMPONENT
APP_midnightblue	GO:0043005	neuron projection	2.11e-07	3.6e-05	3.85	15091	1113	67	19	GOCOMPONENT
APP_midnightblue	GO:0016020	membrane	3.69e-07	5.77e-05	1.75	15091	6194	67	48	GOCOMPONENT
APP_midnightblue	GO:0042995	cell projection	1.9e-06	0.000275	2.83	15091	1831	67	23	GOCOMPONENT
APP_midnightblue	GO:0120025	plasma membrane bounded cell projection	2.72e-06	0.000365	2.98	15091	1585	67	21	GOCOMPONENT
APP_midnightblue	GO:0048167	regulation of synaptic plasticity	2.61e-08	0.000384	10.78	15091	209	67	10	GOPROCESS
APP_midnightblue	GO:0099177	regulation of trans-synaptic signaling	8.38e-08	0.000411	7.19	15091	376	67	12	GOPROCESS
APP_pink	GO:0097458	neuron part	2.38e-08	4.48e-05	2.55	15091	1603	144	39	GOCOMPONENT
APP_pink	GO:0005198	structural molecule activity	4.99e-08	0.000107	4.45	15091	447	144	19	GOFUNCTION
APP_pink	GO:0003735	structural constituent of ribosome	4.85e-08	0.000207	8.8	15091	131	144	11	GOFUNCTION
APP_pink	GO:0032991	protein-containing complex	2.26e-07	0.000212	1.67	15091	4574	144	73	GOCOMPONENT
APP_pink	GO:0022625	cytosolic large ribosomal subunit	7.58e-07	0.000474	13.59	15091	54	144	7	GOCOMPONENT
APP_pink	GO:0044391	ribosomal subunit	1.03e-06	0.000482	6.51	15091	177	144	11	GOCOMPONENT
APP_purple	GO:0005615	extracellular space	1.9e-09	1.78e-06	4.48	15091	823	90	22	GOCOMPONENT
APP_purple	GO:0044421	extracellular region part	1.13e-09	2.12e-06	4.02	15091	1044	90	25	GOCOMPONENT
APP_purple	GO:0005576	extracellular region	8.87e-09	5.55e-06	3.94	15091	979	90	23	GOCOMPONENT
APP_red	GO:0098800	inner mitochondrial membrane protein complex	6.2e-12	1.16e-08	11	15091	119	173	15	GOCOMPONENT
APP_red	GO:0098803	respiratory chain complex	1.71e-10	1.61e-07	14.76	15091	65	173	11	GOCOMPONENT
APP_red	GO:0098798	mitochondrial protein complex	3.18e-09	1.99e-06	6.05	15091	245	173	17	GOCOMPONENT
APP_red	GO:0044455	mitochondrial membrane part	6.05e-09	2.27e-06	6.78	15091	193	173	15	GOCOMPONENT
APP_red	GO:0070469	respiratory chain	5.59e-09	2.62e-06	15.39	15091	51	173	9	GOCOMPONENT
APP_red	GO:1990204	oxidoreductase complex	7.84e-08	2.45e-05	9.69	15091	90	173	10	GOCOMPONENT
APP_red	GO:0005743	mitochondrial inner membrane	1.39e-06	0.000373	4.2	15091	332	173	16	GOCOMPONENT
APP_royalblue	GO:0044447	axoneme part	6.33e-14	1.19e-10	77.09	15091	29	54	8	GOCOMPONENT
APP_royalblue	GO:0044441	ciliary part	1.32e-13	1.24e-10	11.96	15091	374	54	16	GOCOMPONENT
APP_royalblue	GO:0003341	cilium movement	1.07e-13	1.57e-09	50.3	15091	50	54	9	GOPROCESS
APP_royalblue	GO:0005929	cilium	5.44e-12	3.4e-09	12	15091	326	54	14	GOCOMPONENT
APP_royalblue	GO:0007018	microtubule-based movement	5.48e-13	4.03e-09	16.67	15091	218	54	13	GOPROCESS
APP_royalblue	GO:0031514	motile cilium	2.97e-11	1.4e-08	21.33	15091	131	54	10	GOCOMPONENT
APP_royalblue	GO:0007017	microtubule-based process	4.32e-11	2.12e-07	8.16	15091	548	54	16	GOPROCESS
APP_royalblue	GO:0030286	dynein complex	1.15e-08	4.33e-06	37.26	15091	45	54	6	GOCOMPONENT
APP_royalblue	GO:1990716	axonemal central apparatus	4.33e-08	1.36e-05	279.46	15091	3	54	3	GOCOMPONENT
APP_royalblue	GO:0006928	movement of cell or subcellular component	4.93e-09	1.81e-05	5.05	15091	997	54	18	GOPROCESS
APP_royalblue	GO:0005875	microtubule associated complex	2.45e-07	6.58e-05	16.03	15091	122	54	7	GOCOMPONENT
APP_royalblue	GO:0045503	dynein light chain binding	2.44e-08	0.000104	55.89	15091	25	54	5	GOFUNCTION
APP_royalblue	GO:0001578	microtubule bundle formation	4.98e-08	0.000122	29.42	15091	57	54	6	GOPROCESS
APP_royalblue	GO:0035082	axoneme assembly	4.48e-08	0.000132	49.9	15091	28	54	5	GOPROCESS
APP_royalblue	GO:0008569	ATP-dependent microtubule motor activity, minus-end-directed	2.58e-07	0.000221	69.87	15091	16	54	4	GOFUNCTION
APP_royalblue	GO:0003777	microtubule motor activity	1.73e-07	0.000247	23.95	15091	70	54	6	GOFUNCTION
APP_royalblue	GO:1990939	ATP-dependent microtubule motor activity	2.55e-07	0.000272	35.83	15091	39	54	5	GOFUNCTION
APP_royalblue	GO:0003774	motor activity	1.64e-07	0.00035	17.01	15091	115	54	7	GOFUNCTION
APP_royalblue	GO:0036156	inner dynein arm	1.5e-06	0.000352	119.77	15091	7	54	3	GOCOMPONENT
APP_royalblue	GO:0044430	cytoskeletal part	1.95e-06	0.000408	3.59	15091	1322	54	17	GOCOMPONENT
APP_tan	GO:0005576	extracellular region	1.55e-15	2.91e-12	5.81	15091	979	77	29	GOCOMPONENT
APP_tan	GO:0005615	extracellular space	1.2e-12	1.12e-09	5.72	15091	823	77	24	GOCOMPONENT
APP_tan	GO:0044421	extracellular region part	3.89e-12	2.43e-09	4.88	15091	1044	77	26	GOCOMPONENT
APP_tan	GO:0031012	extracellular matrix	3.61e-10	1.7e-07	9.03	15091	304	77	14	GOCOMPONENT
APP_tan	GO:0062023	collagen-containing extracellular matrix	6.83e-07	0.000256	10.89	15091	144	77	8	GOCOMPONENT
APP_turquoise	GO:0090304	nucleic acid metabolic process	1.09e-10	1.61e-06	1.18	15091	2713	4261	903	GOPROCESS
APP_turquoise	GO:0005634	nucleus	2.3e-08	4.32e-05	1.1	15091	5027	4261	1563	GOCOMPONENT
APP_turquoise	GO:0006139	nucleobase-containing compound metabolic process	1.09e-08	5.33e-05	1.14	15091	3120	4261	1008	GOPROCESS
APP_turquoise	GO:0016070	RNA metabolic process	2.39e-08	7.03e-05	1.17	15091	2324	4261	767	GOPROCESS
APP_turquoise	GO:0006725	cellular aromatic compound metabolic process	1.92e-08	7.05e-05	1.14	15091	3266	4261	1049	GOPROCESS
APP_turquoise	GO:0046483	heterocycle metabolic process	1.05e-08	7.71e-05	1.14	15091	3224	4261	1039	GOPROCESS
APP_turquoise	GO:1901360	organic cyclic compound metabolic process	6.75e-08	0.000166	1.13	15091	3399	4261	1083	GOPROCESS
APP_yellow	GO:0051082	unfolded protein binding	1.12e-08	4.8e-05	3.39	15091	78	1482	26	GOFUNCTION
APP_yellow	GO:0006457	protein folding	2.51e-08	0.00037	2.72	15091	131	1482	35	GOPROCESS
TAU_cyan	GO:0098800	inner mitochondrial membrane protein complex	1.28e-13	2.41e-10	14.3	15091	119	133	15	GOCOMPONENT
TAU_cyan	GO:0044455	mitochondrial membrane part	1.09e-12	1.02e-09	9.99	15091	193	133	17	GOCOMPONENT
TAU_cyan	GO:0098798	mitochondrial protein complex	5.01e-11	3.14e-08	7.87	15091	245	133	17	GOCOMPONENT
TAU_cyan	GO:0005743	mitochondrial inner membrane	9.5e-11	4.46e-08	6.49	15091	332	133	19	GOCOMPONENT
TAU_cyan	GO:0019866	organelle inner membrane	3.76e-10	1.41e-07	5.99	15091	360	133	19	GOCOMPONENT
TAU_cyan	GO:0070469	respiratory chain	5.43e-10	1.7e-07	20.02	15091	51	133	9	GOCOMPONENT
TAU_cyan	GO:0031966	mitochondrial membrane	7.46e-09	2e-06	4.73	15091	480	133	20	GOCOMPONENT
TAU_cyan	GO:0098803	respiratory chain complex	9.75e-08	2.29e-05	13.97	15091	65	133	8	GOCOMPONENT
TAU_cyan	GO:0031090	organelle membrane	1.38e-07	2.89e-05	2.77	15091	1271	133	31	GOCOMPONENT
TAU_cyan	GO:0044429	mitochondrial part	1.08e-06	0.000203	3.34	15091	713	133	21	GOCOMPONENT
TAU_darkorange	GO:0003341	cilium movement	6.01e-17	8.85e-13	54.43	15091	50	61	11	GOPROCESS
TAU_darkorange	GO:0007018	microtubule-based movement	6.02e-15	4.43e-11	17.02	15091	218	61	15	GOPROCESS
TAU_darkorange	GO:0044447	axoneme part	1.78e-13	3.34e-10	68.25	15091	29	61	8	GOCOMPONENT
TAU_darkorange	GO:0005929	cilium	2.17e-12	2.04e-09	11.38	15091	326	61	15	GOCOMPONENT
TAU_darkorange	GO:0030286	dynein complex	8.49e-12	5.31e-09	43.98	15091	45	61	8	GOCOMPONENT
TAU_darkorange	GO:0044441	ciliary part	1.55e-11	7.26e-09	9.92	15091	374	61	15	GOCOMPONENT
TAU_darkorange	GO:0031514	motile cilium	1.06e-10	4e-08	18.88	15091	131	61	10	GOCOMPONENT
TAU_darkorange	GO:0005858	axonemal dynein complex	5.44e-09	1.7e-06	72.76	15091	17	61	5	GOCOMPONENT
TAU_darkorange	GO:0045503	dynein light chain binding	5.65e-10	2.42e-06	59.37	15091	25	61	6	GOFUNCTION
TAU_darkorange	GO:0006928	movement of cell or subcellular component	9.64e-10	4.73e-06	4.96	15091	997	61	20	GOPROCESS
TAU_darkorange	GO:0005875	microtubule associated complex	2.98e-08	7.99e-06	16.22	15091	122	61	8	GOCOMPONENT
TAU_darkorange	GO:0005930	axoneme	4.39e-08	1.03e-05	20.62	15091	84	61	7	GOCOMPONENT
TAU_darkorange	GO:0007017	microtubule-based process	3.14e-09	1.15e-05	6.77	15091	548	61	15	GOPROCESS
TAU_darkorange	GO:1990939	ATP-dependent microtubule motor activity	9.97e-09	2.13e-05	38.06	15091	39	61	6	GOFUNCTION
TAU_darkorange	GO:0003774	motor activity	1.87e-08	2.67e-05	17.21	15091	115	61	8	GOFUNCTION
TAU_darkorange	GO:0045505	dynein intermediate chain binding	4.56e-08	4.87e-05	49.48	15091	25	61	5	GOFUNCTION
TAU_darkorange	GO:0008569	ATP-dependent microtubule motor activity, minus-end-directed	4.24e-07	0.000302	61.85	15091	16	61	4	GOFUNCTION
TAU_darkorange	GO:0003777	microtubule motor activity	3.64e-07	0.000311	21.21	15091	70	61	6	GOFUNCTION
TAU_darkorange	GO:0097729	9+2 motile cilium	1.86e-06	0.000388	24.25	15091	51	61	5	GOCOMPONENT
TAU_darkorange	GO:0036156	inner dynein arm	2.17e-06	0.000408	106.03	15091	7	61	3	GOCOMPONENT
TAU_darkred	GO:0098800	inner mitochondrial membrane protein complex	4.04e-17	7.6e-14	24.08	15091	119	79	15	GOCOMPONENT
TAU_darkred	GO:0044455	mitochondrial membrane part	1.28e-16	1.21e-13	16.83	15091	193	79	17	GOCOMPONENT
TAU_darkred	GO:0098798	mitochondrial protein complex	7.08e-15	4.43e-12	13.25	15091	245	79	17	GOCOMPONENT
TAU_darkred	GO:0044429	mitochondrial part	1.07e-14	5.01e-12	6.7	15091	713	79	25	GOCOMPONENT
TAU_darkred	GO:0005739	mitochondrion	2.4e-13	9.02e-11	4.1	15091	1539	79	33	GOCOMPONENT
TAU_darkred	GO:0031966	mitochondrial membrane	3.75e-12	1.17e-09	7.56	15091	480	79	19	GOCOMPONENT
TAU_darkred	GO:0005743	mitochondrial inner membrane	1.29e-11	3.47e-09	9.21	15091	332	79	16	GOCOMPONENT
TAU_darkred	GO:0098803	respiratory chain complex	4.66e-11	9.73e-09	26.45	15091	65	79	9	GOCOMPONENT
TAU_darkred	GO:0019866	organelle inner membrane	4.35e-11	1.02e-08	8.49	15091	360	79	16	GOCOMPONENT
TAU_darkred	GO:0070469	respiratory chain	2.08e-10	3.91e-08	29.96	15091	51	79	8	GOCOMPONENT
TAU_darkred	GO:0098796	membrane protein complex	3.79e-09	6.48e-07	4.26	15091	987	79	22	GOCOMPONENT
TAU_darkred	GO:0016469	proton-transporting two-sector ATPase complex	9.11e-09	1.43e-06	38.21	15091	30	79	6	GOCOMPONENT
TAU_darkred	GO:0005753	mitochondrial proton-transporting ATP synthase complex	2.04e-08	2.73e-06	56.18	15091	17	79	5	GOCOMPONENT
TAU_darkred	GO:0045259	proton-transporting ATP synthase complex	2.04e-08	2.94e-06	56.18	15091	17	79	5	GOCOMPONENT
TAU_darkred	GO:0043209	myelin sheath	3.95e-08	4.95e-06	10.38	15091	184	79	10	GOCOMPONENT
TAU_darkred	GO:0005747	mitochondrial respiratory chain complex I	5.65e-08	5.9e-06	28.65	15091	40	79	6	GOCOMPONENT
TAU_darkred	GO:0045271	respiratory chain complex I	5.65e-08	6.24e-06	28.65	15091	40	79	6	GOCOMPONENT
TAU_darkred	GO:0030964	NADH dehydrogenase complex	5.65e-08	6.63e-06	28.65	15091	40	79	6	GOCOMPONENT
TAU_darkred	GO:1990204	oxidoreductase complex	4.33e-07	4.28e-05	14.86	15091	90	79	7	GOCOMPONENT
TAU_darkred	GO:0031090	organelle membrane	1.48e-06	0.000139	3.16	15091	1271	79	21	GOCOMPONENT
TAU_darkred	GO:0009201	ribonucleoside triphosphate biosynthetic process	9.21e-08	0.000452	18.57	15091	72	79	7	GOPROCESS
TAU_darkturquoise	GO:0022625	cytosolic large ribosomal subunit	8.27e-09	1.55e-05	26.08	15091	54	75	7	GOCOMPONENT
TAU_lightyellow	GO:0003735	structural constituent of ribosome	8.56e-40	3.66e-36	36.77	15091	131	94	30	GOFUNCTION
TAU_lightyellow	GO:0044391	ribosomal subunit	6.3e-39	1.18e-35	29.02	15091	177	94	32	GOCOMPONENT
TAU_lightyellow	GO:0005840	ribosome	2.01e-36	1.89e-33	26.61	15091	187	94	31	GOCOMPONENT
TAU_lightyellow	GO:0044445	cytosolic part	7.75e-35	4.85e-32	23.81	15091	209	94	31	GOCOMPONENT
TAU_lightyellow	GO:0022627	cytosolic small ribosomal subunit	2.57e-27	1.21e-24	63.47	15091	43	94	17	GOCOMPONENT
TAU_lightyellow	GO:0005198	structural molecule activity	5.33e-27	1.14e-23	11.85	15091	447	94	33	GOFUNCTION
TAU_lightyellow	GO:0015935	small ribosomal subunit	4.22e-23	1.58e-20	38.99	15091	70	94	17	GOCOMPONENT
TAU_lightyellow	GO:0022625	cytosolic large ribosomal subunit	1.82e-21	5.71e-19	44.6	15091	54	94	15	GOCOMPONENT
TAU_lightyellow	GO:1990904	ribonucleoprotein complex	1.98e-20	5.31e-18	7.01	15091	779	94	34	GOCOMPONENT
TAU_lightyellow	GO:0006412	translation	4.79e-21	7.06e-17	15.01	15091	246	94	23	GOPROCESS
TAU_lightyellow	GO:0043043	peptide biosynthetic process	1.56e-20	1.15e-16	14.26	15091	259	94	23	GOPROCESS
TAU_lightyellow	GO:0006518	peptide metabolic process	8.99e-20	4.41e-16	11.24	15091	357	94	25	GOPROCESS
TAU_lightyellow	GO:0015934	large ribosomal subunit	7.96e-18	1.87e-15	22.93	15091	112	94	16	GOCOMPONENT
TAU_lightyellow	GO:0043604	amide biosynthetic process	4.83e-18	1.78e-14	11.06	15091	334	94	23	GOPROCESS
TAU_lightyellow	GO:0043603	cellular amide metabolic process	1.08e-16	3.17e-13	7.85	15091	532	94	26	GOPROCESS
TAU_lightyellow	GO:1901566	organonitrogen compound biosynthetic process	1.72e-14	4.22e-11	6.02	15091	720	94	27	GOPROCESS
TAU_lightyellow	GO:0032991	protein-containing complex	7.35e-11	1.53e-08	2.07	15091	4574	94	59	GOCOMPONENT
TAU_lightyellow	GO:0043232	intracellular non-membrane-bounded organelle	1.81e-10	3.09e-08	2.62	15091	2632	94	43	GOCOMPONENT
TAU_lightyellow	GO:0043228	non-membrane-bounded organelle	1.81e-10	3.4e-08	2.62	15091	2632	94	43	GOCOMPONENT
TAU_lightyellow	GO:0000028	ribosomal small subunit assembly	2.38e-10	5e-07	64.22	15091	15	94	6	GOPROCESS
TAU_lightyellow	GO:0019843	rRNA binding	4.55e-10	6.48e-07	20.64	15091	70	94	9	GOFUNCTION
TAU_lightyellow	GO:0005622	intracellular	2.11e-08	3.31e-06	4.59	15091	664	94	19	GOCOMPONENT
TAU_lightyellow	GO:0016072	rRNA metabolic process	2.23e-08	4.1e-05	9.44	15091	187	94	11	GOPROCESS
TAU_lightyellow	GO:0005844	polysome	3.33e-07	4.81e-05	21.41	15091	45	94	6	GOCOMPONENT
TAU_lightyellow	GO:0070180	large ribosomal subunit rRNA binding	4.87e-08	5.21e-05	91.74	15091	7	94	4	GOFUNCTION
TAU_lightyellow	GO:0042274	ribosomal small subunit biogenesis	3.48e-08	5.7e-05	50.17	15091	16	94	5	GOPROCESS
TAU_lightyellow	GO:0002181	cytoplasmic translation	3.95e-08	5.82e-05	30.1	15091	32	94	6	GOPROCESS
TAU_lightyellow	GO:0006364	rRNA processing	8.07e-08	0.000108	9.67	15091	166	94	10	GOPROCESS
TAU_lightyellow	GO:0044446	intracellular organelle part	1.49e-06	0.0002	1.6	15091	6115	94	61	GOCOMPONENT
TAU_lightyellow	GO:0044422	organelle part	2.03e-06	0.000254	1.57	15091	6322	94	62	GOCOMPONENT
TAU_magenta	GO:0046395	carboxylic acid catabolic process	1.2e-10	8.85e-07	7.47	15091	154	223	17	GOPROCESS
TAU_magenta	GO:0016054	organic acid catabolic process	1.2e-10	1.77e-06	7.47	15091	154	223	17	GOPROCESS
TAU_magenta	GO:0044282	small molecule catabolic process	1.64e-09	4.82e-06	5.54	15091	232	223	19	GOPROCESS
TAU_magenta	GO:0072329	monocarboxylic acid catabolic process	1.48e-09	5.46e-06	10.41	15091	78	223	12	GOPROCESS
TAU_magenta	GO:0055114	oxidation-reduction process	1.36e-09	6.69e-06	3.3	15091	676	223	33	GOPROCESS
TAU_magenta	GO:0006082	organic acid metabolic process	2.95e-09	7.23e-06	3.28	15091	660	223	32	GOPROCESS
TAU_magenta	GO:0019752	carboxylic acid metabolic process	7.28e-09	1.34e-05	3.32	15091	611	223	30	GOPROCESS
TAU_magenta	GO:0043436	oxoacid metabolic process	7.08e-09	1.49e-05	3.24	15091	647	223	31	GOPROCESS
TAU_magenta	GO:0016042	lipid catabolic process	1.93e-08	3.16e-05	5.76	15091	188	223	16	GOPROCESS
TAU_magenta	GO:0032787	monocarboxylic acid metabolic process	2.63e-08	3.87e-05	4.24	15091	335	223	21	GOPROCESS
TAU_magenta	GO:0016491	oxidoreductase activity	2.68e-08	0.000115	3.31	15091	573	223	28	GOFUNCTION
TAU_magenta	GO:0006635	fatty acid beta-oxidation	2.25e-07	0.000276	12.3	15091	44	223	8	GOPROCESS
TAU_magenta	GO:0034440	lipid oxidation	2.2e-07	0.000294	10.15	15091	60	223	9	GOPROCESS
TAU_magenta	GO:0006631	fatty acid metabolic process	3e-07	0.000339	4.73	15091	229	223	16	GOPROCESS
TAU_magenta	GO:0009062	fatty acid catabolic process	3.89e-07	0.000409	9.52	15091	64	223	9	GOPROCESS
TAU_magenta	GO:0048037	cofactor binding	1.97e-07	0.00042	3.62	15091	411	223	22	GOFUNCTION
TAU_pink	GO:0043209	myelin sheath	2.36e-07	0.000443	4.81	15091	184	273	16	GOCOMPONENT
TAU_purple	GO:0005615	extracellular space	2.47e-18	4.65e-15	4.17	15091	823	220	50	GOCOMPONENT
TAU_purple	GO:0044421	extracellular region part	4.58e-16	4.3e-13	3.48	15091	1044	220	53	GOCOMPONENT
TAU_purple	GO:0005576	extracellular region	2.98e-15	1.87e-12	3.5	15091	979	220	50	GOCOMPONENT
TAU_purple	GO:0005604	basement membrane	1.47e-07	6.88e-05	7.86	15091	96	220	11	GOCOMPONENT
TAU_purple	GO:0062023	collagen-containing extracellular matrix	1.85e-07	6.93e-05	6.19	15091	144	220	13	GOCOMPONENT
TAU_purple	GO:0009986	cell surface	4.1e-07	0.000128	3.24	15091	508	220	24	GOCOMPONENT
TAU_red	GO:0006952	defense response	1.62e-23	2.38e-19	3.36	15091	615	620	85	GOPROCESS
TAU_red	GO:0002376	immune system process	4.81e-21	3.54e-17	2.66	15091	970	620	106	GOPROCESS
TAU_red	GO:0006955	immune response	1.05e-20	5.17e-17	3.58	15091	469	620	69	GOPROCESS
TAU_red	GO:0043207	response to external biotic stimulus	3.57e-18	1.31e-14	3.19	15091	534	620	70	GOPROCESS
TAU_red	GO:0009607	response to biotic stimulus	4.26e-17	1.25e-13	3.05	15091	559	620	70	GOPROCESS
TAU_red	GO:0051707	response to other organism	1.77e-16	4.34e-13	3.5	15091	390	620	56	GOPROCESS
TAU_red	GO:0098542	defense response to other organism	4.49e-16	9.44e-13	4.27	15091	245	620	43	GOPROCESS
TAU_red	GO:0002684	positive regulation of immune system process	1.34e-15	2.47e-12	2.83	15091	611	620	71	GOPROCESS
TAU_red	GO:0045087	innate immune response	1.74e-15	2.84e-12	4.12	15091	254	620	43	GOPROCESS
TAU_red	GO:0002252	immune effector process	9.44e-15	1.39e-11	3.72	15091	301	620	46	GOPROCESS
TAU_red	GO:0051704	multi-organism process	1.35e-13	1.8e-10	2.63	15091	639	620	69	GOPROCESS
TAU_red	GO:0050776	regulation of immune response	1.91e-13	2.17e-10	2.85	15091	513	620	60	GOPROCESS
TAU_red	GO:0002682	regulation of immune system process	1.9e-13	2.33e-10	2.28	15091	940	620	88	GOPROCESS
TAU_red	GO:0002703	regulation of leukocyte mediated immunity	1.4e-12	1.47e-09	4.65	15091	157	620	30	GOPROCESS
TAU_red	GO:0002697	regulation of immune effector process	1.48e-11	1.45e-08	3.43	15091	277	620	39	GOPROCESS
TAU_red	GO:0001817	regulation of cytokine production	1.94e-11	1.79e-08	2.72	15091	483	620	54	GOPROCESS
TAU_red	GO:0006950	response to stress	3.26e-11	2.82e-08	1.7	15091	2061	620	144	GOPROCESS
TAU_red	GO:0051607	defense response to virus	6.39e-11	5.23e-08	4.75	15091	128	620	25	GOPROCESS
TAU_red	GO:0050896	response to stimulus	6.93e-11	5.37e-08	1.48	15091	3538	620	215	GOPROCESS
TAU_red	GO:0006954	inflammatory response	1.3e-10	9.54e-08	3.54	15091	234	620	34	GOPROCESS
TAU_red	GO:0050778	positive regulation of immune response	2.11e-10	1.48e-07	2.94	15091	356	620	43	GOPROCESS
TAU_red	GO:0009615	response to virus	2.64e-10	1.77e-07	4.03	15091	169	620	28	GOPROCESS
TAU_red	GO:0002819	regulation of adaptive immune response	4.05e-10	2.6e-07	4.38	15091	139	620	25	GOPROCESS
TAU_red	GO:0001819	positive regulation of cytokine production	9.19e-10	5.41e-07	3.04	15091	304	620	38	GOPROCESS
TAU_red	GO:0031347	regulation of defense response	8.86e-10	5.44e-07	2.66	15091	430	620	47	GOPROCESS
TAU_red	GO:0002694	regulation of leukocyte activation	1.16e-09	6.56e-07	2.75	15091	390	620	44	GOPROCESS
TAU_red	GO:0009605	response to external stimulus	1.22e-09	6.64e-07	2.02	15091	950	620	79	GOPROCESS
TAU_red	GO:0002683	negative regulation of immune system process	1.55e-09	8.15e-07	2.84	15091	351	620	41	GOPROCESS
TAU_red	GO:0050865	regulation of cell activation	1.85e-09	9.4e-07	2.63	15091	425	620	46	GOPROCESS
TAU_red	GO:0050777	negative regulation of immune response	2.37e-09	1.16e-06	4.73	15091	108	620	21	GOPROCESS
TAU_red	GO:0009617	response to bacterium	4.28e-09	2.03e-06	3.4	15091	215	620	30	GOPROCESS
TAU_red	GO:0031349	positive regulation of defense response	7.07e-09	3.25e-06	3.41	15091	207	620	29	GOPROCESS
TAU_red	GO:0002822	regulation of adaptive immune response based on somatic recombination of immune receptors built from immunoglobulin superfamily domains	9.45e-09	4.21e-06	4.22	15091	127	620	22	GOPROCESS
TAU_red	GO:0002699	positive regulation of immune effector process	1.58e-08	6.85e-06	3.69	15091	165	620	25	GOPROCESS
TAU_red	GO:0002704	negative regulation of leukocyte mediated immunity	2.11e-08	8.89e-06	7.69	15091	38	620	12	GOPROCESS
TAU_red	GO:0048584	positive regulation of response to stimulus	2.72e-08	1.11e-05	1.67	15091	1616	620	111	GOPROCESS
TAU_red	GO:0002698	negative regulation of immune effector process	2.98e-08	1.19e-05	4.76	15091	92	620	18	GOPROCESS
TAU_red	GO:0032101	regulation of response to external stimulus	3.76e-08	1.46e-05	2.25	15091	563	620	52	GOPROCESS
TAU_red	GO:0080134	regulation of response to stress	4.45e-08	1.68e-05	1.88	15091	1012	620	78	GOPROCESS
TAU_red	GO:0002706	regulation of lymphocyte mediated immunity	5.61e-08	2.06e-05	4.16	15091	117	620	20	GOPROCESS
TAU_red	GO:0002820	negative regulation of adaptive immune response	1.82e-07	6.53e-05	8.11	15091	30	620	10	GOPROCESS
TAU_red	GO:0048002	antigen processing and presentation of peptide antigen	2.25e-07	7.9e-05	7.05	15091	38	620	11	GOPROCESS
TAU_red	GO:0002253	activation of immune response	2.36e-07	8.08e-05	3.32	15091	176	620	24	GOPROCESS
TAU_red	GO:0002237	response to molecule of bacterial origin	3.61e-07	0.000121	3.15	15091	193	620	25	GOPROCESS
TAU_red	GO:0042742	defense response to bacterium	5.07e-07	0.000166	3.98	15091	110	620	18	GOPROCESS
TAU_red	GO:0050867	positive regulation of cell activation	5.45e-07	0.000167	2.8	15091	252	620	29	GOPROCESS
TAU_red	GO:0050707	regulation of cytokine secretion	5.44e-07	0.00017	3.5	15091	146	620	21	GOPROCESS
TAU_red	GO:0045088	regulation of innate immune response	5.34e-07	0.000171	3.09	15091	197	620	25	GOPROCESS
TAU_red	GO:0002696	positive regulation of leukocyte activation	6.47e-07	0.000194	2.84	15091	240	620	28	GOPROCESS
TAU_red	GO:0070663	regulation of leukocyte proliferation	8.15e-07	0.00024	3.2	15091	175	620	23	GOPROCESS
TAU_red	GO:0032760	positive regulation of tumor necrosis factor production	9.3e-07	0.000263	4.8	15091	71	620	14	GOPROCESS
TAU_red	GO:0002577	regulation of antigen processing and presentation	9.22e-07	0.000266	11.36	15091	15	620	7	GOPROCESS
TAU_red	GO:0002823	negative regulation of adaptive immune response based on somatic recombination of immune receptors built from immunoglobulin superfamily domains	1.08e-06	0.000299	7.82	15091	28	620	9	GOPROCESS
TAU_red	GO:1903557	positive regulation of tumor necrosis factor superfamily cytokine production	1.11e-06	0.000303	4.73	15091	72	620	14	GOPROCESS
TAU_red	GO:0050670	regulation of lymphocyte proliferation	1.36e-06	0.000363	3.21	15091	167	620	22	GOPROCESS
TAU_red	GO:0032680	regulation of tumor necrosis factor production	1.47e-06	0.000386	3.71	15091	118	620	18	GOPROCESS
TAU_red	GO:0051249	regulation of lymphocyte activation	1.5e-06	0.000389	2.48	15091	324	620	33	GOPROCESS
TAU_red	GO:0043300	regulation of leukocyte degranulation	1.62e-06	0.000412	6.58	15091	37	620	10	GOPROCESS
TAU_red	GO:0032944	regulation of mononuclear cell proliferation	1.66e-06	0.000414	3.17	15091	169	620	22	GOPROCESS
TAU_red	GO:1903555	regulation of tumor necrosis factor superfamily cytokine production	1.88e-06	0.000463	3.65	15091	120	620	18	GOPROCESS
TAU_turquoise	GO:0090304	nucleic acid metabolic process	7.87e-13	1.16e-08	1.15	15091	2713	6288	1296	GOPROCESS
TAU_turquoise	GO:0044428	nuclear part	2.55e-10	4.79e-07	1.11	15091	3481	6288	1610	GOCOMPONENT
TAU_turquoise	GO:0006139	nucleobase-containing compound metabolic process	1.02e-10	7.51e-07	1.12	15091	3120	6288	1457	GOPROCESS
TAU_turquoise	GO:0046483	heterocycle metabolic process	1.81e-10	8.87e-07	1.12	15091	3224	6288	1500	GOPROCESS
TAU_turquoise	GO:0006725	cellular aromatic compound metabolic process	8.63e-10	3.18e-06	1.11	15091	3266	6288	1512	GOPROCESS
TAU_turquoise	GO:0034641	cellular nitrogen compound metabolic process	1.89e-09	5.58e-06	1.1	15091	3579	6288	1644	GOPROCESS
TAU_turquoise	GO:0016070	RNA metabolic process	4.53e-09	1.11e-05	1.13	15091	2324	6288	1095	GOPROCESS
TAU_turquoise	GO:0005634	nucleus	1.36e-08	1.28e-05	1.08	15091	5027	6288	2254	GOCOMPONENT
TAU_turquoise	GO:0006396	RNA processing	8.07e-09	1.49e-05	1.26	15091	660	6288	346	GOPROCESS
TAU_turquoise	GO:0043170	macromolecule metabolic process	7.76e-09	1.63e-05	1.08	15091	5150	6288	2309	GOPROCESS
TAU_turquoise	GO:1901360	organic cyclic compound metabolic process	1.3e-08	2.12e-05	1.1	15091	3399	6288	1558	GOPROCESS
TAU_turquoise	GO:0043231	intracellular membrane-bounded organelle	5.3e-07	0.000332	1.04	15091	8057	6288	3505	GOCOMPONENT
TAU_white	GO:0005576	extracellular region	2.34e-16	4.39e-13	7.27	15091	979	53	25	GOCOMPONENT
TAU_white	GO:0005615	extracellular space	1.58e-12	1.48e-09	6.92	15091	823	53	20	GOCOMPONENT
TAU_white	GO:0044421	extracellular region part	1.19e-10	7.43e-08	5.45	15091	1044	53	20	GOCOMPONENT
TAU_white	GO:0031012	extracellular matrix	4.59e-10	2.15e-07	11.24	15091	304	53	12	GOCOMPONENT
TAU_white	GO:0044420	extracellular matrix component	4.31e-07	0.000162	32.36	15091	44	53	5	GOCOMPONENT
