# Supplementary material for: Novel Alzheimer risk genes determine the microglia response to amyloid‐β but not to TAU pathology
Source: EMBO Mol Med. 2020 Jan 17;12(3):e10606. doi: 10.15252/emmm.201910606 (PMC7059012; doi:10.15252/emmm.201910606)
Supplement: Supplementary file 5 — Dataset EV3 [file EMMM-12-e10606-s005.xlsx]

## Sheet: Sheet1
Dataset_EV3
DAVID-based functional enrichment per WGCNA module derived from the 2 mouse models. Only GO-terms with a FDR q-value<0.05 are displayed. Modules with no significant GO enrichment after FDR correction are shown as 'n/a'
Mouse model	Module	Category	Term	Count	%	PValue	Genes	List Total	Pop Hits	Pop Total	Fold Enrichment	Bonferroni	Benjamini	FDR
APPtg	Greenyellow	KEGG_PATHWAY	mmu05012:Parkinson's disease	10	12.6582	1.01428e-08	NDUFB11, COX7A2, NDUFB7, GPR37, NDUFB8, COX6B1, COX7C, NDUFA13, UQCRQ, COX6C	35	149	7720	14.8035	1.04471e-06	1.04471e-06	1.13205e-05
APPtg	Greenyellow	KEGG_PATHWAY	mmu00190:Oxidative phosphorylation	9	11.3924	1.10423e-07	NDUFB11, COX7A2, NDUFB7, NDUFB8, COX6B1, COX7C, NDUFA13, UQCRQ, COX6C	35	139	7720	14.2816	1.13735e-05	5.68675e-06	0.000123244
APPtg	Greenyellow	KEGG_PATHWAY	mmu04932:Non-alcoholic fatty liver disease (NAFLD)	9	11.3924	2.83663e-07	NDUFB11, COX7A2, NDUFB7, NDUFB8, COX6B1, COX7C, NDUFA13, UQCRQ, COX6C	35	157	7720	12.6442	2.92169e-05	9.73905e-06	0.000316599
APPtg	Greenyellow	KEGG_PATHWAY	mmu05010:Alzheimer's disease	9	11.3924	7.11255e-07	NDUFB11, COX7A2, NDUFB7, NDUFB8, COX6B1, COX7C, NDUFA13, UQCRQ, COX6C	35	177	7720	11.2155	7.32566e-05	1.83146e-05	0.000793835
APPtg	Greenyellow	KEGG_PATHWAY	mmu05016:Huntington's disease	9	11.3924	1.66454e-06	NDUFB11, COX7A2, NDUFB7, NDUFB8, COX6B1, COX7C, NDUFA13, UQCRQ, COX6C	35	198	7720	10.026	0.000171433	3.4289e-05	0.0018578
APPtg	Greenyellow	GOTERM_CC_DIRECT	GO:0005743~mitochondrial inner membrane	11	13.9241	2.06319e-06	NDUFB11, SLC1A3, COX7A2, NDUFB7, GATM, NDUFB8, COX6B1, COX7C, NDUFA13, UQCRQ, COX6C	76	387	19662	7.35353	0.000356868	0.000356868	0.00252446
APPtg	Greenyellow	UP_KEYWORDS	Mitochondrion inner membrane	9	11.3924	2.39463e-06	NDUFB11, COX7A2, NDUFB7, GATM, NDUFB8, COX7C, NDUFA13, UQCRQ, COX6C	78	254	22680	10.3028	0.000344767	0.000344767	0.00283934
APPtg	Greenyellow	UP_KEYWORDS	Mitochondrion	15	18.9873	1.14024e-05	SEPT4, NDUFB11, COX7A2, GATM, NDUFB7, NDUFB8, COX7C, NDUFA13, UQCRQ, COX6C, FIS1, RNF5, COX6B1, MRPL48, FBXO7	78	1058	22680	4.12244	0.0016406	0.000820638	0.0135193
APPtg	Greenyellow	KEGG_PATHWAY	mmu04260:Cardiac muscle contraction	6	7.59494	1.92164e-05	COX7A2, COX6B1, COX7C, RYR2, UQCRQ, COX6C	35	77	7720	17.1874	0.00197735	0.00032983	0.0214455
APPtg	Greenyellow	UP_KEYWORDS	Respiratory chain	5	6.32911	5.89972e-05	NDUFB11, NDUFB7, NDUFB8, NDUFA13, UQCRQ	78	62	22680	23.4491	0.00845987	0.00169773	0.0699323
APPtg	Greenyellow	GOTERM_MF_DIRECT	GO:0004129~cytochrome-c oxidase activity	4	5.06329	0.000151296	COX7A2, COX6B1, COX7C, COX6C	66	28	17446	37.7619	0.0243615	0.0243615	0.183114
APPtg	Greenyellow	UP_KEYWORDS	Electron transport	5	6.32911	0.000486319	NDUFB11, NDUFB7, NDUFB8, NDUFA13, UQCRQ	78	107	22680	13.5873	0.06765	0.0116066	0.575122
APPtg	Greenyellow	GOTERM_CC_DIRECT	GO:0005739~mitochondrion	17	21.519	0.000655695	SEPT4, NDUFB11, COX7A2, GATM, NDUFB7, NDUFB8, COX7C, NDUFA13, PRR5L, UQCRQ, COX6C, FIS1, RNF5, COX6B1, MRPL48, DHX57, FBXO7	76	1721	19662	2.55554	0.107271	0.0371178	0.79935
APPtg	Greenyellow	GOTERM_CC_DIRECT	GO:0005747~mitochondrial respiratory chain complex I	4	5.06329	0.000766159	NDUFB11, NDUFB7, NDUFB8, NDUFA13	76	47	19662	22.0179	0.124181	0.0326057	0.933436
APPtg	Greenyellow	GOTERM_CC_DIRECT	GO:0070469~respiratory chain	4	5.06329	0.0014148	NDUFB11, NDUFB7, NDUFB8, UQCRQ	76	58	19662	17.8421	0.217244	0.0478063	1.71744
APPtg	Lightgreen	UP_KEYWORDS	Calcium	11	18.0328	4.89358e-05	EPS15, ATP2B3, NPTX1, RYR3, DGKG, PLCH2, STIM2, ITGA4, PCDH19, CDH24, CAMK1D	60	827	22680	5.02781	0.00619572	0.00619572	0.0567364
APPtg	Magenta	KEGG_PATHWAY	mmu00190:Oxidative phosphorylation	7	5.6	0.000107767	SDHA, UQCRC1, ATP6V0E2, CYC1, ATP6V0D1, NDUFS2, ATP5G3	44	139	7720	8.83584	0.0148687	0.0148687	0.12692
APPtg	Magenta	UP_KEYWORDS	Golgi apparatus	13	10.4	0.000816827	PITPNM1, OSBP, MGAT3, TMED5, B4GALT2, PICALM, ST3GAL5, ATP9A, TGOLN1, MARCH9, VPS53, CORO7, SCAMP5	124	753	22680	3.15769	0.131121	0.0277189	0.993919
APPtg	Magenta	GOTERM_CC_DIRECT	GO:0016020~membrane	70	56	4.86256e-08	GPRIN1, SLC22A17, HGSNAT, OSBP, SLC13A5, UQCRC1, SYT5, ORMDL1, CYC1, TGOLN1, CAPZA1, GRIK5, VPS53, SDC2, MTHFD1L, GOT2, PICALM, DIRAS2, ST3GAL5, TIAM1, SEMA7A, ATP6V0D1, NDUFS2, SCAMP5, PLD3, GTPBP1, KIF5B, MPP5, CORO7, DHRS7B, PITPNM1, MGAT3, MAGEE1, NPTXR, ATP9A, ASPRV1, ARL6IP1, RAB3A, CDK5R2, SLC38A6, KLC2, PEX5L, ATP5G3, LINGO1, TMED5, SLC25A44, HSD17B4, SLC31A2, EIF4ENIF1, HCN2, ABCB9, VSTM…	115	6998	19662	1.71023	1.03086e-05	1.03086e-05	6.15283e-05
APPtg	Magenta	UP_KEYWORDS	Membrane	66	52.8	0.000705595	GPRIN1, SLC22A17, HGSNAT, OSBP, SLC13A5, UQCRC1, SYT5, ORMDL1, CYC1, TGOLN1, GRIK5, VPS53, SDC2, GOT2, PICALM, DIRAS2, ST3GAL5, TIAM1, SEMA7A, ATP6V0D1, NDUFS2, SCAMP5, PLD3, MPP5, CORO7, DHRS7B, PITPNM1, MGAT3, MAGEE1, NPTXR, ATP9A, ASPRV1, ARL6IP1, RAB3A, CDK5R2, SLC38A6, PEX5L, ATP5G3, LINGO1, TMED5, OTUD7A, SLC25A44, SLC31A2, HCN2, ABCB9, VSTM4, B4GALT2, SYT11, SELK, MARCH9, NLGN2, ATP1A1, RE…	124	8683	22680	1.39026	0.114325	0.0298953	0.859107
APPtg	Magenta	KEGG_PATHWAY	mmu00190:Oxidative phosphorylation	7	5.6	0.000107767	SDHA, UQCRC1, ATP6V0E2, CYC1, ATP6V0D1, NDUFS2, ATP5G3	44	139	7720	8.83584	0.0148687	0.0148687	0.12692
APPtg	Magenta	KEGG_PATHWAY	mmu01100:Metabolic pathways	18	14.4	0.000265817	HGSNAT, PLD3, UQCRC1, B4GALT2, CYC1, PFKM, ITPKA, ATP5G3, MTHFD1L, GOT2, SDHA, MGAT3, ATP6V0E2, ST3GAL5, HSD17B4, ATP6V0D1, NDUFS2, NAT8L	44	1278	7720	2.47119	0.0362791	0.0183071	0.312795
APPtg	Magenta	INTERPRO	IPR015943:WD40/YVTN repeat-like-containing domain	10	8	0.000116162	CIAO1, DCAF5, WDR54, SEMA6B, HPS5, SEMA7A, TECPR2, CORO7, DMWD, BCAS3	115	340	20594	5.26701	0.0314415	0.0314415	0.153058
TAUtg	Black	INTERPRO	IPR011993:Pleckstrin homology-like domain	28	5.16605	1.99082e-06	PHLDB1, ARHGEF28, CYTH4, PLCL2, PLCL1, PLEKHG3, RASAL1, RGS12, ARHGEF40, TBC1D1, IQSEC3, SHC3, CNKSR2, ANKS1B, DAB2IP, NOS1AP, DOCK9, FRMPD4, ARHGAP24, MTMR11, KIF1A, PLEKHA6, DOK4, CADPS2, RGS3, MAPK8IP2, WASL, SH3BP2	491	409	20594	2.8714	0.00200076	0.00200076	0.00314779
TAUtg	Black	UP_SEQ_FEATURE	domain:PH	18	3.32103	3.15108e-05	CNKSR2, PHLDB1, DAB2IP, ARHGEF28, CYTH4, DOCK9, ARHGAP24, PLCL2, PLCL1, RASAL1, PLEKHG3, KIF1A, PLEKHA6, CADPS2, DOK4, ARHGEF40, IQSEC3, SH3BP2	468	208	18012	3.33062	0.0430061	0.0430061	0.051884
TAUtg	Black	UP_KEYWORDS	Golgi apparatus	40	7.38007	1.97252e-06	NDST3, NDST4, APC2, ATL1, HS3ST2, SORL1, MAP4K2, SEC14L1, LLGL1, PIFO, ST6GALNAC5, AP1S1, B3GNT5, AP3M2, RASGRP1, PRMT5, AP3B2, MAN1A, TMED10, CALN1, LEPROT, DBNL, DNM1L, AIMP1, STK25, PIK3C2A, PMEL, TMEM132A, DBI, GCC2, MGAT1, PITPNM1, 1190002N15RIK, CAMKMT, FAM198B, CHST8, DYM, PRNP, UNC13B, CD14	519	753	22680	2.32135	0.00061918	0.000206436	0.00265418
TAUtg	Black	GOTERM_CC_DIRECT	GO:0005794~Golgi apparatus	50	9.22509	0.000322931	NDST3, NDST4, ATL1, SORL1, SART1, PIFO, ST6GALNAC5, AP1S1, PRMT5, AP3B2, CALN1, LEPROT, DBNL, STK25, PIK3C2A, TMEM132A, PARP10, GCC2, MGAT1, PITPNM1, 1190002N15RIK, AGTR1A, CHST8, PRNP, UNC13B, LITAF, APC2, HS3ST2, MAP4K2, LLGL1, SEC14L1, AP3M2, B3GNT5, RASGRP1, MAN1A, TMED10, KRT2, CNKSR2, DNM1L, LZTR1, AIMP1, PMEL, ARID3A, DBI, CAMKMT, FAM198B, CXCL14, TMEM43, DYM, CD14	487	1190	19662	1.69637	0.132756	0.0128652	0.45585
TAUtg	Black	INTERPRO	IPR000008:C2 calcium-dependent membrane targeting	14	2.58303	9.46213e-05	PLCZ1, DAB2IP, PIK3C2A, CPNE7, PRKCG, MCTP1, PRKCB, PLCL2, RASAL1, PLCL1, SYDE2, CADPS2, RGS3, UNC13B	491	156	20594	3.76411	0.090803	0.031233	0.149508
TAUtg	Black	UP_KEYWORDS	Nucleotide-binding	69	12.7306	1.227e-05	GNA13, KIFC2, CDK17, XRCC3, ABCF2, MYH15, TBK1, ATL1, PIP5K1C, PKM, MCM7, NLRC3, OPLAH, MCCC1, RALB, SLC22A4, STK39, TARSL2, CDK15, CARS, STK25, PHKG1, PIK3C2A, KIF5A, PHKG2, KIF5C, ARL16, PRKCG, DGUOK, MCM3, MCM4, MARK4, STK3, PRKCB, KIF1A, GLUL, TESK1, RIPK4, MAP3K14, EIF2AK3, RAD17, SLC27A4, MVD, GNAI2, GNAI1, CHKB, MAP4K2, KIT, QRSL1, STK32C, STK32A, HK3, DYRK3, POLQ, MARS, HCN1, RECQL5, DNM1…	519	1754	22680	1.71908	0.0038454	0.000641929	0.0165092
TAUtg	Black	UP_KEYWORDS	ATP-binding	57	10.5166	1.52912e-05	KIFC2, CDK17, XRCC3, ABCF2, MYH15, TBK1, PIP5K1C, PKM, MCM7, NLRC3, OPLAH, MCCC1, SLC22A4, STK39, TARSL2, CDK15, CARS, STK25, KIF5A, PIK3C2A, PHKG1, PHKG2, KIF5C, PRKCG, DGUOK, MCM3, MCM4, MARK4, STK3, PRKCB, KIF1A, GLUL, TESK1, RIPK4, MAP3K14, EIF2AK3, RAD17, MVD, CHKB, MAP4K2, KIT, QRSL1, STK32C, STK32A, HK3, DYRK3, POLQ, MARS, RECQL5, MET, AXL, KIF3C, HSPA12A, PLK2, MAPK15, ZRANB3, BMPR1B	519	1363	22680	1.82749	0.00478996	0.000685689	0.0205738
TAUtg	Black	INTERPRO	IPR017441:Protein kinase, ATP binding site	24	4.42804	7.8279e-05	CDK17, STK25, TBK1, PHKG1, PHKG2, MET, AXL, MAP4K2, PRKCG, KIT, MARK4, STK3, PRKCB, STK32C, STK32A, PLK2, MAPK15, TESK1, STK39, DYRK3, RIPK4, BMPR1B, MAP3K14, CDK15	491	394	20594	2.5549	0.0757306	0.0386107	0.123701
TAUtg	Black	UP_KEYWORDS	Kinase	34	6.27306	9.38977e-05	CDK17, TBK1, CHKB, PHKA1, MAP4K2, PIP5K1C, KIT, PKM, STK32C, STK32A, HK3, DYRK3, STK39, CDK15, STK25, PIK3C2A, PHKG1, PHKG2, MET, AXL, PRKCG, DGUOK, MARK4, CAMK2N2, STK3, PRKCB, PLK2, MAPK15, MAPK8IP2, TESK1, RIPK4, MAP3K14, BMPR1B, EIF2AK3	519	707	22680	2.10153	0.0290548	0.00294418	0.126274
TAUtg	Black	UP_KEYWORDS	Serine/threonine-protein kinase	22	4.05904	0.000457615	CDK17, STK25, TBK1, PHKG1, PHKG2, MAP4K2, PRKCG, MARK4, STK3, PRKCB, STK32C, STK32A, PLK2, MAPK15, TESK1, DYRK3, STK39, RIPK4, BMPR1B, MAP3K14, EIF2AK3, CDK15	519	405	22680	2.3738	0.133873	0.0119056	0.614011
TAUtg	Black	UP_KEYWORDS	Transferase	58	10.7011	0.00124657	CDK17, NDST3, NDST4, TBK1, PIP5K1C, ST6GALNAC5, PKM, PRMT5, STK39, PCYT2, CDK15, FTSJ3, ZDHHC1, POLH, STK25, PIK3C2A, EMG1, PHKG1, PHKG2, PRKCG, PARP10, DGUOK, POLR1B, MARK4, STK3, PRKCB, PGM2L1, MGAT1, CHST8, TESK1, RIPK4, MAP3K14, EIF2AK3, TALDO1, HS3ST2, CHKB, PHKA1, MAP4K2, KIT, STK32C, ZDHHC23, POLE4, STK32A, B3GNT5, HK3, HECTD2, DYRK3, POLQ, GAPDH, SHMT1, MET, AXL, CAMK2N2, CAMKMT, PLK2, MA…	519	1654	22680	1.53239	0.32407	0.0257731	1.66441
TAUtg	Black	UP_KEYWORDS	Cell junction	31	5.71956	0.000308703	KCNAB2, GABRB2, PIP5K1C, DTNBP1, ADA, NOV, NPHP4, PACSIN1, LPXN, RGS12, LIMD1, HTR3A, DLG2, APC, DTNA, PARD6A, FYB, ANKS1B, F11R, DBNL, SVOP, DNM1L, GRIA3, PRKCG, DLL1, ARHGAP24, SAMD4, CADPS2, DRP2, UNC13B, SEZ6	519	661	22680	2.04944	0.0923964	0.00877469	0.414591
TAUtg	Black	GOTERM_CC_DIRECT	GO:0030054~cell junction	33	6.08856	0.00101045	KCNAB2, GABRB2, IFI30, PIP5K1C, DTNBP1, ADA, NOV, NPHP4, PACSIN1, LPXN, RGS12, LIMD1, HTR3A, DLG2, APC, DTNA, PARD6A, FYB, ANKS1B, F11R, DBNL, SVOP, DNM1L, GRIA3, PRKCG, DLL1, ARHGAP24, SAMD4, ANXA2, CADPS2, DRP2, UNC13B, SEZ6	487	718	19662	1.85562	0.359709	0.0337134	1.41993
TAUtg	Black	UP_KEYWORDS	Synapse	19	3.50554	0.00154444	ANKS1B, DBNL, SVOP, DNM1L, KCNAB2, GABRB2, PRKCG, GRIA3, SAMD4, DTNBP1, PACSIN1, RGS12, CADPS2, DRP2, HTR3A, UNC13B, SEZ6, DLG2, DTNA	519	357	22680	2.32574	0.384505	0.0298776	2.05832
TAUtg	Black	UP_KEYWORDS	Synapse	19	3.50554	0.00154444	ANKS1B, DBNL, SVOP, DNM1L, KCNAB2, GABRB2, PRKCG, GRIA3, SAMD4, DTNBP1, PACSIN1, RGS12, CADPS2, DRP2, HTR3A, UNC13B, SEZ6, DLG2, DTNA	519	357	22680	2.32574	0.384505	0.0298776	2.05832
TAUtg	Black	GOTERM_CC_DIRECT	GO:0016020~membrane	229	42.2509	1.36112e-07	RPL18, SEC31B, S100A6, ATP1B2, PNKD, PGAM1, MEGF11, KLHDC7A, CD48, CDH22, HTR1D, PLD3, F11R, DBNL, DAB2IP, KIF5A, TTC7B, TMEM200A, CYP26A1, TMEM132A, BCL2L11, GCC2, SCEL, THY1, MGAT1, PITPNM1, NPTN, EIF2AK3, UNC13B, CLCN2, RTP4, GNAI2, GNAI1, ARHGEF28, PEX5L, ADA, TMEM123, TMED10, TRAM1, SLC28A3, CNKSR2, GPD2, TRPC4, IL1RL2, PMEL, NUF2, RPS9, CD63, KIF3C, RPS5, FCGR3, CLGN, RGS3, APOL8, MCHR1, TM…	487	6998	19662	1.32117	6.00236e-05	6.00236e-05	0.000192544
TAUtg	Black	UP_KEYWORDS	Glycoprotein	114	21.0332	0.00171902	A2M, SLC6A1, ATP1B2, PLXNA2, GABRB2, TNFSF12, MEGF11, KLHDC7A, NOV, CDH22, CD48, IDS, HTR1D, PLD3, F11R, SCUBE2, SPARCL1, TMEM200A, TMEM132A, DLL1, FIBCD1, THY1, AGTR1A, NPTN, EIF2AK3, FRAS1, PODN, SNAP91, IFI30, ITGB5, CSMD1, ANGPTL6, B3GNT5, TMEM123, CNR2, TMED10, TRAM1, HCN1, CACNA2D1, PRSS57, IL1RL2, MET, PMEL, CD63, TPBG, FCGR3, FAM198B, RNF150, TMEM8B, TBXA2R, ADAM21, TLL1, MCHR1, NDST3, ND…	519	3815	22680	1.30583	0.41739	0.0312791	2.2885
TAUtg	Black	UP_KEYWORDS	Glycoprotein	114	21.0332	0.00171902	A2M, SLC6A1, ATP1B2, PLXNA2, GABRB2, TNFSF12, MEGF11, KLHDC7A, NOV, CDH22, CD48, IDS, HTR1D, PLD3, F11R, SCUBE2, SPARCL1, TMEM200A, TMEM132A, DLL1, FIBCD1, THY1, AGTR1A, NPTN, EIF2AK3, FRAS1, PODN, SNAP91, IFI30, ITGB5, CSMD1, ANGPTL6, B3GNT5, TMEM123, CNR2, TMED10, TRAM1, HCN1, CACNA2D1, PRSS57, IL1RL2, MET, PMEL, CD63, TPBG, FCGR3, FAM198B, RNF150, TMEM8B, TBXA2R, ADAM21, TLL1, MCHR1, NDST3, ND…	519	3815	22680	1.30583	0.41739	0.0312791	2.2885
TAUtg	Darkgreen	UP_KEYWORDS	DNA-binding	18	24	4.4354e-06	SOX1, SIX3, EOMES, ZIC1, ISL1, ZIC3, ZIC2, DLX2, PRDM12, DLX1, DLX6, EBF3, EBF2, ZIC4, ZIC5, SP8, ZFP521, SP9	70	1604	22680	3.63591	0.000509942	0.000509942	0.00505217
TAUtg	Darkgreen	UP_KEYWORDS	Developmental protein	14	18.6667	6.60111e-06	ANO1, SIX3, EOMES, ZIC1, ISL1, ZIC3, ZIC2, DLX2, DLX1, EBF3, DLX6, EBF2, ZIC5, ZFP521	70	976	22680	4.64754	0.000758842	0.000379493	0.00751894
TAUtg	Darkgreen	UP_SEQ_FEATURE	zinc finger region:C2H2-type 2; atypical	4	5.33333	7.54004e-06	ZIC4, ZIC1, ZIC3, ZIC2	56	13	18012	98.967	0.00173271	0.00173271	0.00966622
TAUtg	Darkgreen	GOTERM_MF_DIRECT	GO:0000977~RNA polymerase II regulatory region sequence-specific DNA binding	8	10.6667	9.28247e-06	DLX2, DLX1, ZIC4, ZIC5, EOMES, ZIC1, ZIC3, ZIC2	60	221	17446	10.5255	0.00137287	0.00137287	0.0110585
TAUtg	Darkgreen	GOTERM_BP_DIRECT	GO:0007275~multicellular organism development	14	18.6667	1.4323e-05	ANO1, SIX3, EOMES, ZIC1, ISL1, ZIC3, ZIC2, DLX2, DLX1, EBF3, DLX6, EBF2, ZIC5, ZFP521	58	1029	18082	4.24161	0.00652429	0.00652429	0.0203629
TAUtg	Darkgreen	UP_SEQ_FEATURE	zinc finger region:C2H2-type 1; atypical	4	5.33333	1.46681e-05	ZIC4, ZIC1, ZIC3, ZIC2	56	16	18012	80.4107	0.00336801	0.00168542	0.0188035
TAUtg	Darkgreen	GOTERM_MF_DIRECT	GO:0003677~DNA binding	18	24	8.80833e-05	SOX1, SIX3, EOMES, ZIC1, ISL1, ZIC3, ZIC2, DLX2, PRDM12, DLX1, DLX6, EBF3, EBF2, ZIC4, ZIC5, SP8, ZFP521, SP9	60	1847	17446	2.83368	0.0129523	0.00649725	0.104891
TAUtg	Darkgreen	INTERPRO	IPR013087:Zinc finger C2H2-type/integrase DNA-binding domain	10	13.3333	0.000175864	PRDM12, ZIC4, ZIC5, SP8, ZFP521, SP9, ZIC1, ZFP85, ZIC3, ZIC2	65	652	20594	4.85937	0.029457	0.029457	0.21434
TAUtg	Darkgreen	INTERPRO	IPR015880:Zinc finger, C2H2-like	10	13.3333	0.000276482	PRDM12, ZIC4, ZIC5, SP8, ZFP521, SP9, ZIC1, ZFP85, ZIC3, ZIC2	65	693	20594	4.57187	0.0459206	0.0232301	0.336781
TAUtg	Darkgreen	UP_SEQ_FEATURE	compositionally biased region:Poly-His	4	5.33333	0.000284258	DLX2, ZIC1, ZIC3, ZIC2	56	42	18012	30.6327	0.0632966	0.0215604	0.363819
TAUtg	Darkgreen	GOTERM_MF_DIRECT	GO:0001077~transcriptional activator activity, RNA polymerase II core promoter proximal region sequence-specific binding	7	9.33333	0.000294514	SOX1, EBF3, EBF2, ISL1, ZIC1, ZIC3, ZIC2	60	270	17446	7.5384	0.042658	0.0144264	0.350319
TAUtg	Darkgreen	INTERPRO	IPR007087:Zinc finger, C2H2	10	13.3333	0.000408645	PRDM12, ZIC4, ZIC5, SP8, ZFP521, SP9, ZIC1, ZFP85, ZIC3, ZIC2	65	731	20594	4.33421	0.0671248	0.0228951	0.497401
TAUtg	Darkgreen	COG_ONTOLOGY	Transcription / Cell division and chromosome partitioning	5	6.66667	0.000564904	ZIC4, ZIC5, ZIC1, ZIC3, ZIC2	11	92	2126	10.504	0.0022577	0.0022577	0.215513
TAUtg	Darkgreen	GOTERM_MF_DIRECT	GO:0000978~RNA polymerase II core promoter proximal region sequence-specific DNA binding	7	9.33333	0.00130933	SOX1, EBF3, EBF2, ISL1, ZIC1, ZIC3, ZIC2	60	359	17446	5.66955	0.176266	0.0473206	1.54883
TAUtg	Darkgreen	UP_KEYWORDS	Zinc	16	21.3333	0.00137686	ZIC1, ISL1, ZFP85, PRKCD, ZIC3, ZIC2, NAIP6, COL9A1, PRDM12, EBF3, EBF2, ZIC4, ZIC5, SP8, ZFP521, SP9	70	2099	22680	2.46975	0.146533	0.0388378	1.55719
TAUtg	Darkgreen	UP_KEYWORDS	Activator	8	10.6667	0.0028464	SOX1, EBF3, EBF2, EOMES, ZFP521, ZIC1, ZIC3, ZIC2	70	624	22680	4.15385	0.279495	0.0457493	3.19475
TAUtg	Darkgreen	UP_KEYWORDS	Ion channel	7	9.33333	0.000553091	TRPC3, ANO1, CACNG5, ANO2, KCNIP1, CACNA2D2, KCNMB1	70	336	22680	6.75	0.0616413	0.0209844	0.628208
TAUtg	Darkgrey	KEGG_PATHWAY	mmu04015:Rap1 signaling pathway	6	8.33333	0.000172344	FGFR2, FGFR3, RASGRP3, IGF1, PRKD3, CALM1	21	214	7720	10.3071	0.0172576	0.0172576	0.191482
TAUtg	Darkgrey	UP_KEYWORDS	ATP-binding	13	18.0556	0.000583556	CDK19, FGFR2, FGFR3, DPH6, TGFBR1, ABCA8A, WNK1, ATP11A, ABCA2, EIF4A1, HIPK2, SRR, PRKD3	68	1363	22680	3.18113	0.0741582	0.0377933	0.679308
TAUtg	Grey60	UP_KEYWORDS	Cell junction	18	15.7895	1.99738e-08	CPLX3, SRCIN1, FERMT1, MINK1, AHI1, GRIA4, RGS17, GSG1L, RIMS3, CBLN4, CBLN1, CNIH2, PLXDC1, VWC2L, DSC3, UNC13C, OLFM2, DPP4	111	661	22680	5.56405	2.8962e-06	2.8962e-06	2.37121e-05
TAUtg	Grey60	GOTERM_CC_DIRECT	GO:0030054~cell junction	18	15.7895	1.01666e-07	CPLX3, SRCIN1, FERMT1, MINK1, AHI1, GRIA4, RGS17, GSG1L, RIMS3, CBLN4, CBLN1, CNIH2, PLXDC1, VWC2L, DSC3, UNC13C, OLFM2, DPP4	100	718	19662	4.92919	1.6978e-05	1.6978e-05	0.000123657
TAUtg	Grey60	UP_KEYWORDS	Synapse	13	11.4035	1.69782e-07	CPLX3, SRCIN1, MINK1, GRIA4, RGS17, GSG1L, RIMS3, CBLN4, CBLN1, CNIH2, VWC2L, UNC13C, OLFM2	111	357	22680	7.44038	2.46181e-05	1.23091e-05	0.000201558
TAUtg	Grey60	GOTERM_CC_DIRECT	GO:0045202~synapse	14	12.2807	1.49868e-06	CPLX3, SRCIN1, MINK1, GRIA4, RGS17, NTSR1, GSG1L, RIMS3, CBLN4, CBLN1, CNIH2, VWC2L, UNC13C, OLFM2	100	505	19662	5.45085	0.000250249	0.000125132	0.00182285
TAUtg	Grey60	GOTERM_CC_DIRECT	GO:0030425~dendrite	10	8.77193	0.000819704	COBL, SRCIN1, CNIH2, PLXDC1, CPNE6, DNER, MINK1, GRIA4, KCNJ12, NTSR1	100	490	19662	4.01265	0.127983	0.0193737	0.99247
TAUtg	Grey60	UP_SEQ_FEATURE	DNA-binding region:CUT 2	4	3.50877	6.6153e-07	SATB1, SATB2, CUX2, CUX1	101	4	18012	178.337	0.000268545	0.000268545	0.000924702
TAUtg	Grey60	UP_SEQ_FEATURE	DNA-binding region:CUT 1	4	3.50877	6.6153e-07	SATB1, SATB2, CUX2, CUX1	101	4	18012	178.337	0.000268545	0.000268545	0.000924702
TAUtg	Grey60	INTERPRO	IPR003350:Homeodomain protein CUT	4	3.50877	4.44125e-06	SATB1, SATB2, CUX2, CUX1	106	7	20594	111.019	0.00121616	0.00121616	0.00585259
TAUtg	Grey60	SMART	SM01109:SM01109	4	3.50877	1.17749e-05	SATB1, SATB2, CUX2, CUX1	75	7	10425	79.4286	0.00103566	0.00103566	0.0127533
TAUtg	Grey60	INTERPRO	IPR010982:Lambda repressor-like, DNA-binding domain	4	3.50877	0.000344608	SATB1, SATB2, CUX2, CUX1	106	27	20594	28.7827	0.0901167	0.0461219	0.453178
TAUtg	Grey60	UP_KEYWORDS	Homeobox	7	6.14035	0.00246176	PKNOX2, SATB1, SATB2, TSHZ2, MEIS2, CUX2, CUX1	111	280	22680	5.10811	0.300504	0.0436912	2.88371
TAUtg	Grey60	UP_KEYWORDS	Calmodulin-binding	6	5.26316	0.000587997	STRN4, CAMK2D, CAMK1, IQGAP2, TRPV6, CAMK1D	111	139	22680	8.81976	0.0817492	0.0169123	0.69582
TAUtg	Lightcyan	UP_KEYWORDS	Lipid biosynthesis	9	7.69231	1.40651e-06	CYP51, MSMO1, LPGAT1, HMGCR, MBOAT7, ACACA, FDPS, CDS1, FDFT1	114	160	22680	11.1908	0.000264389	0.000264389	0.00174503
TAUtg	Lightcyan	UP_KEYWORDS	Sterol biosynthesis	5	4.2735	8.02476e-06	CYP51, MSMO1, HMGCR, FDPS, FDFT1	114	26	22680	38.2591	0.00150752	0.000754046	0.00995578
TAUtg	Lightcyan	KEGG_PATHWAY	mmu01130:Biosynthesis of antibiotics	10	8.54701	1.06665e-05	CYP51, LDHA, GOT1, MSMO1, HMGCR, FDPS, IDH2, PSAT1, PRODH, FDFT1	53	214	7720	6.80656	0.00118328	0.00118328	0.0120707
TAUtg	Lightcyan	GOTERM_BP_DIRECT	GO:0016126~sterol biosynthetic process	5	4.2735	1.29375e-05	CYP51, MSMO1, HMGCR, FDPS, FDFT1	99	27	18082	33.8234	0.0100278	0.0100278	0.0197878
TAUtg	Lightcyan	UP_KEYWORDS	Steroid biosynthesis	5	4.2735	3.78378e-05	CYP51, MSMO1, HMGCR, FDPS, FDFT1	114	38	22680	26.1773	0.0070884	0.00236841	0.0469348
TAUtg	Lightcyan	UP_KEYWORDS	Cholesterol biosynthesis	4	3.4188	0.000129059	CYP51, HMGCR, FDPS, FDFT1	114	20	22680	39.7895	0.0239727	0.00604781	0.160005
TAUtg	Lightcyan	UP_KEYWORDS	Lipid metabolism	10	8.54701	0.000243926	CYP51, MSMO1, LPGAT1, HMGCR, MBOAT7, ACACA, FDPS, CDS1, FDFT1, NEU4	114	417	22680	4.77092	0.0448278	0.00913078	0.302215
TAUtg	Lightcyan	UP_KEYWORDS	Sterol metabolism	5	4.2735	0.000260838	CYP51, MSMO1, HMGCR, FDPS, FDFT1	114	62	22680	16.0441	0.0478606	0.00814066	0.323137
TAUtg	Lightcyan	UP_KEYWORDS	Steroid metabolism	5	4.2735	0.000513897	CYP51, MSMO1, HMGCR, FDPS, FDFT1	114	74	22680	13.4424	0.092115	0.0137105	0.635721
TAUtg	Lightcyan	GOTERM_CC_DIRECT	GO:0016020~membrane	63	53.8462	4.4713e-06	LDHA, CADM1, HMGCR, ITPKB, FDFT1, ANK1, PDE4A, CREB3L1, SV2B, TYRO3, RAP2A, MAGI3, LPGAT1, MROH7, EFNB2, CHP1, SEL1L3, CDS1, TRPM2, CRHR1, TTPAL, EMC8, ARHGAP33, RASGRF2, HEPACAM, AKAP5, NEU4, CYP51, RAB3C, SORCS1, EPHA10, ABCA1, DAAM1, GJC3, DCHS1, STAU2, SEMA5A, HRH3, CKMT1, RNFT2, RAB11A, CHD5, FLRT1, SLCO4C1, MSMO1, GABRA3, EPHX4, KCNB1, NTNG1, SCOC, ELAVL4, HOMER2, EIF2B1, PTPN11, RASL11B, P…	110	6998	19662	1.60917	0.000706218	0.000706218	0.00538731
TAUtg	Lightgreen	UP_KEYWORDS	Glycoprotein	38	35.514	3.82763e-06	GALNT1, PLXNA1, MAMDC2, SLC9A4, LGMN, EDIL3, CD151, CNTNAP5C, EXTL1, SORCS2, TOR3A, TNFRSF1A, LGALS3BP, ST3GAL2, STT3A, ROBO1, CNTNAP1, FBN2, POPDC3, GALNT18, RNF13, SYNPO, PARM1, COL4A2, COL4A1, LRRN3, NLGN3, PTPRU, ITGA4, NPR3, PCDH19, SLIT3, LEFTY1, CTSL, SP1, PTGFRN, SCARA3, SLC9A1	106	3815	22680	2.13121	0.000562505	0.000562505	0.00455475
TAUtg	Pink	GOTERM_CC_DIRECT	GO:0005913~cell-cell adherens junction	15	5.53506	4.97899e-05	TLN1, YWHAZ, LYN, CNN3, FLOT2, CTNND1, OLA1, STAT1, JUP, BZW2, PAK2, PACSIN2, SSX2IP, TJP2, AHNAK	248	316	19662	3.7634	0.0144338	0.00362816	0.0662398
TAUtg	Pink	GOTERM_CC_DIRECT	GO:0045202~synapse	18	6.64207	0.000232374	FLRT2, GABRG2, SEPT3, KCND2, GABRA4, CRYAB, CTNND1, ATAD1, NRCAM, ATP2B2, NDE1, ARF1, LRRTM4, CNIH3, GOPC, CNTN2, SH3KBP1, DNM2	248	505	19662	2.8259	0.0656099	0.0112465	0.308801
TAUtg	Pink	UP_KEYWORDS	Cell junction	19	7.01107	0.000938474	FLRT2, GABRG2, TLN1, SEPT3, KCND2, GABRA4, GJB6, ATAD1, GAK, JUP, ATP2B2, ARF1, LRRTM4, CNIH3, GOPC, SH3KBP1, SSX2IP, TJP2, DNM2	269	661	22680	2.4235	0.203252	0.0371615	1.20616
TAUtg	Pink	UP_KEYWORDS	Synapse	13	4.79705	0.00118135	FLRT2, GABRG2, ATP2B2, SEPT3, KCND2, LRRTM4, GABRA4, ARF1, CNIH3, GOPC, SH3KBP1, ATAD1, DNM2	269	357	22680	3.07019	0.248779	0.0400414	1.51612
TAUtg	Pink	UP_KEYWORDS	Postsynaptic cell membrane	9	3.32103	0.0012079	GABRG2, KCND2, LRRTM4, GABRA4, ARF1, CNIH3, GOPC, ATAD1, DNM2	269	176	22680	4.31142	0.253596	0.0359007	1.54995
TAUtg	Pink	GOTERM_CC_DIRECT	GO:0016020~membrane	134	49.4465	2.90218e-09	GPRIN1, ADCY7, TGOLN1, TLR3, MYLIP, SIDT1, GOT2, NRCAM, MAGED1, ATP2B2, DAB1, PACSIN2, VMA21, NALCN, MTUS1, ITFG1, KCND2, OPA1, TOR1AIP1, PTPRR, OLA1, PROKR2, NAV3, JUP, SLITRK2, NPC1, ATP2C2, SSTR3, ATP2C1, RAB12, EXT1, MDH2, LRPPRC, DCBLD1, ABCA9, DERL1, ADCYAP1R1, ST8SIA1, NAPB, TMCC3, CASD1, TMEM63B, ATF2, EPHB6, HNRNPF, SERINC1, RASAL3, SGIP1, LPL, GPR158, VSTM4, FAXC, GABRA4, ADAM23, DDX1, …	248	6998	19662	1.51812	8.47435e-07	8.47435e-07	3.8622e-06
TAUtg	Pink	UP_KEYWORDS	Membrane	129	47.6015	0.000923072	GPRIN1, ADCY7, TGOLN1, TLR3, MYLIP, SIDT1, GOT2, NRCAM, MAGED1, ATP2B2, PACSIN2, VMA21, NALCN, MTUS1, ITFG1, KCND2, OPA1, EFCAB14, TOR1AIP1, PTPRR, PROKR2, NAV3, JUP, SLITRK2, NPC1, ATP2C2, SSTR3, ATP2C1, RAB12, EXT1, LRPPRC, GM1976, DCBLD1, DERL1, ABCA9, ADCYAP1R1, ST8SIA1, NAPB, TMCC3, CASD1, TMEM178B, TMEM63B, ATF2, EPHB6, SERINC1, ENTPD5, SGIP1, LPL, GPR158, VSTM4, FAXC, GABRA4, ADAM23, REEP1…	269	8683	22680	1.2526	0.200274	0.0437131	1.18648
TAUtg	Pink	UP_KEYWORDS	Nucleotide-binding	36	13.2841	0.00160941	SEPT3, ABCA9, ADCY7, ACTR3B, CAD, TTLL3, ATP2B2, EPHB6, PAK2, DGKE, GUCY1A2, TLK1, SUCLA2, ACSL5, RAP2B, OPA1, MAT2A, LYN, DDX1, OLA1, ERAL1, CDKL5, ATAD1, GAK, ATRX, HUNK, ATP2C2, EPHA6, ARF1, ATP2C1, EIF4A2, BMP2K, TUBA4A, RAB12, GUCY1B3, DNM2	269	1754	22680	1.73047	0.322802	0.0423857	2.06024
TAUtg	Tan	GOTERM_CC_DIRECT	GO:0030054~cell junction	21	12.5749	3.30283e-07	PHACTR1, SYT1, LIMS1, SHROOM3, GABRA1, SYT5, PTPRN2, CTNND2, VEZT, LRRC4C, SLC6A17, RIMS2, ECT2, FMN1, SYP, PLEKHA7, MAP3K1, DMD, TRP73, SNAP25, TRAF4	146	718	19662	3.93885	7.89344e-05	7.89344e-05	0.000426029
TAUtg	Tan	UP_KEYWORDS	Cell junction	19	11.3772	8.80349e-07	PHACTR1, SYT1, LIMS1, SHROOM3, GABRA1, SYT5, PTPRN2, CTNND2, VEZT, LRRC4C, SLC6A17, RIMS2, ECT2, FMN1, SYP, PLEKHA7, DMD, SNAP25, TRAF4	159	661	22680	4.10013	0.000185737	9.28726e-05	0.00111309
TAUtg	Tan	GOTERM_CC_DIRECT	GO:0045202~synapse	14	8.38323	9.59843e-05	PHACTR1, SYT1, GABRA1, SYT5, PTPRN2, LRRC4C, SLC6A17, RIMS2, SYP, PFN1, DMD, SNAP25, USP14, PRSS12	146	505	19662	3.73346	0.0226802	0.00761795	0.123739
TAUtg	Tan	UP_KEYWORDS	Synapse	11	6.58683	0.0002098	SYP, SYT1, PHACTR1, GABRA1, SYT5, PTPRN2, DMD, LRRC4C, SLC6A17, RIMS2, SNAP25	159	357	22680	4.39512	0.0433068	0.0110071	0.264943
TAUtg	Tan	GOTERM_CC_DIRECT	GO:0031410~cytoplasmic vesicle	14	8.38323	0.00100683	SYT1, SYT5, PTPRN2, VEZT, VPS41, SLC6A17, SYP, STARD4, TBC1D17, RAB5A, TGFA, 3110043O21RIK, PRSS12, USP14	146	646	19662	2.91857	0.213965	0.04701	1.29096
TAUtg	Tan	GOTERM_CC_DIRECT	GO:0030672~synaptic vesicle membrane	5	2.99401	0.00106878	SYP, SYT1, SYT5, PTPRN2, SLC6A17	146	61	19662	11.0386	0.22553	0.0417015	1.36989
TAUtg	Tan	GOTERM_CC_DIRECT	GO:0008021~synaptic vesicle	7	4.19162	0.000345563	SYP, SYT1, RAB5A, SLC6A17, SEPT6, SNAP25, VDAC1	146	126	19662	7.48174	0.0792841	0.0204392	0.444824
TAUtg	Tan	GOTERM_CC_DIRECT	GO:0043195~terminal bouton	6	3.59281	0.00150917	SYP, SYT1, PTPRN2, RAB5A, SNAP25, PRSS12	146	113	19662	7.15068	0.302996	0.0441177	1.92929
TAUtg	Tan	GOTERM_CC_DIRECT	GO:0016020~membrane	71	42.515	0.00110238	KCNE1L, SYT1, SYT5, PPP1R21, LRRC4C, SCTR, RTN3, SYP, RHOB, TGFA, USP14, STMN2, PTPRN2, COX4I1, CHST3, VEZT, VPS41, TECR, TMEM132D, NDUFA12, NDUFA11, FMN1, SQLE, RAB5A, EFNA4, CNTN3, TRP53I11, SERP2, FHOD1, TMX2, ARHGDIG, LIMS1, CYTH3, ATP6V1B2, HCRTR1, PFN1, KRAS, DMD, MAP3K1, DDX19B, GPR26, GRPR, PPP2R2B, RNF122, SNAP25, EMD, PRSS12, TRAF4, NSDHL, 1810055G02RIK, GUCA1B, NGEF, EVC, GABRA1, B3GAL…	146	6998	19662	1.36634	0.23173	0.0369589	1.41267
