# Supplementary material for: Novel Alzheimer risk genes determine the microglia response to amyloid‐β but not to TAU pathology
Source: EMBO Mol Med. 2020 Jan 17;12(3):e10606. doi: 10.15252/emmm.201910606 (PMC7059012; doi:10.15252/emmm.201910606)
Supplement: Supplementary file 6 — Dataset EV4 [file EMMM-12-e10606-s006.xlsx]

## Sheet: Sheet1
Dataset_EV4
Overview of GWAS genes with p<0.5 (Marioni et al. 2018) within the APPtg-Blue module that are also significantly differentially expressed in the APPtg age*genotype interaction comparison. Per gene the following information is given: human gene name, mouse homologue, whether it is an established AD risk gene (see Supplementary Table 2), whether it is considered a 'disease-associated microglia' gen…
human	mouse	Established_AD_risk_gene	Diseas_associated_microglia_gene	APPtg_module	TAUtg_module	zeisel_celltype	Blue_Spi1_target	Blue_Ets1_target	marioni_pval	gwas_marioni_order	zeisel_expression_astrocyte	zeisel_expression_endothelial-mural	zeisel_expression_ependymal	zeisel_expression_interneurons	zeisel_expression_microglia	zeisel_expression_oligodendrocytes	zeisel_expression_pyramidal	app_agInt_logFC	app_agInt_BY	app_age_logFC	app_age_BY	app_genotype_logFC	app_genotype_BY	tau_agInt_logFC	tau_agInt_BY	tau_age_logFC	tau_age_BY	tau_genotype_logFC	tau_genotype_BY
APOE	Apoe	yes	yes	blue	red		yes	yes	2.7955e-118	3	9.10171	2.22677	7.8369	0.613635	8.03323	2.15907	1.01755	0.566609	8.00213e-17	0.0258263	1	-0.0616624	1	0.110166	0.731707	0.0446877	1	0.0682234	1
CLU	Clu	yes		blue	red		yes	yes	7.6781e-15	14	8.84637	1.9013	7.94133	5.74723	1.75157	2.03278	4.18251	0.459485	2.86382e-14	-0.0708242	0.561016	-0.0624495	1	0.103302	1	-0.0243171	1	0.108141	0.0762317
GPC2	Gpc2			blue	turquoise	astrocyte	yes	yes	7.9849e-11	34	0.202765	0.0431578	0.254461	0.0481228	0.162396	0.101026	0.0305099	0.553606	0.0260873	-0.270594	0.575394	-0.0820738	1	0.0350443	1	-0.2074	1	0.0482069	1
INPP5D	Inpp5d	yes		blue	red	microglia	yes	yes	2.4185e-10	38	0.159427	0.348672	0.243511	0.0664276	2.17648	0.136046	0.137808	0.768266	2.96088e-08	0.0978799	1	0.423786	7.05151e-06	0.168112	1	0.103108	1	0.0922548	1
CD33	Siglech	yes		blue	turquoise	microglia	yes		1.82e-07	62	0.0834237	0.0229379	0	0.0436362	2.03588	0.161242	0.0804064	0.856268	1.70752e-09	0.0217015	1	0.307634	0.00339849	-0.108222	1	0.129619	1	0.186726	1
PLCG2	Plcg2	yes		blue	darkred	microglia	yes	yes	2.7625e-06	90	0.123427	0.129009	0	0.0461773	0.398406	0.08935	0.0410528	0.6141	0.00212362	0.0615465	1	0.207942	1	-0.0616378	1	0.199401	1	0.0325184	1
TREML2	Treml2			blue	turquoise		yes	yes	4.8961e-06	96	0	0.022074	0	0	0	0	0.0159994	2.38935	0.00329954	-0.0274463	1	0.747258	1	-0.203995	1	0.32462	1	0.523788	1
SPI1	Spi1	yes		blue	red	microglia	yes	yes	5.4476e-06	101	0.0386938	0	0	0.0149339	0.879335	0.0427986	0.023003	0.962327	9.91648e-05	0.190824	1	0.468114	0.0266521	0.307226	1	0.044994	1	0.10046	1
FCER1G	Fcer1g	yes	yes	blue	red	microglia	yes	yes	1.0963e-05	116	0.0915797	0.0766866	0	0.0173013	5.81608	0.274098	0.0790092	1.22265	2.40366e-11	0.111746	1	0.533604	4.6327e-06	0.298991	1	0.0524552	1	0.133456	1
SYK	Syk			blue	blue	microglia	yes	yes	0.00014114	196	0.0388644	0.0195492	0	0.0373664	1.57615	0.0803171	0.0809533	0.67251	0.0282627	-0.164975	1	0.00856728	1	0.0283845	1	0.188741	1	0.0505175	1
GRN	Grn		yes	blue	red	microglia	yes	yes	0.00015607	203	1.81242	1.5287	0.897222	2.20567	5.79803	1.79545	2.35792	0.659136	9.98215e-14	0.0344236	1	0.410643	2.78746e-12	0.0736041	1	0.0403612	1	0.0271522	1
SLC2A5	Slc2a5			blue	turquoise	microglia	yes	yes	0.00020664	213	0	0	0.229346	0.0590802	0.640085	0.0782048	0.0554323	0.811275	7.98715e-06	0.00643093	1	0.138456	1	-0.108946	1	0.214467	1	-0.0431696	1
SAMSN1	Samsn1			blue	red		yes	yes	0.00046584	257	0.0983369	0.452072	0	0	1.37281	0.172484	0.0655809	1.409	4.6327e-06	0.1119	1	0.731224	0.00134024	0.0882457	1	0.262092	1	0.301062	1
PYDC1	Pycard			blue	brown	microglia	yes	yes	0.00046862	259	0.385361	0.346732	0	0.304392	1.56132	0.266525	0.29876	1.05398	0.000174931	-0.0845627	1	0.298709	1	0.215064	1	0.0181836	1	-0.0800551	1
HEXB	Hexb			blue	red	microglia	yes	yes	0.00048651	261	1.32626	0.895001	1.33377	1.50049	4.87056	1.198	1.39439	1.10739	9.34218e-18	0.0511186	1	0.4287	1.27501e-09	0.112754	1	0.133717	0.0422968	0.122706	0.105878
RRBP1	Rrbp1			blue	brown		yes	yes	0.00070954	289	2.70595	2.50938	2.16774	1.89448	3.76674	3.18302	1.56744	0.395388	2.63222e-08	-0.0316705	1	0.0489781	1	0.132023	1	-0.0413224	1	0.0274844	1
LYN	Lyn			blue	pink		yes	yes	0.00083829	301	0.45378	1.01488	0.279981	0.0395739	2.58922	0.218876	0.0800775	0.683111	6.34136e-07	-0.0312541	1	0.214872	0.216575	0.123068	1	0.0897747	1	0.12164	1
BLNK	Blnk			blue	brown	microglia	yes	yes	0.00095245	317	0	0	0	0.0880855	1.61382	0.101391	0.286642	0.638346	0.00739014	0.156745	1	0.332905	0.175196	0.0359046	1	0.22331	1	0.188086	1
HLA-C	H2-K1		yes	blue	red		yes		0.0011876	361	1.43853	1.82967	1.12209	0.362889	3.2728	0.534459	0.240974	0.930716	1.68015e-07	0.0613338	1	0.314582	0.0681514	0.215973	1	0.140389	1	0.0692931	1
HLA-C	H2-D1		yes	blue	paleturquoise		yes		0.0011876	360	0.913431	2.00425	1.77803	1.39909	2.94329	0.553921	0.558156	1.13427	1.97477e-08	0.180414	1	0.389367	0.0222152	0.197817	1	0.191163	1	0.0701267	1
HLA-C	H2-T23			blue	red				0.0011876	356	0.120916	0.595204	0.195563	0.0845064	0.780458	0.141369	0.135117	0.758776	0.0169348	0.0610708	1	0.461407	0.0730725	0.158262	1	0.0915731	1	0.0417888	1
PYCARD	Pycard			blue	brown	microglia	yes	yes	0.0012142	364	0.385361	0.346732	0	0.304392	1.56132	0.266525	0.29876	1.05398	0.000174931	-0.0845627	1	0.298709	1	0.215064	1	0.0181836	1	-0.0800551	1
GNGT2	Gngt2			blue	green		yes	yes	0.0013219	374	0	0.387737	0	0.0131779	0.505399	0.0576408	0.0532474	0.991815	0.0394757	0.123289	1	0.329953	1	-0.00523065	1	0.147904	1	0.27583	1
LPXN	Lpxn			blue	black	microglia	yes	yes	0.0014318	383	0.112373	0.0642349	0	0.0385803	1.59144	0.0911802	0.0636658	0.923468	0.0101343	-0.0107549	1	0.145664	1	0.0396021	1	0.107318	1	0.174577	1
SPAG9	Spag9			blue	magenta		yes	yes	0.0018951	412	4.71945	3.39662	3.82675	4.85599	2.56424	4.25332	4.56645	-0.152077	0.000434349	0.0319703	1	0.00626902	1	-0.0448771	1	0.0148864	1	0.0385434	1
AXL	Axl		yes	blue	black		yes		0.0020005	420	2.09709	1.0336	0.707776	0.04633	0.375381	0.166733	0.15208	0.506627	9.50344e-08	0.0254797	1	0.0915103	1	0.0494751	1	0.00177761	1	0.0832592	0.737306
ABI3	Abi3	yes		blue	red				0.0022305	442	0.047865	0.20245	0.195563	0.0391205	0.49086	0.049121	0.0432928	1.04239	1.61979e-06	0.00620741	1	0.158178	1	0.0813911	1	0.123397	1	0.234293	1
SERPINF2	Serpinf2			blue	yellow		yes	yes	0.0023491	451	0.205031	0	0	0.0124965	0	0.0178853	0.00673933	1.27893	0.0268172	0.0387289	1	0.214358	1	0.140828	1	0.0502104	1	0.180274	1
P4HA3	P4ha3			blue	blue		yes	yes	0.003147	491	0.663074	0	0.652226	0.0135339	0	0.0230033	0.0876698	0.765943	0.0148293	-0.196235	1	-0.0845496	1	-0.484125	1	0.222359	1	0.370479	1
ITGAX	Itgax		yes	blue	red		yes		0.0037178	527	0.0386769	0	0	0.0161099	0.0502521	0.0594756	0.010023	2.24065	0.000229499	0.39367	1	3.22417	1.53078e-12	1.51774	0.102777	0.328002	1	0.50425	1
ARHGAP30	Arhgap30			blue	red	microglia	yes	yes	0.0047838	582	0.0385048	0.0251655	0	0	1.27847	0.0754688	0.041702	0.862089	3.86713e-05	0.11855	1	0.288777	0.518497	0.158209	1	0.0922127	1	0.0594173	1
AKAP5	Akap5			blue	lightcyan		yes	yes	0.0047955	584	0.572252	0.472628	0.235286	2.02557	0.261605	0.355645	3.34921	-0.205436	0.0121671	0.0664419	1	-0.0415332	1	-0.0206423	1	0.033525	1	-0.125778	0.0827902
IKZF1	Ikzf1			blue	black	microglia	yes	yes	0.0050986	593	0	0.0392921	0	0.0449405	0.750958	0.0777392	0.0435253	0.840743	5.61524e-05	0.18148	1	0.40694	0.0199705	0.0669388	1	0.153063	1	0.23798	0.622401
SLC39A1	Slc39a1			blue	green		yes	yes	0.0063813	658	2.54853	1.46704	1.46315	1.61533	1.82374	2.11006	1.59677	0.326804	0.000242779	-0.0698785	1	-0.00626466	1	0.132694	0.546513	-0.0903157	0.695086	-0.0166383	1
ITGAM	Itgam			blue	royalblue	microglia	yes	yes	0.006473	661	0.0393809	0.0687537	0.24991	0.0138265	2.18424	0.13874	0.0749755	0.809367	3.01395e-12	0.0623568	1	0.269788	0.000307254	0.0300849	1	0.0449904	1	0.0268332	1
LCP2	Lcp2			blue	yellow	microglia	yes	yes	0.0068333	675	0.119794	0.159511	0	0	1.42243	0.0606517	0.102404	0.880612	3.36671e-05	0.0341309	1	0.299603	0.448121	0.184414	1	-0.0256309	1	-0.125973	1
ITGB3	Itgb3			blue	turquoise		yes	yes	0.0078438	715	0.0800293	0.0208898	0	0.0693003	0.092534	0.224912	0.0870772	0.824807	0.000485692	0.0853756	1	0.408342	0.0567775	-0.190187	1	0.164651	1	0.263028	1
CTSH	Ctsh			blue	black		yes	yes	0.0090061	753	0.305719	2.99106	2.39149	0.0803591	3.40096	0.428357	0.161664	0.895461	1.17596e-09	0.140069	1	0.503864	2.72465e-07	0.286775	0.865031	0.0810332	1	0.0762605	1
SUN2	Sun2			blue	yellow		yes	yes	0.010033	792	0.345317	0.650053	0.643393	0.465182	0.984238	0.256001	0.386483	0.313288	0.00450293	0.0847118	1	0.0201591	1	0.119086	1	0.0490161	1	0.0208322	1
PLXNB2	Plxnb2			blue	purple		yes	yes	0.010246	804	1.13852	0.401377	3.91341	0.461039	1.58894	0.30177	0.661409	0.24634	0.00360466	0.0304564	1	0.0544297	1	0.102893	1	-0.0747796	1	0.0404275	1
TREM2	Trem2	yes	yes	blue	red	microglia	yes	yes	0.011159	844	0.0390567	0.0226248	0	0.0149339	3.48246	0.1852	0.108153	1.91301	1.01153e-19	0.0558237	1	0.920111	1.77032e-14	0.255343	1	0.215507	0.389321	0.137467	1
TSC22D4	Tsc22d4			blue	red		yes	yes	0.01167	864	4.95426	0.874013	3.06307	1.16799	2.52933	4.5172	0.808316	0.407087	6.55463e-08	-0.0893905	1	-0.0716286	1	0.0680734	1	0.0304444	1	0.115109	0.714326
TMED3	Tmed3		yes	blue	green		yes	yes	0.012127	882	1.68566	0.605975	1.54929	2.05615	1.01522	1.71104	1.77556	0.350481	0.00245427	0.011247	1	0.0252298	1	0.0461424	1	-0.0243405	1	-0.0587102	1
TGFB1	Tgfb1			blue	brown		yes	yes	0.012287	885	0	0.0500571	0	0	0	0.00533571	0.00327823	0.626422	0.0112405	0.212818	1	0.610038	2.81264e-05	0.167443	1	0.171736	1	0.0984568	1
PTPRC	Ptprc			blue	red		yes	yes	0.013197	917	0	0.05582	0	0	2.80694	0.171151	0.0501533	1.359	5.56926e-11	0.114125	1	0.629093	2.25432e-06	0.165313	1	0.159315	1	0.340124	1
GPAM	Gpam			blue	red	astrocyte	yes	yes	0.013671	927	0.913053	0.14114	0.479256	0.120211	0.0446497	0.232218	0.154536	0.256478	0.0350334	0.0429105	1	0.052808	1	0.096235	1	-0.013878	1	0.0556193	1
FCGR2A	Fcgr2b			blue	red	microglia	yes	yes	0.014639	965	0.0838387	0.0953638	0	0.0139108	4.63125	0.205659	0.0803196	1.51442	8.05327e-10	0.238238	1	1.019	1.66172e-09	0.410899	1	0.021587	1	0.194176	1
FCGR2A	Fcgr3			blue	black	microglia	yes	yes	0.014639	966	0.0471749	0.128149	0	0.0393756	6.6567	0.334813	0.136624	1.20976	7.83644e-14	0.0709405	1	0.4548	2.25432e-06	0.412893	0.149946	0.0958488	1	0.18001	1
GNS	Gns			blue	turquoise	microglia	yes	yes	0.014836	971	1.49271	0.916967	2.21896	2.16272	3.21085	1.06067	1.81916	0.300332	1.55212e-05	0.0651625	1	0.0956874	0.542973	0.0359284	1	0.0317922	1	0.012718	1
IRF5	Irf5			blue	red	microglia	yes	yes	0.017012	1037	0.0777504	0.114046	0	0.0155575	1.1314	0.066348	0.0225174	1.40476	3.86861e-11	-0.171637	1	0.231856	1	0.220807	1	0.22228	1	0.1072	1
LAPTM5	Laptm5			blue	red	microglia	yes	yes	0.018826	1089	0.130367	0.174311	0.639614	0.0648108	5.98757	0.336904	0.153997	1.16863	1.5652e-17	0.126752	1	0.546537	7.57605e-12	0.0449608	1	0.18518	0.177137	0.0892098	1
TNNI2	Tnni2			blue	green		yes	yes	0.022673	1200								2.16325	0.037451	-0.303335	1	0.451625	1	0.834723	1	0.177372	1	0.0901336	1
CAPG	Capg		yes	blue	red		yes	yes	0.023785	1231	0.0441498	0.844711	1.87478	0.0136064	0.218125	0.0713284	0.0355379	1.45913	2.21721e-05	0.0798868	1	0.803338	0.00163229	0.296877	1	0.261961	1	0.234982	1
CTSE	Ctse		yes	blue	yellow		yes		0.024696	1259	0	0	0	0.0121009	0	0.00445375	0.0124642	2.62962	0.000115945	0.199211	1	1.20466	0.0573395	0.373055	1	0.079266	1	-0.0941398	1
CD14	Cd14			blue	black	microglia	yes	yes	0.025098	1267	0.081849	0.267958	0	0.01968	4.82571	0.28511	0.110397	1.64818	1.46677e-06	0.109641	1	0.747108	0.00519992	-0.0225824	1	0.280741	1	0.551456	0.0741393
HSPB6	Hspb6			blue	turquoise	ependymal	yes	yes	0.026071	1291	0.217208	0.106306	0.714081	0.518102	0.0992463	0.072767	0.0877619	0.906902	0.00749338	-0.221751	1	0.0305413	1	-0.0783592	1	-0.0389515	1	0.159649	1
PABPC1	Pabpc1		yes	blue	greenyellow	endothelial	yes	yes	0.026926	1312	4.58146	6.21689	5.77844	5.50175	6.0103	4.89923	5.70392	0.13328	0.0106337	-0.00271133	1	0.00123798	1	0.00302755	1	-0.00709123	1	0.0208583	1
BST2	Bst2			blue	brown				0.028403	1342	0.245149	0.8603	0	0.0173013	1.51841	0.168616	0.0867479	1.07343	0.00628864	0.0195648	1	0.649655	0.0343626	0.499798	0.669004	-0.103059	1	-0.0358612	1
SGPL1	Sgpl1			blue	red	microglia	yes		0.028436	1344	1.3262	0.3599	1.019	0.958085	2.75436	0.913112	0.809996	0.383032	7.6532e-06	0.0202187	1	0.0212711	1	0.0851465	1	0.0263428	1	0.0250353	1
HLA-B	H2-D1		yes	blue	paleturquoise		yes		0.028987	1369	0.913431	2.00425	1.77803	1.39909	2.94329	0.553921	0.558156	1.13427	1.97477e-08	0.180414	1	0.389367	0.0222152	0.197817	1	0.191163	1	0.0701267	1
HLA-B	H2-K1		yes	blue	red		yes		0.028987	1368	1.43853	1.82967	1.12209	0.362889	3.2728	0.534459	0.240974	0.930716	1.68015e-07	0.0613338	1	0.314582	0.0681514	0.215973	1	0.140389	1	0.0692931	1
HLA-B	H2-T23			blue	red				0.028987	1359	0.120916	0.595204	0.195563	0.0845064	0.780458	0.141369	0.135117	0.758776	0.0169348	0.0610708	1	0.461407	0.0730725	0.158262	1	0.0915731	1	0.0417888	1
CST3	Cst3			blue	magenta		yes		0.029681	1388	10.0329	6.67418	6.92776	6.40086	9.03538	4.30355	5.56625	0.579698	3.70951e-13	-0.000774739	1	-0.0309734	1	0.138415	1	0.0916945	1	0.0754959	1
RPL10A	Rpl10a		yes	blue	turquoise		yes	yes	0.033087	1478	2.88663	3.88933	3.55256	4.82667	3.98288	2.83653	4.39758	0.307764	4.53684e-07	-0.043533	1	-0.00333649	1	0.0387139	1	-0.0390037	1	0.0056979	1
TNFAIP8L2	Tnfaip8l2			blue	black	microglia	yes	yes	0.034095	1501	0	0.0226248	0	0.0120455	1.96833	0.0828634	0.0276613	1.266	1.19547e-05	-0.0951388	1	0.0764993	1	0.417348	1	-0.211518	1	0.0660235	1
SCAMP2	Scamp2			blue	brown		yes	yes	0.035061	1527	2.18743	1.29478	1.13517	0.822885	4.16477	2.65674	1.26055	0.364375	9.46881e-05	-0.00236572	1	0.0470149	1	-0.0711076	1	0.0984953	1	0.0743581	1
VAV1	Vav1			blue	brown	microglia	yes	yes	0.035556	1542	0	0.0866835	0	0	1.60815	0.100448	0.0336058	1.00132	1.37867e-08	0.11875	1	0.460769	0.000166979	-0.112619	1	0.200559	1	0.246083	1
CNN3	Cnn3			blue	pink	ependymal	yes	yes	0.035606	1543	4.37387	2.68653	6.56907	1.66888	0.857452	2.52422	1.19338	0.455196	3.22904e-10	-0.087526	0.889738	-0.0470399	1	0.0731855	1	-0.0109902	1	0.0378154	1
HLA-F	H2-D1		yes	blue	paleturquoise		yes		0.036221	1558	0.913431	2.00425	1.77803	1.39909	2.94329	0.553921	0.558156	1.13427	1.97477e-08	0.180414	1	0.389367	0.0222152	0.197817	1	0.191163	1	0.0701267	1
RPS26	Rps26		yes	blue	cyan	endothelial	yes	yes	0.03784	1604	2.67195	3.4151	2.84198	3.91191	3.80078	2.86523	3.09061	0.247129	7.67841e-06	-0.0516604	1	-0.0195631	1	0.0181117	1	-0.032851	1	0.0186538	1
CLIC1	Clic1			blue	green		yes	yes	0.039069	1625	0.928122	2.76139	2.15808	0.200547	4.4518	0.54019	0.255189	0.745928	1.67032e-06	-0.00277758	1	0.272218	0.0807072	0.132382	1	-0.0550259	1	0.180447	1
SRGN	Srgn			blue	royalblue		yes	yes	0.040374	1652	0.290253	4.01164	0.564506	0.0912744	4.61901	0.544626	0.256927	0.826805	5.92699e-05	0.0629452	1	0.382852	0.0349997	0.107825	1	0.156684	1	0.0426184	1
HAVCR2	Havcr2			blue	red	microglia	yes	yes	0.042256	1687	0.0386938	0	0	0.0312928	0.762452	0.0524698	0.0327223	1.25685	5.76054e-07	0.0508929	1	0.311773	1	-0.0335588	1	0.228854	1	0.289166	0.603628
LAT2	Lat2			blue	green	microglia	yes	yes	0.043244	1710	0.0440406	0.0726227	0	0.013208	0.245848	0.106388	0.101467	1.10295	0.000139541	0.0995088	1	0.340421	1	0.437794	1	0.103704	1	-0.0452593	1
CD83	Cd83		yes	blue	royalblue	microglia	yes	yes	0.04528	1757	0.184484	0.505731	0.435802	0.327022	3.44507	0.229692	0.542107	0.46421	0.000227159	0.104415	1	0.072066	1	0.0507628	1	0.0759348	1	-0.0343653	1
IFNAR2	Ifnar2			blue	yellow		yes		0.045362	1758	0.848768	2.00039	1.1534	0.984524	1.90748	0.831543	1.09811	0.455052	2.12618e-05	-0.0341485	1	0.045294	1	0.0484144	1	0.0175197	1	-0.0325943	1
CAPNS1	Capns1			blue	cyan		yes		0.046436	1778	2.033	2.10873	2.47017	3.87826	1.88081	2.38035	3.19542	0.152799	0.00281385	-0.0160724	1	0.0196251	1	0.0595886	1	-0.058813	1	-0.00540354	1
SFT2D2	Sft2d2			blue	red		yes	yes	0.054474	1929	1.13731	0.709082	1.52646	0.179754	1.99144	1.31019	0.504249	0.247466	0.00943445	0.0204743	1	-0.00846218	1	-0.00816777	1	0.0697013	1	0.0948525	1
TGFBR1	Tgfbr1			blue	darkgrey	microglia	yes	yes	0.0626	2112	0.358648	0.593767	0	0.277363	1.94749	0.583374	0.397332	0.619887	3.55333e-09	-0.0414115	1	0.227783	0.0036602	0.081173	1	0.0163449	1	0.0881195	1
NEK6	Nek6			blue	turquoise		yes	yes	0.062801	2117	0.610717	0.289441	0.642302	0.677405	0.69092	0.119514	0.574758	0.284821	0.00105742	-0.0338395	1	-0.0069344	1	-0.0257869	1	0.0111249	1	0.089921	1
AIF1	Aif1			blue	brown	microglia	yes	yes	0.065317	2166	0.116537	0.0922053	0.281666	0.0930562	5.07444	0.317375	0.419154	1.06225	1.68015e-07	0.0709492	1	0.340272	0.116139	0.0355792	1	0.153774	1	0.175118	1
C4B	C4b			blue	red		yes		0.066332	2185	1.7204	0.0260483	0.279981	0.0839124	0.565645	0.0857864	0.0605445	1.58798	1.65329e-16	0.682129	7.22473e-10	0.732105	9.76952e-11	0.329279	0.919165	0.734038	1.00204e-08	0.512094	6.26326e-05
PLCE1	Plce1			blue	brown		yes	yes	0.072313	2305	0.354787	0.614986	1.47213	0.171155	0.11166	0.134148	0.18675	0.583604	2.13884e-05	0.0321884	1	0.0522576	1	-0.0507914	1	0.135754	1	0.0993784	1
SORD	Sord			blue	turquoise	ependymal	yes		0.074508	2341	0.58918	0.308182	3.03362	1.22736	1.03125	0.299437	0.762476	0.320771	0.00679152	-0.020766	1	0.0230688	1	0.0319732	1	0.0229219	1	0.0231817	1
PTGS1	Ptgs1			blue	red		yes	yes	0.075359	2353	0.749879	0.116812	0	0.779553	2.18507	0.24551	0.187663	0.504942	0.000217262	0.0843527	1	0.220481	0.132311	0.0741678	1	0.0792186	1	0.115553	1
PPCDC	Ppcdc			blue	turquoise	microglia	yes	yes	0.075429	2356	0.642541	0.39043	0.94089	0.743963	1.07875	0.567982	0.922382	0.341936	0.0325364	-0.0903045	1	-0.00466737	1	-0.130306	1	0.122932	1	0.094094	1
ADCY7	Adcy7			blue	pink	microglia	yes	yes	0.075616	2359	0.0775593	0.0672903	0	0.143692	1.37443	0.0573828	0.0810835	0.746889	1.81746e-06	-0.0923051	1	0.18119	1	0.152771	1	0.0440434	1	0.036823	1
LAIR1	Lair1			blue	red	microglia	yes	yes	0.080618	2467	0.239549	0.0931142	0	0.086809	0.961833	0.129052	0.121947	0.976206	2.28856e-08	0.179866	1	0.340111	0.0196895	0.318978	0.251941	0.0225901	1	0.10388	1
ADD3	Add3			blue	lightgreen	astrocyte	yes	yes	0.085297	2538	5.18045	1.83205	3.16383	3.07776	1.50095	2.3903	3.45021	0.165856	0.00622139	0.0191198	1	0.0242419	1	0.0468256	1	-0.0151654	1	0.0649323	0.986477
GCNT1	Gcnt1			blue	red		yes	yes	0.08579	2547	0.0475395	0.0614696	0.431006	0	1.35418	0.083069	0.0464787	0.733272	1.3111e-06	0.105859	1	0.184888	1	-0.0892762	1	0.200966	1	0.220091	1
CD68	Cd68		yes	blue	paleturquoise	microglia	yes	yes	0.086544	2556	0.191582	0.0513973	0.289906	0.103069	5.19953	0.3803	0.324542	1.70264	3.16571e-12	0.0333548	1	0.832972	6.04757e-08	0.222103	1	0.124849	1	0.202498	1
TAPBP	Tapbp			blue	paleturquoise		yes	yes	0.088268	2596	0.958624	1.37247	1.22881	0.735289	1.78058	0.675422	1.07545	0.3933	0.000213695	0.0442897	1	0.0539688	1	0.0438557	1	0.0717713	1	0.0110333	1
LYL1	Lyl1			blue	blue	microglia	yes	yes	0.090303	2627	0	0.13985	0	0.0149339	1.31773	0.0512496	0.0261796	0.854039	0.00528547	0.246943	1	0.0730114	1	-0.140208	1	0.119401	1	0.122724	1
PARP3	Parp3			blue	yellow		yes	yes	0.093536	2689	0.261249	0.408426	0.200517	0.0419574	0.402056	0.180291	0.160841	0.692703	0.0153606	0.125195	1	0.42625	0.0589685	0.20567	1	0.012836	1	0.0793507	1
CTSA	Ctsa		yes	blue	turquoise		yes	yes	0.095555	2724	2.95984	2.07491	2.83774	3.5023	5.98477	4.92974	3.24006	0.556381	8.70662e-11	0.0209909	1	0.135268	0.11443	0.124778	1	-0.026398	1	-0.0355012	1
RHOC	Rhoc			blue	brown		yes	yes	0.10138	2816	1.25414	3.0165	0.424909	0.135557	0.720603	1.88112	0.242398	0.426195	0.0456234	-0.070765	1	0.0056746	1	0.161101	1	-0.0693649	1	-0.00972967	1
CD180	Cd180			blue	turquoise		yes	yes	0.10155	2822	0	0	0	0	0.427176	0.0453597	0.00553428	1.26166	0.000246385	0.407505	1	1.1071	1.52947e-06	0.221536	1	0.0881997	1	0.176577	1
BAIAP2L2	Baiap2l2		yes	blue	turquoise	interneuron	yes	yes	0.10219	2830	0	0.0352294	0	0.39613	0.146242	0.0177763	0.0509575	1.26956	3.14085e-05	-0.022293	1	0.438163	0.397208	0.267557	1	-0.167274	1	0.0356023	1
HLA-A	H2-K1		yes	blue	red		yes		0.1065	2921	1.43853	1.82967	1.12209	0.362889	3.2728	0.534459	0.240974	0.930716	1.68015e-07	0.0613338	1	0.314582	0.0681514	0.215973	1	0.140389	1	0.0692931	1
HLA-A	H2-T23			blue	red				0.1065	2913	0.120916	0.595204	0.195563	0.0845064	0.780458	0.141369	0.135117	0.758776	0.0169348	0.0610708	1	0.461407	0.0730725	0.158262	1	0.0915731	1	0.0417888	1
HLA-A	H2-D1		yes	blue	paleturquoise		yes		0.1065	2911	0.913431	2.00425	1.77803	1.39909	2.94329	0.553921	0.558156	1.13427	1.97477e-08	0.180414	1	0.389367	0.0222152	0.197817	1	0.191163	1	0.0701267	1
BIN2	Bin2			blue	red	microglia	yes	yes	0.10819	2953	0	0	0	0	0.936904	0.0592454	0.0325134	0.841252	1.70978e-05	-0.0182727	1	0.180483	1	0.123761	1	-0.0271342	1	0.078363	1
MAFB	Mafb			blue	black		yes	yes	0.11104	3011	0.342647	0.295321	0.897603	1.8672	1.91479	0.192077	0.199552	0.638348	9.59597e-10	0.0424234	1	0.285277	4.56941e-05	0.189004	1	-0.0128263	1	0.0623211	1
FLNC	Flnc			blue	red	ependymal	yes	yes	0.11145	3020	0.0772721	0.0914953	1.77477	0.0259644	0	0.0438445	0.0458021	1.32927	3.15844e-05	0.0302333	1	-0.100962	1	0.161917	1	0.170847	1	0.272132	1
MYO1E	Myo1e		yes	blue	brown		yes	yes	0.1147	3075	0.231266	1.13835	1.5598	0.0806494	0.27214	0.760357	0.254474	0.492822	0.000116685	0.067444	1	0.0988577	1	0.180013	1	-0.0179015	1	-0.0965802	1
C4A	C4b			blue	red		yes		0.1162	3108	1.7204	0.0260483	0.279981	0.0839124	0.565645	0.0857864	0.0605445	1.58798	1.65329e-16	0.682129	7.22473e-10	0.732105	9.76952e-11	0.329279	0.919165	0.734038	1.00204e-08	0.512094	6.26326e-05
NAGLU	Naglu		yes	blue	turquoise		yes	yes	0.12081	3191	0.320922	0.258534	0.445473	0.440963	0.578898	0.276732	0.310226	0.668387	0.000135573	0.00622879	1	0.297603	0.0848463	0.100572	1	-0.0829884	1	-0.0439958	1
SERPINE2	Serpine2		yes	blue	magenta		yes	yes	0.12119	3201	6.65995	3.25425	5.55113	2.65141	1.55181	1.18113	2.155	0.331993	8.08539e-10	-0.00966266	1	-0.0209789	1	0.0932187	1	-0.0135486	1	0.00972442	1
MLC1	Mlc1			blue	red		yes		0.12257	3225	6.37443	0.478452	5.42624	0.215959	0.745909	0.55251	0.366752	0.326851	8.19464e-09	-0.0583203	1	-0.050666	1	0.106438	1	-0.0192551	1	0.0816631	1
STOM	Stom			blue	red		yes	yes	0.12288	3233	0.234938	0.806882	0.698341	0.0634674	0.458527	0.0469058	0.187652	0.315137	0.00634299	0.00521949	1	0.0624799	1	0.209464	0.917481	-0.00277821	1	0.0655054	1
HLA-G	H2-D1		yes	blue	paleturquoise		yes		0.12382	3269	0.913431	2.00425	1.77803	1.39909	2.94329	0.553921	0.558156	1.13427	1.97477e-08	0.180414	1	0.389367	0.0222152	0.197817	1	0.191163	1	0.0701267	1
HLA-G	H2-K1		yes	blue	red		yes		0.12382	3268	1.43853	1.82967	1.12209	0.362889	3.2728	0.534459	0.240974	0.930716	1.68015e-07	0.0613338	1	0.314582	0.0681514	0.215973	1	0.140389	1	0.0692931	1
HLA-G	H2-T23			blue	red				0.12382	3259	0.120916	0.595204	0.195563	0.0845064	0.780458	0.141369	0.135117	0.758776	0.0169348	0.0610708	1	0.461407	0.0730725	0.158262	1	0.0915731	1	0.0417888	1
PSME2	Psme2			blue	green		yes	yes	0.12507	3286	1.47946	2.34726	2.40276	2.0378	2.67521	1.82755	1.73086	0.319417	0.0139985	0.0159601	1	0.0594217	1	0.110173	1	-0.0679596	1	0.0222754	1
AMZ1	Amz1			blue	yellow	neuron			0.12735	3326	0.0699966	0.0867323	0	0.314981	0	0.0496316	0.682204	0.462639	0.00983575	-0.0629345	1	0.0529366	1	-0.0343282	1	-0.0145238	1	-0.0509318	1
P2RY13	P2ry13			blue	royalblue	microglia	yes	yes	0.12756	3333	0.0830985	0.0719119	0	0.0186918	3.23418	0.215183	0.0724649	0.769131	1.49567e-08	0.147687	1	0.203831	0.264924	0.0755082	1	0.0754256	1	0.0864439	1
RPS9	Rps9		yes	blue	black				0.12817	3348	4.68527	5.70795	5.48092	5.39022	6.44867	5.69403	4.92628	0.391938	1.40732e-09	-0.0523464	1	-0.0502912	1	0.0639421	1	-0.0264878	1	0.0350251	1
RASSF4	Rassf4			blue	darkgrey		yes	yes	0.12852	3360	0.156084	0.0936462	2.52624	0.221072	0.910371	0.670676	0.0913125	0.550252	0.000109714	0.0197545	1	0.0738034	1	0.263484	1	0.0491544	1	-0.072827	1
IL21R	Il21r			blue	red		yes	yes	0.13025	3392	0	0	0	0	0.489426	0.020476	0.00542466	1.24499	8.50803e-06	-0.0716233	1	0.337295	1	0.464394	1	0.0265073	1	0.0455639	1
IGF1	Igf1		yes	blue	darkgrey		yes	yes	0.1317	3414	0.39956	0.314174	0.166758	4.82499	3.38993	0.329983	0.216278	0.489029	0.000318199	-0.0391841	1	0.173473	0.71994	0.040151	1	0.018475	1	0.0922714	1
CX3CR1	Cx3cr1			blue	paleturquoise	microglia	yes	yes	0.13289	3437	0.187608	0.202629	0	0.0922219	4.63575	0.391789	0.216866	1.00078	7.89618e-18	0.102015	1	0.270962	9.44851e-06	0.113249	1	0.0528833	1	0.0628069	1
CD151	Cd151			blue	lightgreen		yes		0.13451	3466	0.892303	1.54668	1.48103	0.669866	0.639524	0.230032	0.466461	0.336621	0.0404856	0.0247895	1	0.0681507	1	0.104204	1	-0.0225005	1	0.0605727	1
LCP1	Lcp1			blue	red	microglia	yes	yes	0.1369	3493	0.120531	0.646977	0	0.0523426	3.47882	0.919893	0.143751	0.887197	2.07036e-10	0.0407674	1	0.29807	0.00302442	0.207334	1	0.0593036	1	0.123067	1
LY86	Ly86			blue	red	microglia	yes	yes	0.1398	3540	0.080576	0.0442466	0	0.0269794	4.28428	0.267114	0.100133	1.47171	8.85041e-14	0.023621	1	0.732289	1.87535e-09	0.31516	0.256565	0.0561165	1	0.0713941	1
SLC14A1	Slc14a1			blue	black		yes	yes	0.1419	3579	3.18122	0.100681	1.52841	0.0781295	0.21255	0.0865214	0.112459	0.760167	6.09241e-08	0.0810629	1	0.152693	1	0.0629725	1	0.0393431	1	0.242444	0.0344888
CFHR4	Cfh			blue	white		yes		0.14254	3589	0.0701622	1.52298	0.555209	0.0618289	5.3491	0.392385	0.137839	0.653346	0.00287186	0.0377655	1	0.432015	0.00554325	0.0505694	1	0.13982	1	0.181295	1
ATRNL1	Atrnl1			blue	saddlebrown		yes	yes	0.14605	3713	0.258973	0.490744	0.362321	1.91673	0.636234	0.36537	1.80819	-0.154791	0.0269782	-0.0107784	1	-0.0195061	1	-0.0786093	1	-0.00691086	1	-0.00658311	1
MYLIP	Mylip			blue	pink		yes	yes	0.14637	3720	0.928931	0.54188	0.235286	0.584984	1.82363	0.357015	1.96433	0.389623	0.00226433	-0.0575559	1	0.00613834	1	0.0141223	1	-0.0412864	1	-0.151177	1
SELPLG	Selplg			blue	turquoise	microglia	yes	yes	0.14821	3756	0	0	0	0	2.0867	0.138908	0.0635351	0.654048	1.59732e-10	0.0242207	1	0.304618	4.56948e-06	0.12319	1	0.100353	1	0.0338936	1
FAM102B	Fam102b			blue	turquoise		yes	yes	0.1484	3760	0.395674	0.511704	1.32685	2.55128	1.70133	0.34928	1.52283	0.257219	0.0266237	-0.0479037	1	0.0725739	1	-0.0488151	1	0.00850878	1	0.0868052	1
ABCC3	Abcc3			blue	paleturquoise	microglia	yes	yes	0.14919	3771	0	0.0216142	0	0.0186918	1.37079	0.0388251	0.0255748	0.567546	0.0250357	0.260386	0.829981	0.443339	0.00469826	-0.0292129	1	0.265167	1	0.219706	1
FES	Fes			blue	red		yes	yes	0.15295	3833	0.1323	0.408695	0	0	1.44218	0.0847558	0.0504598	0.944244	6.67215e-06	0.114463	1	0.364855	0.0833108	0.0626808	1	0.19422	1	0.207602	1
FKBP9	Fkbp9			blue	purple			yes	0.15368	3843	1.54809	1.18999	1.50881	0.503063	0.762551	0.892195	0.6263	0.340394	3.24787e-05	-0.134055	0.140263	-0.0207546	1	0.0154011	1	-0.00562538	1	-0.00344196	1
TEAD3	Tead3			blue	black		yes	yes	0.15848	3924	0.211833	0.0432241	0	0.0140545	0	0.0488221	0.0109059	0.752654	0.0343518	-0.345486	0.952249	-0.0887529	1	0.496822	1	-0.297607	1	-0.152483	1
UCP2	Ucp2			blue	purple		yes	yes	0.16063	3961	0.0744265	0.357227	0.362321	0.0277705	1.05952	0.0649562	0.0514529	0.924266	1.33127e-08	-0.0609177	1	0.320943	0.0157227	0.0985448	1	-0.0892522	1	0.0712952	1
LAP3	Lap3			blue	red		yes	yes	0.16633	4037	4.00767	0.969558	2.39319	1.67861	1.48127	5.25733	1.23953	0.251982	0.00190614	0.0228925	1	0.00675201	1	0.0969529	1	0.0145493	1	0.0834625	1
CSF3R	Csf3r			blue	brown	microglia	yes	yes	0.16633	4036	0	0	0	0.0280478	0.653277	0.0463603	0.0344914	1.08272	1.73045e-12	0.187128	0.600813	0.802863	1.69991e-13	0.292552	1	0.163029	1	0.112256	1
MAPK3	Mapk3			blue	red	oligodendrocyte	yes	yes	0.16997	4105	1.18183	1.355	0.760929	2.80217	1.20435	2.64874	1.39536	0.183176	0.0187399	0.0389035	1	-0.00287654	1	0.0204162	1	0.0167512	1	0.0350061	1
GPSM3	Gpsm3			blue	red		yes	yes	0.17101	4115	0.0436638	0.171682	0	0.0660473	0.113592	0.0269223	0.0156278	1.22695	0.000216021	-0.169599	1	-0.0989057	1	0.286063	1	-0.0328996	1	0.054239	1
CREG1	Creg1		yes	blue	red	microglia	yes	yes	0.17445	4175	1.58619	0.544887	1.2367	2.29496	2.47298	0.575631	1.18727	0.59544	6.7543e-12	0.0220966	1	0.0238062	1	0.103591	1	0.0721488	1	0.00702033	1
SLC11A1	Slc11a1		yes	blue	red		yes		0.17608	4198	0	0.0431508	0.166758	0.0261991	0.721669	0.0546414	0.0359269	1.59932	3.4224e-08	0.272215	1	0.925667	2.59622e-06	0.0654789	1	0.398174	1	0.458348	0.481623
STAT3	Stat3			blue	black		yes	yes	0.17698	4213	1.57269	1.43654	1.91443	1.58374	1.39032	1.60074	0.912887	0.303953	0.000187437	0.0613826	1	0.120135	0.284939	0.0133769	1	0.11633	0.613376	0.140106	0.15252
LGALS9C	Lgals9			blue	red		yes	yes	0.18095	4267	0.174661	1.94734	1.38291	0.0755517	3.29049	0.329051	0.166186	0.750049	0.000135315	0.162385	1	0.397847	0.0107271	0.308005	1	-0.0383182	1	-0.0758086	1
LITAF	Litaf			blue	black		yes	yes	0.18361	4304	0.78563	1.47444	1.31763	0.255592	3.14349	5.25273	0.366495	0.424127	0.00156842	-0.0394338	1	0.0219376	1	0.212113	1	-0.0167728	1	0.0676909	1
PLD4	Pld4			blue	red	microglia	yes	yes	0.1855	4331	0.0386938	0.0941989	0	0.0313652	3.63247	0.156273	0.0663157	0.929157	6.04757e-08	-0.0250008	1	0.243288	0.427573	0.195958	1	0.172317	1	0.146276	1
LGALS9	Lgals9			blue	red		yes	yes	0.18688	4354	0.174661	1.94734	1.38291	0.0755517	3.29049	0.329051	0.166186	0.750049	0.000135315	0.162385	1	0.397847	0.0107271	0.308005	1	-0.0383182	1	-0.0758086	1
RPS13	Rps13			blue	turquoise		yes	yes	0.18715	4357	4.06387	5.31194	4.59702	5.60693	5.25205	5.56596	5.35454	0.189405	7.89417e-05	-0.0123685	1	-0.00673938	1	0.0321246	1	-0.0196476	1	0.00411382	1
HPGD	Hpgd			blue	blue	microglia	yes	yes	0.1892	4393	0	0.0839911	0	0.078454	4.08839	0.186425	0.198645	0.764521	0.000159668	-0.0683478	1	0.30462	0.248194	0.23164	1	-0.183675	1	-0.00597002	1
NLRC5	Nlrc5			blue	red				0.18968	4402	0	0.0420463	0	0.0218718	0.0573437	0.0208517	0.0267231	1.0095	0.0374694	0.241074	1	0.987561	0.000175857	0.200203	1	0.192189	1	0.155977	1
CHI3L1	Chil1			blue	darkgrey		yes	yes	0.19057	4420								0.713503	3.70476e-05	-0.0857842	1	-0.090445	1	0.241063	1	0.00232581	1	-0.0211809	1
PTTG1IP	Pttg1ip			blue	brown		yes		0.19539	4484	3.95855	2.92715	4.60338	0.838019	2.36711	2.3645	1.57563	0.176107	0.00498903	-0.0353235	1	-0.0239535	1	0.0323453	1	0.0314041	1	0.0551761	1
RPLP0	Rplp0		yes	blue	darkturquoise		yes	yes	0.19678	4512	2.67112	3.43223	2.58818	3.55006	3.93629	3.01423	2.90899	0.311497	1.67986e-07	-0.0302705	1	-0.0140092	1	0.0693152	1	-0.0649471	0.811084	0.0139225	1
NFE2L2	Nfe2l2			blue	brown		yes	yes	0.19743	4522	2.06548	1.46212	1.67296	0.115515	3.61056	1.6247	0.275871	0.601456	0.00017515	-0.014396	1	0.0431104	1	0.201909	1	0.0388809	1	0.0127027	1
ASAP3	Asap3			blue	turquoise			yes	0.19901	4548	0.457378	0.261512	0	0.0414067	0.0559983	0.269425	0.0800934	0.735545	0.000594664	-0.233953	1	0.112363	1	0.189369	1	-0.162397	1	-0.0751285	1
FUCA1	Fuca1		yes	blue	yellow		yes	yes	0.19904	4550	2.11934	0.771239	1.44549	1.54717	1.40832	2.08016	1.81072	0.300478	0.00247379	-0.0294301	1	0.0931573	1	0.146807	1	-0.0321891	1	-0.0482193	1
GAD1	Gad1			blue	paleturquoise	interneuron	yes	yes	0.20583	4672	0.809038	0.707263	0.946772	7.46299	0.496149	0.65558	0.437867	-0.210406	8.12167e-05	0.0659395	0.952222	-0.072036	0.568039	0.00436208	1	0.0517326	1	0.0377908	1
SNX18	Snx18			blue	yellow		yes	yes	0.2061	4673	0.5823	0.911703	0.947151	0.747593	1.63193	1.24849	0.717897	0.289507	0.0107181	-0.0637836	1	-0.00234257	1	0.0849165	1	-0.0233505	1	0.00364673	1
FCGR2B	Fcgr2b			blue	red	microglia	yes	yes	0.21059	4740	0.0838387	0.0953638	0	0.0139108	4.63125	0.205659	0.0803196	1.51442	8.05327e-10	0.238238	1	1.019	1.66172e-09	0.410899	1	0.021587	1	0.194176	1
NDRG4	Ndrg4			blue	steelblue		yes	yes	0.21076	4747	1.89294	1.56662	1.48857	7.21319	1.4432	1.53531	6.66765	-0.0998898	0.0185122	0.020266	1	-0.0135492	1	0.00311511	1	-0.0126032	1	-0.0132769	1
CLEC5A	Clec5a			blue	brown	microglia	yes	yes	0.21252	4773	0	0	0	0.0149339	0.735153	0.0339338	0.00961605	1.12591	0.000138485	-0.204932	1	0.169482	1	-0.224553	1	0.218314	1	0.307158	1
RASGRP3	Rasgrp3			blue	darkgrey		yes	yes	0.21383	4795	0.214984	2.59563	0.229718	0.0588901	1.3994	0.835079	0.213765	0.574197	6.18253e-07	0.0725281	1	0.133448	1	0.116611	1	0.106905	1	-0.0297856	1
TYROBP	Tyrobp		yes	blue	red	microglia	yes	yes	0.22307	4929	0.102307	0.123216	0	0.0660986	7.16795	0.411591	0.129732	1.53451	1.11708e-14	0.178626	1	1.18928	1.78802e-16	0.515156	0.00116943	0.0330425	1	0.155159	1
FERMT3	Fermt3			blue	red	microglia	yes	yes	0.22777	5004	0.121884	0	0	0	2.31853	0.111949	0.0411607	0.979386	6.07902e-10	-0.0583787	1	0.257604	0.103886	0.276173	1	0.0180704	1	0.00856771	1
PREPL	Prepl			blue	pink		yes		0.22913	5030	0.349524	0.336045	0.459311	2.9126	0.395526	0.885283	2.75148	-0.136417	0.0105145	0.0223831	1	0.0142317	1	-0.0192562	1	-0.000882964	1	-0.0379769	1
S100A13	S100a13			blue	yellow		yes	yes	0.22924	5032	4.60836	3.27977	1.71105	0.2255	2.30442	3.82897	0.522759	0.452145	0.00882268	-0.00889993	1	0.014324	1	0.290266	0.872369	-0.160278	1	-0.0974795	1
SCPEP1	Scpep1		yes	blue	green	microglia	yes	yes	0.22964	5040	0.265415	0.310976	0.632725	0.708151	1.84385	0.462307	0.571988	0.405719	0.0404058	0.0974521	1	0.149668	1	0.179751	1	-0.0418348	1	0.0138615	1
APOBEC3H	Apobec3			blue	brown				0.23432	5101	0.241846	0.206852	0.195563	0.030176	0.318313	0.0108469	0.0475732	0.766735	0.0139131	-0.0925478	1	0.203304	1	0.300602	1	0.120821	1	0.0868965	1
CYB5R3	Cyb5r3			blue	turquoise		yes	yes	0.23458	5107	0.945517	1.79055	2.67971	2.1004	0.864404	0.440741	1.96354	0.283993	0.000979808	-0.0109946	1	-0.0192733	1	0.0153862	1	0.0454131	1	0.00470124	1
SEMA4D	Sema4d			blue	turquoise		yes		0.23685	5161	0.401376	0.0698603	0	0.347435	0.442178	1.92572	0.389293	0.197478	0.0313622	-0.0879248	1	-0.000949415	1	0.08391	1	-0.0315137	1	0.00644179	1
PDPN	Pdpn			blue	brown		yes	yes	0.23706	5165	1.60114	0.123755	1.76877	0.0292276	0.0559983	0.0998073	0.081046	0.578321	0.000908864	0.0962542	1	0.0978002	1	0.111571	1	-0.048932	1	-0.0136108	1
RAB3IL1	Rab3il1			blue	red	microglia	yes	yes	0.24668	5313	0.0817957	0.0648286	0.195563	0.108427	2.05405	0.117622	0.144417	0.440182	0.0491468	0.101041	1	0.117389	1	0.361647	0.0452545	-0.0983158	1	-0.0761742	1
HIVEP2	Hivep2			blue	black		yes	yes	0.25158	5393	1.67613	1.96187	2.02312	3.15285	1.89338	1.3086	5.2452	-0.182808	0.000777062	-0.0126326	1	-0.00387061	1	-0.0529742	1	-0.0345657	1	-0.0931974	0.344981
RPL22	Rpl22		yes	blue	turquoise		yes		0.25273	5414	2.12637	2.95421	3.52885	2.99516	3.42885	2.41693	2.76232	0.175572	0.00494577	-0.0337321	1	0.00609438	1	0.0187204	1	-0.0265148	1	0.0128434	1
FAU	Fau		yes	blue	red	microglia	yes	yes	0.26279	5625	5.99185	7.09217	6.2824	6.54387	7.62945	6.86519	6.33244	0.290236	9.41586e-08	0.00886131	1	-0.00239493	1	0.0891284	1	-0.00988035	1	-0.00104238	1
CD300LD	Cd300lf			blue	brown		yes	yes	0.26521	5664	0	0	0	0.0140363	0.45977	0.0512087	0.00362112	2.28176	0.0292059	-0.299588	1	0.380185	1	0.958415	1	-0.204058	1	-0.209999	1
GSN	Gsn			blue	black	oligodendrocyte	yes	yes	0.26719	5693	1.01271	1.51798	4.61846	0.531063	1.12844	7.03788	0.982636	0.415171	0.000159692	-0.141468	0.733006	0.0383879	1	0.0504961	1	-0.110915	1	0.0693801	1
LGMN	Lgmn			blue	lightgreen	microglia	yes	yes	0.26888	5717	1.44598	0.51951	1.98617	2.33745	5.08446	2.16208	1.65565	0.529111	1.02698e-11	-0.0182549	1	0.109722	0.248669	0.111798	1	-0.00917565	1	0.0409489	1
CYTH4	Cyth4			blue	black	microglia	yes	yes	0.27076	5743	0.0386176	0.0609989	0	0	2.2786	0.0962186	0.0308472	0.738475	8.36978e-11	0.0108239	1	0.0610249	1	-0.0218785	1	0.0992806	1	0.130201	1
SH3BP2	Sh3bp2			blue	black		yes	yes	0.27142	5753	0.0386938	0.0196961	0	0.171946	0.39647	0.453425	0.0599131	1.17043	6.40256e-07	-0.197882	1	0.114287	1	0.000900298	1	-0.0363069	1	0.148293	1
GPR84	Gpr84		yes	blue	red		yes	yes	0.27242	5770	0	0.0275971	0	0.0438593	0.725643	0.0300644	0.040431	1.18328	0.0495584	0.247008	1	0.719179	0.174996	0.460998	1	0.270382	1	0.104205	1
ATF3	Atf3		yes	blue	black		yes	yes	0.27249	5772	0.341449	2.60315	4.25082	0.140175	3.8357	0.97382	0.322627	1.48774	4.05837e-05	-0.0889935	1	0.278161	1	-0.173202	1	0.621816	0.5478	0.74742	0.132311
ICAM1	Icam1			blue	black		yes	yes	0.2725	5773	0.1192	1.29883	0.555209	0.0307442	1.34232	0.209558	0.0945337	0.806615	0.0332934	0.0901579	1	0.346672	1	0.0165146	1	0.00890963	1	0.142981	1
P2RY12	P2ry12			blue	yellow	microglia	yes	yes	0.28078	5903	0.514158	0.382436	0	0.0756163	3.43794	0.55035	0.270021	0.58724	3.29802e-09	-0.0195425	1	0.117436	1	-0.00674418	1	0.00938634	1	0.0141076	1
ITGB2	Itgb2			blue	red	microglia			0.28231	5928	0.0386938	0.0437399	0	0.0276689	1.63348	0.0945812	0.0348533	1.14175	9.15521e-12	0.237921	0.231464	0.752409	3.86861e-11	0.242603	1	0.156301	1	0.203098	1
RNASE4	Rnase4			blue	black		yes	yes	0.29011	6055	0.202979	0.292169	2.9003	0.238132	6.13864	0.456338	0.167408	0.627813	2.89721e-09	-0.0113876	1	0.25019	0.000850973	-0.00596549	1	0.0991559	1	0.156141	1
TNFRSF1A	Tnfrsf1a			blue	lightgreen		yes	yes	0.29464	6124	0.726518	0.364153	0.362321	0.0402335	1.19376	0.0986031	0.0705242	0.885378	6.55813e-08	0.022152	1	0.18802	1	0.286415	1	-0.0375137	1	0.0613676	1
PIK3AP1	Pik3ap1			blue	red		yes	yes	0.30022	6212	0	0	0	0	0.264153	0.0236026	0.0164207	0.831909	0.00748427	0.131739	1	0.286786	1	0.380751	1	0.0598001	1	0.013465	1
LAIR2	Lair1			blue	red	microglia	yes	yes	0.30321	6271	0.239549	0.0931142	0	0.086809	0.961833	0.129052	0.121947	0.976206	2.28856e-08	0.179866	1	0.340111	0.0196895	0.318978	0.251941	0.0225901	1	0.10388	1
HCLS1	Hcls1			blue	red	microglia	yes	yes	0.3036	6275	0.0436638	0.0678875	0	0	1.21022	0.0384466	0.0249112	1.15808	3.25432e-10	-0.0391449	1	0.300025	0.0974791	0.197804	1	0.194006	1	0.191159	1
LGALS3BP	Lgals3bp		yes	blue	lightgreen				0.30649	6322	0.345438	0.579504	0.77172	0.0375782	1.00069	0.0651888	0.162065	1.15568	2.28856e-08	0.18971	1	1.06593	5.52761e-12	0.363381	1	-0.00977709	1	-0.0165481	1
PIK3CG	Pik3cg			blue	red	microglia	yes	yes	0.31095	6392	0	0.218472	0	0.0439446	2.12803	0.0806179	0.0542624	1.11124	4.86122e-08	0.0263308	1	0.380235	0.0344041	-0.00643481	1	0.221157	1	0.0904921	1
PLCB2	Plcb2			blue	brown		yes	yes	0.31422	6442	0.0516402	0.0275999	0	0.0140363	0.387229	0.0180242	0.0590926	0.739046	0.000610722	0.0278475	1	0.0420326	1	0.0828019	1	0.0662312	1	0.132137	1
MYT1L	Myt1l			blue	saddlebrown		yes	yes	0.3145	6447	1.71365	2.08327	2.47451	5.6512	1.62902	1.50784	6.00926	-0.14696	0.0375346	-0.0560313	1	0.00147636	1	-0.0542927	1	-0.0197663	1	-0.024618	1
ASAH1	Asah1			blue	brown		yes	yes	0.31646	6470	3.46486	1.51529	1.55618	2.70021	4.62487	2.5326	2.08818	0.217544	0.000869726	0.0171678	1	0.0344894	1	-0.0064352	1	0.0764184	1	0.0460559	1
FAM111A	Fam111a			blue	turquoise				0.32278	6626	0	0.304366	0	0.0839066	1.11912	0.0639165	0.0826275	0.890824	0.00882099	-0.0630132	1	0.0654914	1	0.365803	1	0.0514204	1	-0.218375	1
GFAP	Gfap			blue	red	astrocyte	yes	yes	0.32393	6641	3.86066	0.192309	0.24991	0.0868533	0.112818	0.122728	0.124323	1.47509	2.59923e-19	0.0684517	1	0.549743	1.72158e-10	0.360635	0.000324312	0.0996525	1	0.258154	0.000256711
HPSE	Hpse		yes	blue	royalblue		yes	yes	0.3242	6645	0	0	0	0.134315	0.055062	0	0.0458954	2.10834	6.38197e-09	0.0142927	1	-0.114483	1	0.269256	1	0.205809	1	0.0767597	1
PROS1	Pros1			blue	red		yes		0.32442	6648	0.509952	1.16287	0.925335	0.0902455	1.7024	0.219857	0.152327	0.567019	3.89854e-05	0.0621002	1	0.297199	0.00534533	0.0589988	1	0.141902	0.863242	0.103309	1
RPS11	Rps11		yes	blue	lightyellow		yes	yes	0.32745	6709	3.90389	4.23005	3.354	4.84898	4.48448	3.9855	4.6617	0.234101	2.24537e-06	0.00984606	1	-0.0110335	1	0.0348082	1	-0.0209443	1	0.0193587	1
SLC37A2	Slc37a2			blue	purple	microglia	yes	yes	0.32958	6740	0.0481861	0	0	0	1.31161	0.0712475	0.017908	1.04214	0.000109114	0.239365	1	0.582144	0.00441323	0.541355	1	-0.286792	1	-0.0438876	1
FNIP2	Fnip2			blue	blue	microglia	yes	yes	0.3303	6755	0.238358	0.56263	0	0.8428	1.14464	0.576635	0.649315	0.2791	0.0377661	-0.0511668	1	-0.00370257	1	-0.00221358	1	0.0576696	1	0.0215933	1
TEC	Tec			blue	brown		yes	yes	0.33347	6806	0.0785805	0.457899	0	0.0140694	1.23867	0.0817114	0.0674244	1.00368	0.00184491	-0.221356	1	0.246308	1	0.656419	0.81284	-0.175933	1	-0.231184	1
SYNGR2	Syngr2			blue	darkgrey		yes		0.33396	6820	0.513719	1.13453	0.479168	0.143343	1.93692	1.82148	0.187198	0.49829	0.00968224	0.106718	1	0.270594	0.14616	0.145554	1	0.0555861	1	0.06366	1
LGI4	Lgi4			blue	red	astrocyte	yes		0.33701	6867	2.822	0.214758	0	0.101337	0.16239	0.199817	0.205387	0.411606	8.96406e-05	0.0964811	1	0.0759189	1	0.204362	0.0716488	0.012279	1	0.112411	0.568073
PTPN18	Ptpn18			blue	brown	microglia	yes	yes	0.34067	6928	0.0449593	0.108622	0	0.0314106	1.73374	0.0695841	0.0334003	1.0439	0.00962193	0.0845033	1	0.364969	1	0.553908	1	-0.169603	1	-0.101848	1
TMEM119	Tmem119			blue	turquoise	microglia	yes		0.34135	6937	0.0888777	0.0439866	0	0	0.92156	0.0741298	0.0499909	0.34749	0.0390006	0.00167254	1	0.00784742	1	-0.0369808	1	0.22982	0.574443	0.089376	1
ALDH1L2	Aldh1l2			blue	brown		yes	yes	0.34193	6951	0.467011	0.045148	0.256506	0.311666	0.0672592	0.857523	0.0768427	0.526949	0.000699912	0.105719	1	0.248762	0.11321	0.136259	1	0.0370709	1	0.0707222	1
IRF8	Irf8			blue	red	microglia	yes	yes	0.34207	6958	0	0.0396616	0	0.0108263	1.82849	0.0615105	0.0392618	0.981981	2.98835e-06	0.333276	0.200011	0.950945	4.36227e-10	0.604708	0.00929141	-0.00524406	1	-0.0994811	1
MRC2	Mrc2			blue	white		yes	yes	0.34233	6966	0	0.222603	0	0.0241162	0.105769	0.0402377	0.0350542	0.740968	0.00532679	0.0343582	1	0.466373	0.0187047	0.0531643	1	0.104267	1	0.212497	1
UBA7	Uba7			blue	red		yes	yes	0.34304	6974	0.0734335	0.222929	0	0.0131779	0.981039	0.0715305	0.0761269	0.702229	0.000236083	0.222697	1	0.447445	0.00102221	0.139804	1	0.179641	1	0.0149016	1
ELK3	Elk3			blue	brown		yes	yes	0.34364	6988	0.134459	1.63581	0.229718	0.0927446	0.985089	0.171251	0.194435	0.472955	0.000916902	0.0028746	1	0.186327	0.531594	-0.0828689	1	0.128546	1	0.194607	0.295653
CYP4V2	Cyp4v3			blue	lightgreen	astrocyte	yes		0.34522	7007	0.679027	0.145036	0	0.0982537	0.328099	0.0714458	0.112331	0.590153	0.000169373	-0.0422041	1	0.00446195	1	0.0420581	1	0.114291	1	0.161565	1
PMP22	Pmp22			blue	paleturquoise		yes	yes	0.34707	7033	2.17776	1.77974	0.670888	0.319221	4.11022	2.75373	0.317681	0.562241	2.45526e-05	0.174515	0.732594	0.104141	1	0.0413049	1	0.221139	0.0750944	0.13824	1
RPS12	Rps12		yes	blue	lightyellow		yes		0.3474	7042	4.27049	5.23671	4.11779	4.70798	6.2095	4.84947	4.55566	0.361325	8.7223e-08	-0.0311442	1	-0.000300923	1	0.0196539	1	0.0108767	1	0.0541586	1
GPR65	Gpr65		yes	blue	red	microglia	yes	yes	0.34924	7072	0	0.0419879	0	0.024522	1.60706	0.0632989	0.0145929	2.25335	0.0230024	0.166482	1	1.24459	0.220245	0.664954	1	0.614472	1	0.0394951	1
ITGB5	Itgb5			blue	black		yes	yes	0.35543	7154	1.56505	0.731412	0.728513	0.319159	1.72671	0.206469	0.155464	0.721001	1.05217e-10	0.0691653	1	0.243522	0.00193375	0.0922183	1	0.160245	0.832278	0.150605	1
LPCAT2	Lpcat2			blue	yellow		yes	yes	0.35706	7184	0.149588	0.0693844	0	0.0153534	1.14638	0.223876	0.149225	0.543652	0.000263624	0.00964206	1	0.126983	1	0.0603384	1	0.00825254	1	0.100741	1
TRAF3IP3	Traf3ip3			blue	turquoise		yes	yes	0.36036	7238	0.0929212	0.0216142	0	0.0573312	0.373132	0.0115205	0.0185045	1.17469	0.00223447	-0.200187	1	0.486206	0.544786	0.124169	1	0.152595	1	0.0932348	1
IFI27	Ifi27			blue	brown		yes		0.36254	7271	2.05648	2.38986	2.89121	2.26375	2.33884	1.98301	3.19301	0.405531	0.0222152	0.150085	1	0.345406	0.000981808	0.210309	1	-0.0290907	1	-0.0439735	1
DTX3L	Dtx3l			blue	turquoise		yes	yes	0.36578	7330	0.124888	0.491924	0.476905	0.132551	0.467326	0.120694	0.236142	0.36575	0.00796673	0.0743666	1	0.164327	0.554287	0.136836	1	0.0447912	1	-0.126797	1
APOD	Apod			blue	red	oligodendrocyte	yes	yes	0.36933	7379	0.990229	2.10952	1.06657	0.650143	2.37345	7.98005	0.743628	0.356636	0.0143479	0.0412292	1	-0.0170963	1	0.183137	1	0.25497	0.423462	0.080761	1
DOCK2	Dock2			blue	red	microglia	yes	yes	0.36964	7382	0.0389176	0.0664791	0.528371	0.0555052	1.4506	0.0767751	0.040108	0.828926	1.54942e-05	0.0570524	1	0.697302	1.41551e-07	0.229578	1	0.168244	1	0.109288	1
DNM2	Dnm2			blue	pink		yes	yes	0.37016	7390	0.778805	1.40567	0.763207	0.636959	1.50501	2.25599	1.01121	0.212678	0.0320485	-0.074586	1	-0.000109541	1	0.0112374	1	0.0580855	1	0.0550213	1
CD37	Cd37			blue	red	microglia	yes	yes	0.37242	7444	0	0	0	0	0.832486	0.0310571	0.0243661	0.956312	0.000202392	0.327716	0.763322	0.74087	2.00812e-05	0.470292	1	0.0894413	1	-0.113996	1
LSP1	Lsp1			blue	red		yes	yes	0.37296	7451	0.123691	0.0195492	0	0.181899	0.331468	0.0325264	0.1358	1.12483	4.63659e-05	0.306528	1	0.537768	0.0209421	0.0110561	1	0.375171	1	0.510363	0.129294
MPEG1	Mpeg1		yes	blue	red	microglia	yes	yes	0.38264	7591	0.116537	0.06118	0.166758	0.0282865	2.38212	0.107562	0.054816	1.53933	7.89618e-18	0.159632	1	1.07496	5.47309e-18	0.327196	0.00596307	0.12008	1	0.126334	1
PPP1R18	Ppp1r18			blue	red		yes	yes	0.38299	7594	0.112051	0.406638	0.294927	0.0537497	1.08325	0.0675658	0.0521518	0.601905	0.00210285	0.0361799	1	0.0959198	1	0.0486234	1	0.0335053	1	0.0547089	1
TCN2	Tcn2			blue	purple		yes	yes	0.38479	7642	1.14698	1.02774	0.778003	0.156831	3.31934	1.17437	0.154069	0.608446	2.03922e-05	0.0505688	1	0.21913	0.245786	0.135751	1	-0.019937	1	0.0205179	1
CYBA	Cyba			blue	turquoise		yes	yes	0.38495	7645	0.487322	2.15669	1.00746	0.049851	4.69003	0.401657	0.160928	1.14029	7.41257e-05	0.0876326	1	0.636936	0.00321659	0.250085	1	0.16599	1	-0.360779	0.772834
SLC29A3	Slc29a3			blue	red		yes	yes	0.38522	7646	1.3202	0.384624	0.443753	0.245587	1.72117	2.23235	0.487579	0.382869	1.99054e-06	-0.0199398	1	0.078215	1	0.0861871	1	0.00579391	1	0.061663	1
CNDP2	Cndp2			blue	turquoise		yes		0.38558	7650	0.904196	0.531857	1.04216	2.70705	1.55488	1.22534	1.87697	0.298359	0.00128649	-0.0104113	1	0.039173	1	-0.00243239	1	-0.00651129	1	-0.00295872	1
MLXIPL	Mlxipl			blue	paleturquoise	microglia	yes		0.38587	7658	0.164053	0.0462861	0	0.0277521	0.459269	0.0575478	0.0543769	0.745488	9.39598e-05	0.231854	1	0.473251	0.000449471	0.240484	1	0.0786675	1	0.108066	1
TBXAS1	Tbxas1			blue	paleturquoise	microglia	yes	yes	0.38784	7692	0	0.0216142	0	0.0306783	2.81972	0.11407	0.0545777	1.14387	0.000226618	0.333059	1	0.673902	0.00352804	0.488402	1	0.00255285	1	-0.0179523	1
BCL2A1	Bcl2a1b			blue	black	microglia	yes	yes	0.38989	7720	0.0585283	0.042174	0	0.0269794	3.55685	0.15726	0.0851931	2.25249	5.42696e-06	-0.0969693	1	0.7361	0.332167	0.648656	1	-0.38434	1	0.385156	1
DLG2	Dlg2			blue	black		yes	yes	0.39179	7743	0.373766	0.534954	1.20617	2.39516	0.371915	0.52857	2.44447	-0.118	0.0032442	-0.0225422	1	-0.00958303	1	-0.0083739	1	-0.0265299	1	-0.0396083	1
LONRF2	Lonrf2			blue	red		yes	yes	0.39246	7758	0.109688	0.0635435	0	1.83289	0.05056	0.150409	1.31286	-0.0985765	0.0193471	0.00616402	1	-0.0116953	1	-0.00579142	1	-0.0332548	1	-0.0144282	1
CCL23	Ccl6		yes	blue	red	microglia	yes	yes	0.39381	7776	0	0.0224772	0.279981	0	1.1613	0.0478521	0.0211666	1.54869	7.1371e-09	0.134804	1	1.98557	1.80151e-17	0.542871	1	0.175791	1	0.326052	1
PEG3	Peg3			blue	brown	interneuron	yes		0.39678	7829	1.33005	1.19785	1.94597	5.58102	0.983912	1.68467	4.02332	-0.255128	2.94871e-05	0.039053	1	0.0339307	1	-0.0441707	1	0.0146419	1	0.00263434	1
PSMB8	Psmb8			blue	red		yes	yes	0.40061	7881	0.0369292	0.348503	0	0.0297295	0.689207	0.0476999	0.0448994	1.14746	3.86196e-06	0.165308	1	0.46973	0.0342117	0.307743	1	0.306464	0.903214	0.163652	1
F11R	F11r			blue	black		yes	yes	0.40216	7906	0.146652	1.16725	0.200517	0.057247	0.637094	0.173555	0.0813209	0.952527	7.44756e-09	-0.117213	1	0.167483	1	0.1947	1	0.00746147	1	0.142532	1
HLA-E	H2-T23			blue	red				0.40922	8019	0.120916	0.595204	0.195563	0.0845064	0.780458	0.141369	0.135117	0.758776	0.0169348	0.0610708	1	0.461407	0.0730725	0.158262	1	0.0915731	1	0.0417888	1
CTSV	Ctsl		yes	blue	lightgreen		yes	yes	0.41017	8085	5.34155	4.18646	5.07796	5.1745	5.47072	5.98851	3.91498	0.67968	2.65569e-13	-0.0168844	1	0.164807	0.0145971	0.104431	1	-0.0384904	1	0.0446796	1
PSMB9	Psmb9			blue	yellow		yes	yes	0.41332	8147	0.0385026	0.593381	0.229718	0.042595	1.1274	0.108092	0.0917204	1.13796	0.0165729	0.0553427	1	0.324534	1	-0.229709	1	0.412679	1	0.185423	1
NCKAP1L	Nckap1l			blue	brown	microglia	yes	yes	0.41464	8166	0.0774803	0.0426945	0	0.0267598	2.97596	0.109489	0.0788496	0.963379	4.80673e-10	0.0103528	1	0.344654	0.00182929	0.156501	1	0.0482128	1	0.067053	1
DDX60	Ddx60			blue	turquoise		yes		0.41702	8209	0.0683584	0.24128	0	0.0433811	1.76192	0.148059	0.041143	1.1537	0.0301646	0.106547	1	0.688921	0.138904	0.358306	1	0.0298839	1	-0.143832	1
CLEC7A	Clec7a		yes	blue	red		yes	yes	0.41913	8237	0	0	0	0	0.443247	0.00607714	0	1.46021	0.00333057	1.01925	0.00280323	3.843	3.08737e-19	0.981688	1	0.909324	0.675174	1.1092	0.155836
SLAMF9	Slamf9		yes	blue	turquoise	microglia	yes	yes	0.42219	8282	0.0387866	0.0196961	0	0.0286533	0.490347	0.022424	0.196631	1.27142	0.00280323	0.496137	0.848878	0.752759	0.0237461	0.433869	1	0.236522	1	0.278808	1
GRM5	Grm5			blue	black		yes	yes	0.42237	8284	1.04828	1.45234	2.40149	5.38988	1.091	1.24164	6.43035	-0.167726	0.000115743	0.0321313	1	0.0213708	1	-0.0982448	0.204461	0.0186617	1	-0.03287	1
HK2	Hk2			blue	green	microglia	yes	yes	0.42271	8291	0.648108	0.0454632	1.41947	0.0784739	4.08692	0.508797	0.252993	0.551385	8.11223e-05	0.0584615	1	0.142281	1	0.112607	1	0.068894	1	-0.0926718	1
PLEK	Plek			blue	red	microglia	yes	yes	0.42824	8381	0.176741	0.146851	0	0.223991	5.21395	0.455595	0.250702	1.18235	5.63467e-15	0.221091	0.078886	0.572093	4.02775e-10	0.14746	1	0.110332	1	0.11495	1
ANXA4	Anxa4			blue	magenta		yes		0.4306	8429	0.228383	0.871038	2.07017	0.0843432	0.945573	0.352981	0.158681	0.758317	0.00137399	0.154848	1	0.00198283	1	0.326132	1	-0.00316535	1	-0.0729747	1
GLTP	Gltp			blue	lightgreen		yes	yes	0.43148	8450	0.74704	0.944134	1.02501	0.290563	1.65037	4.64565	0.483418	0.463376	9.36503e-06	-0.0719435	1	-0.0427365	1	0.151222	1	-0.028148	1	0.0578815	1
STAT1	Stat1			blue	pink	endothelial	yes		0.43495	8510	0.410397	0.840024	0.939067	0.301973	0.681658	0.527585	0.755284	0.386384	0.0131329	0.0221359	1	0.222567	0.103277	-0.000295875	1	0.0931774	1	0.0289039	1
PRDX6	Prdx6			blue	red		yes	yes	0.44383	8638	8.2387	2.08354	7.04845	2.21569	1.96899	4.74017	2.90073	0.498365	3.10036e-13	-0.0493649	1	-0.055355	1	0.0748764	1	0.0324066	1	0.0744712	1
SERP1	Serp1			blue	black		yes		0.44404	8642	1.24201	0.964111	1.47004	2.02595	2.20705	1.54675	2.01081	0.257576	0.000920633	-0.0620759	1	-0.0415217	1	0.0152442	1	-0.00179663	1	0.0467374	1
RGS10	Rgs10			blue	red		yes	yes	0.44459	8656	0.196646	0.445895	0.948787	4.22186	5.22943	0.448398	0.459553	0.528937	4.4591e-07	0.0405486	1	0.0896178	1	0.163056	1	0.00409191	1	0.114474	1
TMEM173	Tmem173			blue	blue		yes	yes	0.44733	8699	0.291868	0.205175	0	0.0311278	1.56691	0.0795142	0.0374132	0.693491	0.00183769	-0.146317	1	0.123978	1	0.0588579	1	-0.0590118	1	0.114294	1
CCL15	Ccl6		yes	blue	red	microglia	yes	yes	0.44883	8724	0	0.0224772	0.279981	0	1.1613	0.0478521	0.0211666	1.54869	7.1371e-09	0.134804	1	1.98557	1.80151e-17	0.542871	1	0.175791	1	0.326052	1
LPL	Lpl		yes	blue	pink		yes	yes	0.44985	8733	0.348139	0.851281	0.976126	0.644815	0.613729	0.280852	3.99656	0.408966	0.0023117	0.0535921	1	0.234468	0.0299701	0.00935095	1	-0.094326	1	-0.0818375	1
DNASE2	Dnase2a			blue	turquoise	microglia	yes		0.45269	8773	0.54347	0.103709	0.222456	0.0300874	1.44964	0.329657	0.0811952	1.27447	1.44123e-06	-0.0577759	1	0.15546	1	0.274879	1	-0.0556538	1	0.0469979	1
CTSD	Ctsd		yes	blue	red	microglia		yes	0.45523	8805	5.66076	2.37014	3.96454	5.18105	7.21206	4.58865	4.53256	1.28747	1.5776e-21	0.0115148	1	0.541898	3.15595e-14	0.215704	0.141391	-0.0193532	1	0.0453231	1
CH25H	Ch25h		yes	blue	green	microglia	yes	yes	0.45851	8857	0	0.117342	0	0.0546161	0.677772	0.0268786	0.0622816	2.42988	0.00126445	-0.526241	1	0.422072	1	-0.604207	1	0.361387	1	0.920642	1
ITPKB	Itpkb			blue	lightcyan		yes	yes	0.46226	8918	0.156319	0.200221	0.736676	0.0236281	0.147138	0.0458931	0.0582418	0.255633	0.00669602	0.0423634	1	-0.000761753	1	0.036902	1	-0.0118042	1	0.0466425	1
KCNK6	Kcnk6			blue	red		yes		0.46262	8924	0	0.0147225	0	0.0451482	0.431625	0.0516957	0.0523499	0.788818	0.000432996	-0.111277	1	0.204344	1	0.247195	1	-0.036152	1	-0.0192637	1
GABARAP	Gabarap			blue	cyan		yes	yes	0.4663	8972	3.94196	2.47287	4.47949	5.09227	4.58127	4.7025	4.53848	0.25375	8.22593e-07	-0.0549324	1	-0.0310155	1	0.0545477	1	-0.0562805	1	-0.0195618	1
NPEPL1	Npepl1			blue	red		yes	yes	0.46978	9018	0.678186	0.488478	0.703371	0.148726	0.322081	0.426226	0.117633	0.331542	0.0246067	-0.0396161	1	-0.0042202	1	0.0736659	1	0.0447933	1	0.0578756	1
LGALS3	Lgals3			blue	brown	ependymal	yes	yes	0.47154	9050	0.0755167	0.0934496	2.04853	0.0136064	0.110713	0.0192829	0.0380838	1.39042	0.0143716	-0.0781513	1	0.0710407	1	0.0887452	1	0.162429	1	0.175625	1
SBNO2	Sbno2			blue	yellow	endothelial	yes	yes	0.47184	9054	0.328883	0.582222	0.636401	0.345423	0.618167	0.308049	0.410697	0.430915	4.47332e-06	0.116298	1	0.111944	1	0.00549382	1	0.0652177	1	0.0778263	1
C1QB	C1qb			blue	red	microglia	yes	yes	0.47274	9074	0.100085	0.113698	0	0.0493327	7.28088	0.435133	0.111247	1.39396	2.31482e-17	0.052302	1	0.425929	1.28259e-06	0.228186	0.809827	0.144669	1	0.242673	0.0230061
NCF1	Ncf1			blue	brown	microglia	yes	yes	0.47298	9075	0.151853	0	0	0.0446327	1.8118	0.16406	0.0466699	1.11743	1.30119e-12	-0.0242115	1	0.291848	0.010396	0.149616	1	0.174233	1	0.144485	1
CD63	Cd63		yes	blue	black		yes	yes	0.47395	9092	6.38899	1.77697	5.98887	1.7175	5.08151	4.12732	0.731106	0.738913	8.70662e-11	-0.0163804	1	0.0568427	1	0.205363	1	-0.0530415	1	0.111213	1
RASAL3	Rasal3			blue	pink		yes	yes	0.475	9107	0	0.0256504	0	0	0.28711	0.0341865	0.00911086	0.798991	0.00652481	0.138605	1	0.62588	0.000859889	-0.0145414	1	0.279685	1	0.131628	1
ARPC1B	Arpc1b			blue	black		yes	yes	0.47526	9111	0.816754	3.96089	0.831581	0.36871	5.41754	4.67071	0.618342	0.906326	3.57964e-10	-0.0668982	1	0.313399	0.00263927	0.25118	1	-0.105664	1	0.0721412	1
CSF1R	Csf1r			blue	red	microglia	yes	yes	0.47693	9143	0.282769	0.325152	0	0.0859158	6.99084	0.498523	0.189418	0.813922	1.5663e-15	0.0312122	1	0.36478	1.31445e-09	0.0948223	1	0.0712717	1	0.093668	0.697358
RHOH	Rhoh			blue	yellow	microglia	yes	yes	0.47944	9185	0	0	0	0.0173013	1.02572	0.0525479	0.0224383	1.31202	0.00950873	-0.137034	1	0.0587007	1	0.22177	1	0.0272977	1	0.109256	1
CERS2	Cers2			blue	red	oligodendrocyte	yes	yes	0.47996	9189	2.30617	1.71897	1.86503	0.882079	2.02365	6.25434	1.38344	0.232252	0.00391444	-0.0550037	1	-0.0045642	1	0.0692588	1	-0.0269281	1	0.0304171	1
CASP8	Casp8			blue	black		yes	yes	0.48232	9223	0.166143	1.04391	0.195563	0	1.41243	0.118294	0.0453354	0.580115	0.0263478	0.0708604	1	0.267312	0.827903	0.0930285	1	-0.186008	1	0.10907	1
PLXDC2	Plxdc2			blue	green		yes	yes	0.48348	9237	1.41264	0.840927	0.902961	1.1515	1.34823	2.6244	0.901578	0.466086	1.33067e-07	0.022267	1	0.148483	0.110951	0.0948681	1	0.038489	1	0.0668313	1
TIFAB	Tifab			blue	turquoise		yes	yes	0.49349	9461	0.0440406	0.0521478	0	0	0.523607	0.0290859	0.0131494	0.742701	0.00484489	0.161345	1	0.474183	0.0142891	0.567362	0.331462	-0.0657623	1	-0.168131	1
C2orf72	2810459M11Rik			blue	red		yes	yes	0.49433	9476	1.18797	0.110452	1.48776	0.079376	0	0.0841143	0.147153	0.523932	0.00022911	0.0534541	1	-0.0342128	1	0.194415	1	-0.106356	1	0.041962	1
IFI27L1	Ifi27			blue	brown		yes		0.51184	9767	2.05648	2.38986	2.89121	2.26375	2.33884	1.98301	3.19301	0.405531	0.0222152	0.150085	1	0.345406	0.000981808	0.210309	1	-0.0290907	1	-0.0439735	1
CCL15-CCL14	Ccl6		yes	blue	red	microglia	yes	yes	0.51434	9811	0	0.0224772	0.279981	0	1.1613	0.0478521	0.0211666	1.54869	7.1371e-09	0.134804	1	1.98557	1.80151e-17	0.542871	1	0.175791	1	0.326052	1
ST20	Bcl2a1b			blue	black	microglia	yes	yes	0.54511	10357	0.0585283	0.042174	0	0.0269794	3.55685	0.15726	0.0851931	2.25249	5.42696e-06	-0.0969693	1	0.7361	0.332167	0.648656	1	-0.38434	1	0.385156	1
CD300LF	Cd300lf			blue	brown		yes	yes	0.5709	10864	0	0	0	0.0140363	0.45977	0.0512087	0.00362112	2.28176	0.0292059	-0.299588	1	0.380185	1	0.958415	1	-0.204058	1	-0.209999	1
PABPC3	Pabpc1		yes	blue	greenyellow	endothelial	yes	yes	0.64288	12129	4.58146	6.21689	5.77844	5.50175	6.0103	4.89923	5.70392	0.13328	0.0106337	-0.00271133	1	0.00123798	1	0.00302755	1	-0.00709123	1	0.0208583	1
LGALS9B	Lgals9			blue	red		yes	yes	0.86257	16018	0.174661	1.94734	1.38291	0.0755517	3.29049	0.329051	0.166186	0.750049	0.000135315	0.162385	1	0.397847	0.0107271	0.308005	1	-0.0383182	1	-0.0758086	1
SIGLEC6	Siglech	Yes		blue	turquoise	microglia	yes		0.93657	17058	0.0834237	0.0229379	0	0.0436362	2.03588	0.161242	0.0804064	0.856268	1.70752e-09	0.0217015	1	0.307634	0.00339849	-0.108222	1	0.129619	1	0.186726	1
AC068234.1	Itgb3			blue	turquoise		yes	yes		17588	0.0800293	0.0208898	0	0.0693003	0.092534	0.224912	0.0870772	0.824807	0.000485692	0.0853756	1	0.408342	0.0567775	-0.190187	1	0.164651	1	0.263028	1
AC068580.4	Ctsd		yes	blue	red	microglia		yes		17589	5.66076	2.37014	3.96454	5.18105	7.21206	4.58865	4.53256	1.28747	1.5776e-21	0.0115148	1	0.541898	3.15595e-14	0.215704	0.141391	-0.0193532	1	0.0453231	1
AP000295.1	Ifnar2			blue	yellow		yes			19839	0.848768	2.00039	1.1534	0.984524	1.90748	0.831543	1.09811	0.455052	2.12618e-05	-0.0341485	1	0.045294	1	0.0484144	1	0.0175197	1	-0.0325943	1
FCGR2C	Fcgr3			blue	black	microglia	yes	yes		19968	0.0471749	0.128149	0	0.0393756	6.6567	0.334813	0.136624	1.20976	7.83644e-14	0.0709405	1	0.4548	2.25432e-06	0.412893	0.149946	0.0958488	1	0.18001	1
FCGR2C	Fcgr2b			blue	red	microglia	yes	yes		19969	0.0838387	0.0953638	0	0.0139108	4.63125	0.205659	0.0803196	1.51442	8.05327e-10	0.238238	1	1.019	1.66172e-09	0.410899	1	0.021587	1	0.194176	1
