# Supplementary material for: Novel Alzheimer risk genes determine the microglia response to amyloid‐β but not to TAU pathology
Source: EMBO Mol Med. 2020 Jan 17;12(3):e10606. doi: 10.15252/emmm.201910606 (PMC7059012; doi:10.15252/emmm.201910606)
Supplement: Supplementary file 7 — Dataset EV5 [file EMMM-12-e10606-s007.xlsx]

## Sheet: Sheet1
Dataset_EV5
Differential expression (DE) between homeostatic microglia cluster 1 (HM.1) and cluster 2 (HM.2), stating only genes with padj<0.05 and LFC|>0.1|. Genes with LFC<0 are higher expressed in HM.2; genes with LFC>0 are higher expressed in HM.1
gene	p_val	avg_logFC	pct.1	pct.2	p_val_adj
Apoe	3.59584e-91	-0.583831	0.597	0.755	6.0295e-87
Rps29	0	-0.565041	0.992	1	0
Rps21	0	-0.507903	0.988	1	0
Rpl39	0	-0.499935	0.979	0.999	0
Rpl37a	0	-0.471597	0.959	0.997	0
Rps28	5.05304e-265	-0.455438	0.787	0.953	8.47293e-261
Rpl35a	0	-0.452961	0.991	0.999	0
Rps24	0	-0.450936	0.995	0.999	0
Rpl37	0	-0.450469	0.988	0.999	0
Rpl38	4.36605e-297	-0.449282	0.907	0.986	7.321e-293
Rpl23	0	-0.448164	0.985	0.999	0
Rps12	0	-0.4457	0.99	0.999	0
Fau	0	-0.445553	0.999	1	0
mt-Rnr2	2.66648e-284	-0.439344	0.972	0.998	4.47115e-280
Rps27	0	-0.437796	0.915	0.992	0
Rps15a	0	-0.433163	0.966	0.997	0
Rplp1	0	-0.42897	0.997	1	0
Rpl41	0	-0.427943	0.976	0.999	0
Rpl34	0	-0.427558	0.978	0.999	0
Rpl36a	9.17946e-257	-0.421026	0.836	0.968	1.53921e-252
Rpl35	1.9956e-265	-0.416733	0.894	0.984	3.34623e-261
Rpl30	0	-0.416707	0.983	0.999	0
Rpl36	0	-0.416398	0.925	0.991	0
Rps23	0	-0.40858	0.959	0.996	0
Rpl22	5.62627e-279	-0.404377	0.93	0.991	9.43414e-275
Rpl18a	0	-0.404074	0.987	0.999	0
Rplp2	0	-0.403037	0.961	0.997	0
Rps20	0	-0.39986	0.98	0.999	0
Rps19	6.77013e-208	-0.391748	0.8	0.95	1.13522e-203
Tpt1	0	-0.39164	0.994	1	0
Rpl32	0	-0.39151	0.98	0.998	0
Rps4x	0	-0.390727	0.994	0.999	0
Eef1a1	0	-0.389715	0.999	1	0
Rpl13	0	-0.389124	0.993	0.999	0
Rps9	0	-0.388676	0.992	0.999	0
Rpl17	6.54827e-291	-0.387613	0.954	0.996	1.09801e-286
Rps26	1.29562e-226	-0.385579	0.928	0.989	2.17249e-222
Rps16	0	-0.385294	0.982	0.998	0
Rps27a	0	-0.380421	0.991	0.999	0
Rps7	1.65873e-281	-0.38038	0.964	0.996	2.78136e-277
Rps8	0	-0.376358	0.99	0.999	0
Rpsa	1.46379e-265	-0.374072	0.957	0.994	2.45448e-261
Rpl21	0	-0.372146	0.995	1	0
Rpl28	1.3901e-295	-0.37083	0.962	0.993	2.33092e-291
Rps3a1	0	-0.370776	0.993	0.999	0
Rps14	1.33408e-288	-0.361368	0.954	0.996	2.23698e-284
mt-Nd4	2.77414e-218	-0.36132	0.951	0.995	4.65167e-214
Rps11	0	-0.360256	0.99	0.999	0
Rpl26	4.98466e-273	-0.358838	0.952	0.993	8.35828e-269
Rplp0	1.15705e-307	-0.357576	0.977	0.998	1.94015e-303
Rps5	3.6263e-279	-0.353674	0.964	0.997	6.08058e-275
Rpl19	0	-0.353218	0.988	0.999	0
Rps10	5.55204e-179	-0.351723	0.79	0.934	9.30966e-175
Rps18	7.74369e-210	-0.350866	0.883	0.976	1.29846e-205
Rps15	2.51199e-226	-0.348627	0.915	0.987	4.21211e-222
Rpl27a	1.04899e-240	-0.346988	0.919	0.986	1.75894e-236
Rpl12	1.62981e-217	-0.344312	0.882	0.981	2.73286e-213
Rps13	1.51746e-256	-0.341973	0.961	0.997	2.54447e-252
Rpl3	1.45114e-228	-0.335726	0.946	0.993	2.43328e-224
Rpl9	0	-0.335519	0.989	0.998	0
mt-Nd1	3.22704e-192	-0.33527	0.96	0.993	5.4111e-188
Rps3	4.13309e-306	-0.331787	0.983	0.998	6.93037e-302
Rpl6	1.5427e-266	-0.330449	0.988	1	2.5868e-262
Rpl7	1.83809e-213	-0.330389	0.943	0.991	3.0821e-209
mt-Cytb	1.81032e-211	-0.323259	0.991	1	3.03555e-207
Rpl23a	3.09851e-145	-0.321271	0.679	0.877	5.19558e-141
Rps25	3.02699e-180	-0.319285	0.867	0.971	5.07566e-176
Eef1b2	1.42884e-174	-0.318228	0.877	0.969	2.39589e-170
Rps2	2.09029e-253	-0.317562	0.97	0.995	3.505e-249
Rpl10a	3.45733e-200	-0.316527	0.922	0.987	5.79725e-196
Rpl8	3.75525e-226	-0.309865	0.975	0.994	6.2968e-222
Rpl10	2.38002e-294	-0.30903	0.993	0.998	3.99081e-290
Rpl29	1.55074e-208	-0.307527	0.956	0.995	2.60028e-204
Lyz2	2.67085e-75	-0.306989	0.632	0.787	4.47848e-71
Rpl31	1.22174e-126	-0.304559	0.64	0.853	2.04861e-122
mt-Nd2	3.05261e-160	-0.301777	0.955	0.993	5.11862e-156
Rpl14	2.97291e-174	-0.297817	0.917	0.984	4.98498e-170
Rpl11	9.84771e-254	-0.297173	0.985	0.998	1.65126e-249
mt-Rnr1	1.99783e-104	-0.293821	0.591	0.797	3.34997e-100
Rpl5	7.27806e-145	-0.292541	0.864	0.961	1.22038e-140
Rack1	1.59348e-148	-0.291207	0.9	0.974	2.67194e-144
mt-Co1	6.89368e-116	-0.291126	0.76	0.908	1.15593e-111
Rpl24	1.61605e-105	-0.263531	0.665	0.855	2.70979e-101
Rpl18	4.76611e-174	-0.26255	0.973	0.995	7.99182e-170
Fth1	3.22167e-199	-0.259867	0.998	1	5.40209e-195
Eif3f	2.25471e-108	-0.259464	0.835	0.95	3.7807e-104
mt-Nd5	2.74288e-109	-0.257985	0.809	0.926	4.59925e-105
Pfdn5	6.40348e-113	-0.245716	0.882	0.963	1.07374e-108
Rps6	2.0356e-110	-0.245306	0.79	0.924	3.41329e-106
Rpl27	2.19074e-88	-0.235193	0.746	0.9	3.67342e-84
Cox6c	6.95202e-81	-0.222641	0.657	0.829	1.16572e-76
Rpl7a	6.41189e-121	-0.222621	0.959	0.99	1.07515e-116
Rpl15	1.23377e-86	-0.222052	0.824	0.935	2.06878e-82
Eef2	3.07216e-123	-0.220614	0.951	0.985	5.15139e-119
Cox7a2l	2.59308e-78	-0.217672	0.804	0.909	4.34807e-74
Gm10076	7.20789e-75	-0.21449	0.59	0.742	1.20862e-70
Uqcrh	1.29448e-67	-0.211554	0.773	0.895	2.17059e-63
Atp5e	2.76421e-75	-0.211384	0.814	0.932	4.63503e-71
Rps17	2.00769e-88	-0.207783	0.788	0.922	3.36649e-84
Tomm7	1.78282e-72	-0.20429	0.583	0.776	2.98944e-68
Eif3h	5.25332e-68	-0.201751	0.748	0.871	8.80877e-64
mt-Nd3	1.4859e-63	-0.200366	0.493	0.628	2.49155e-59
Pabpc1	1.23436e-77	-0.199786	0.816	0.926	2.06977e-73
Rps10-ps2	6.62338e-70	-0.199388	0.642	0.786	1.11061e-65
Cox8a	2.54313e-70	-0.195165	0.859	0.948	4.26431e-66
Gas5	6.86902e-62	-0.191722	0.681	0.836	1.1518e-57
Rpl4	9.46715e-72	-0.189782	0.802	0.906	1.58745e-67
Cox4i1	1.72734e-77	-0.188975	0.906	0.971	2.89641e-73
Trf	2.79399e-81	-0.185725	0.973	0.993	4.68497e-77
Tmsb10	6.15071e-51	-0.184395	0.573	0.724	1.03135e-46
Lag3	4.99713e-50	-0.181237	0.881	0.95	8.37919e-46
Cd52	2.62161e-46	-0.179463	0.774	0.875	4.39591e-42
Tmsb4x	3.02414e-239	-0.17851	1	1	5.07088e-235
Naca	6.09377e-74	-0.173091	0.928	0.977	1.0218e-69
Eef1d	4.75634e-55	-0.172478	0.799	0.909	7.97542e-51
Nsa2	2.70369e-54	-0.172048	0.626	0.775	4.53354e-50
Mrpl52	3.17165e-51	-0.168854	0.731	0.87	5.31823e-47
Ftl1	4.19217e-99	-0.167429	0.997	1	7.02943e-95
Rps10-ps1	2.61528e-56	-0.166656	0.388	0.546	4.3853e-52
Rpl13a	2.84655e-55	-0.164698	0.6	0.751	4.7731e-51
Cfl1	6.20681e-60	-0.160062	0.964	0.989	1.04076e-55
Gm11478	1.19601e-55	-0.158395	0.418	0.577	2.00547e-51
Pkm	1.67902e-41	-0.152273	0.791	0.886	2.81539e-37
Atp5mpl	1.24073e-45	-0.144676	0.571	0.723	2.08046e-41
Gpi1	2.46042e-43	-0.142964	0.674	0.811	4.12564e-39
Gnas	2.43767e-46	-0.142726	0.943	0.976	4.08748e-42
Sh3bgrl3	9.49245e-48	-0.138177	0.926	0.975	1.59169e-43
Atp5h	1.96274e-36	-0.13757	0.736	0.856	3.29112e-32
Rpl22l1	2.96924e-39	-0.13549	0.622	0.75	4.97882e-35
Cox6b1	8.11766e-32	-0.134427	0.75	0.871	1.36117e-27
Ndufa3	4.29351e-43	-0.134143	0.581	0.733	7.19935e-39
2410006H16Rik	7.25621e-31	-0.13152	0.622	0.746	1.21672e-26
H2-D1	6.51407e-33	-0.131074	0.894	0.952	1.09228e-28
Snrpg	4.8177e-36	-0.130774	0.587	0.708	8.07833e-32
Gm9843	4.96146e-35	-0.129775	0.478	0.572	8.31938e-31
Ndufa2	3.17532e-38	-0.129696	0.645	0.789	5.32438e-34
Myl6	7.99444e-37	-0.127072	0.816	0.923	1.34051e-32
Eef1g	2.92999e-33	-0.126878	0.588	0.713	4.91301e-29
Mt1	3.88276e-26	-0.125544	0.605	0.689	6.51062e-22
Bag1	3.09482e-36	-0.125433	0.606	0.731	5.1894e-32
Cops9	3.64574e-36	-0.124102	0.609	0.735	6.11317e-32
Akr1a1	2.69523e-35	-0.120301	0.821	0.912	4.51936e-31
Cox7c	3.37053e-29	-0.117115	0.804	0.898	5.65171e-25
Timp2	7.23895e-29	-0.114604	0.932	0.971	1.21383e-24
Lsp1	5.32382e-33	-0.113965	0.409	0.526	8.92698e-29
Tspo	2.6653e-38	-0.113945	0.537	0.68	4.46918e-34
Gapdh	8.79723e-27	-0.111461	0.973	0.99	1.47512e-22
Eif4b	1.72935e-29	-0.105897	0.526	0.627	2.89978e-25
Ubl5	2.7452e-29	-0.105555	0.704	0.826	4.60316e-25
Gltp	3.56924e-30	-0.103719	0.605	0.733	5.98491e-26
Mt3	1.20564e-09	-0.101876	0.303	0.326	2.02162e-05
Atp5k	7.57961e-37	-0.101595	0.486	0.628	1.27095e-32
mt-Atp6	9.4383e-57	-0.101291	0.255	0.39	1.58261e-52
Rpl36al	8.4715e-31	-0.101055	0.557	0.693	1.4205e-26
Elob	6.75895e-26	-0.100901	0.7	0.824	1.13334e-21
Npm1	9.292e-30	-0.100061	0.855	0.927	1.55808e-25
Selenop	9.80757e-40	-0.0999216	0.998	0.999	1.64453e-35
Npc2	3.27703e-24	-0.0985627	0.966	0.989	5.49492e-20
Rnaseh2c	1.70632e-35	-0.0978483	0.46	0.597	2.86115e-31
mt-Atp8	5.88109e-34	-0.0932874	0.261	0.366	9.86142e-30
Tma7	4.43366e-25	-0.0932263	0.689	0.799	7.43436e-21
Atp5j2	4.00924e-26	-0.092947	0.753	0.864	6.72269e-22
Eif3k	1.91249e-26	-0.092861	0.7	0.823	3.20687e-22
Pea15a	7.8343e-32	-0.0924496	0.531	0.636	1.31365e-27
Atp5j	1.58548e-21	-0.0923255	0.785	0.887	2.65854e-17
Snhg8	2.14008e-40	-0.0921107	0.448	0.603	3.58849e-36
Uqcr11	5.87697e-26	-0.091991	0.649	0.771	9.85451e-22
Gng5	1.22085e-26	-0.0918214	0.897	0.961	2.04711e-22
Cox7a2	6.44065e-23	-0.0898833	0.69	0.81	1.07997e-18
Snrpf	7.22074e-40	-0.0891346	0.423	0.569	1.21077e-35
Atp5d	8.45096e-23	-0.0890513	0.751	0.856	1.41706e-18
Brk1	6.20339e-18	-0.0890137	0.73	0.84	1.04018e-13
Tln1	6.1346e-22	-0.0886918	0.787	0.879	1.02865e-17
Gm42418	3.07477e-08	-0.0884143	0.929	0.96	0.000515578
Ctss	7.19775e-50	-0.0879466	1	1	1.20692e-45
B2m	2.19184e-22	-0.0877485	0.982	0.993	3.67528e-18
Cndp2	3.13454e-21	-0.0868906	0.642	0.766	5.256e-17
Slc25a3	1.71491e-19	-0.086288	0.865	0.927	2.87556e-15
Pold4	6.32899e-21	-0.086101	0.661	0.778	1.06125e-16
Serf2	1.51619e-22	-0.0859225	0.668	0.784	2.54235e-18
Dbi	7.3955e-24	-0.0842819	0.565	0.673	1.24008e-19
Eif3i	4.67526e-26	-0.0837289	0.606	0.716	7.83947e-22
Nop53	1.8809e-28	-0.0831033	0.503	0.611	3.1539e-24
Sec61b	3.86342e-20	-0.0830961	0.722	0.817	6.47818e-16
Tyrobp	4.94449e-31	-0.0829543	1	1	8.29092e-27
Gatm	4.54411e-20	-0.082609	0.693	0.782	7.61957e-16
Chchd2	1.10753e-21	-0.0805233	0.883	0.946	1.85711e-17
Ndufb1-ps	2.1081e-20	-0.0796464	0.627	0.725	3.53486e-16
Pink1	2.30967e-31	-0.0794691	0.474	0.58	3.87286e-27
Eif3e	2.56199e-25	-0.0793086	0.62	0.73	4.29594e-21
Cox6a1	3.19301e-22	-0.0775772	0.617	0.735	5.35404e-18
Atp5md	4.60571e-26	-0.07753	0.547	0.669	7.72285e-22
Romo1	2.73762e-22	-0.0775247	0.483	0.589	4.59044e-18
Uba52	6.86972e-30	-0.0772957	0.396	0.503	1.15192e-25
Ptms	2.12667e-17	-0.0769438	0.783	0.872	3.566e-13
Fis1	5.90533e-17	-0.0757453	0.663	0.781	9.90205e-13
Ndufa1	2.84076e-27	-0.0754616	0.492	0.621	4.76339e-23
Ndufv3	2.38695e-20	-0.0751502	0.592	0.7	4.00244e-16
Actb	2.53055e-28	-0.0748811	1	1	4.24322e-24
Cox17	6.18033e-22	-0.0733262	0.466	0.573	1.03632e-17
Uqcr10	1.09374e-23	-0.0720988	0.598	0.717	1.83398e-19
Man2b1	3.95348e-21	-0.0717916	0.987	0.992	6.62919e-17
Ptpn18	1.05532e-16	-0.0710023	0.866	0.931	1.76957e-12
Snrpd2	5.5484e-30	-0.0701883	0.442	0.561	9.30356e-26
Gm12254	2.73007e-16	-0.0701081	0.341	0.388	4.57779e-12
Oaz1	1.35054e-17	-0.0699395	0.962	0.979	2.26458e-13
Pgk1	2.58436e-13	-0.0698764	0.572	0.637	4.33346e-09
Tmem258	4.4662e-19	-0.0693656	0.617	0.729	7.48893e-15
Mrpl30	5.33399e-24	-0.0688436	0.477	0.579	8.94404e-20
Ppia	4.35016e-20	-0.0685453	0.992	0.996	7.29435e-16
H3f3a	6.62261e-15	-0.0683451	0.933	0.969	1.11048e-10
Park7	6.59248e-17	-0.0671492	0.751	0.86	1.10543e-12
Aldh2	3.05182e-29	-0.0670034	0.449	0.555	5.11728e-25
Ost4	2.02998e-14	-0.0669304	0.704	0.8	3.40387e-10
Bola2	7.35348e-30	-0.0666047	0.378	0.484	1.23303e-25
Hspe1	1.68156e-15	-0.0661432	0.715	0.808	2.81964e-11
Ndufc1	2.7601e-26	-0.0661332	0.505	0.621	4.62814e-22
mt-Nd4l	3.15362e-07	-0.0655129	0.362	0.387	0.00528799
Tubb5	1.04228e-14	-0.0653501	0.863	0.933	1.74769e-10
Cd63	2.92743e-14	-0.0647009	0.811	0.891	4.90872e-10
Use1	2.53921e-29	-0.0639121	0.491	0.603	4.25774e-25
Lsm4	1.58009e-21	-0.0631063	0.464	0.548	2.64949e-17
Aldoa	9.52778e-15	-0.0628539	0.827	0.903	1.59762e-10
Rgs10	2.34892e-19	-0.0624337	0.996	0.999	3.93866e-15
Sec61g	2.05847e-23	-0.0616732	0.373	0.452	3.45165e-19
Vps28	9.85559e-15	-0.0608515	0.737	0.828	1.65258e-10
Ndufa13	5.07327e-14	-0.060796	0.762	0.865	8.50685e-10
Atp5b	1.29068e-12	-0.0605813	0.762	0.864	2.16421e-08
Mrfap1	5.17086e-18	-0.0604455	0.855	0.915	8.6705e-14
Clec7a	1.91378e-31	-0.0603537	0.172	0.246	3.20902e-27
Hsd17b4	8.18387e-19	-0.0599479	0.649	0.75	1.37227e-14
Ndufa6	3.4464e-13	-0.0598434	0.66	0.741	5.77892e-09
Ptma	7.32152e-16	-0.0595603	0.961	0.987	1.22767e-11
Gm4332	2.84435e-15	-0.0592863	0.356	0.393	4.7694e-11
Micos13	1.88943e-17	-0.0590393	0.549	0.659	3.16819e-13
Svbp	1.4631e-23	-0.0588491	0.45	0.56	2.45333e-19
St13	1.01196e-10	-0.0586285	0.792	0.867	1.69685e-06
Psme1	7.09698e-13	-0.0584535	0.789	0.869	1.19002e-08
Gpx4-ps2	2.28996e-48	-0.058301	0.339	0.446	3.83981e-44
Uqcc2	1.58897e-23	-0.0576578	0.464	0.57	2.66438e-19
Cox7b	2.77649e-13	-0.0575823	0.604	0.699	4.65563e-09
Oxct1	5.75282e-14	-0.0572207	0.757	0.841	9.64633e-10
Prkar1a	3.6866e-16	-0.0561296	0.736	0.839	6.18169e-12
Coro1a	1.52111e-14	-0.0558338	0.947	0.979	2.5506e-10
Rac2	1.38525e-13	-0.0557403	0.716	0.824	2.32279e-09
Hsbp1	1.71267e-15	-0.0556854	0.744	0.837	2.8718e-11
Snx5	2.774e-11	-0.0555354	0.942	0.971	4.65144e-07
Tnfsf12	1.16066e-22	-0.0554673	0.512	0.608	1.94619e-18
Rnh1	8.16748e-13	-0.0554559	0.704	0.812	1.36952e-08
2610507B11Rik	1.94043e-25	-0.0554299	0.405	0.49	3.25372e-21
Mif	1.9709e-11	-0.0553407	0.562	0.637	3.3048e-07
Rpl10a-ps1	7.13075e-11	-0.055316	0.396	0.424	1.19568e-06
Glud1	5.1522e-22	-0.054901	0.573	0.686	8.63921e-18
Uap1l1	1.81499e-24	-0.0548541	0.409	0.5	3.04338e-20
Bri3	7.741e-11	-0.054575	0.854	0.925	1.29801e-06
Akt1	2.13214e-15	-0.0544633	0.65	0.751	3.57518e-11
Cox5b	2.38588e-13	-0.0542489	0.719	0.818	4.00064e-09
Vegfb	2.93346e-15	-0.0541451	0.529	0.625	4.91883e-11
Prdx6	1.42681e-17	-0.0536727	0.448	0.52	2.39247e-13
Ndufb3	3.28237e-21	-0.0536412	0.565	0.684	5.50388e-17
Dazap2	6.93443e-15	-0.0536389	0.619	0.708	1.16276e-10
Eprs	1.24607e-16	-0.0536079	0.582	0.659	2.08942e-12
Cenpb	1.46885e-15	-0.0535047	0.414	0.473	2.46297e-11
Guk1	1.51671e-11	-0.0532583	0.404	0.452	2.54322e-07
Abhd17a	1.9119e-21	-0.0529688	0.512	0.621	3.20587e-17
Fkbp8	5.0426e-15	-0.052835	0.626	0.727	8.45543e-11
Tmem256	5.29753e-17	-0.0523042	0.518	0.622	8.88289e-13
Atp5c1	8.43932e-14	-0.0520066	0.776	0.873	1.4151e-09
Pafah1b3	1.38999e-22	-0.0516773	0.428	0.519	2.33074e-18
Skp1a	2.65997e-27	-0.0516241	0.465	0.584	4.46023e-23
Ndufa7	1.23217e-11	-0.0512472	0.702	0.792	2.06611e-07
Med28	7.41732e-15	-0.0511691	0.559	0.658	1.24374e-10
Calm3	4.64635e-17	-0.0511329	0.565	0.641	7.791e-13
Atox1	8.63436e-13	-0.050401	0.812	0.886	1.44781e-08
Aprt	7.04432e-14	-0.0502161	0.472	0.54	1.18119e-09
Prelid1	1.7862e-22	-0.0497473	0.52	0.634	2.99511e-18
Scp2	1.99101e-12	-0.0495831	0.63	0.716	3.33852e-08
Sirt2	2.57191e-12	-0.0494473	0.679	0.766	4.31258e-08
Crlf2	1.96416e-13	-0.0492474	0.562	0.643	3.2935e-09
Tbca	7.52963e-14	-0.0492196	0.646	0.736	1.26257e-09
Anxa5	2.07296e-09	-0.0490516	0.341	0.387	3.47595e-05
Kif5b	1.39016e-14	-0.0488047	0.693	0.775	2.33101e-10
Smim27	1.23828e-18	-0.0485286	0.344	0.411	2.07635e-14
Tnfsf13b	1.40327e-36	-0.0484077	0.271	0.37	2.35301e-32
1810037I17Rik	2.77111e-11	-0.0483659	0.576	0.646	4.64659e-07
Nxt2	4.69177e-16	-0.0478825	0.475	0.532	7.86716e-12
Nedd8	6.8405e-13	-0.047648	0.717	0.817	1.14701e-08
Edf1	7.73114e-11	-0.0474798	0.698	0.802	1.29636e-06
Mybbp1a	6.69134e-27	-0.0469911	0.412	0.502	1.122e-22
Cox14	6.27412e-15	-0.0469761	0.548	0.632	1.05204e-10
Chd4	5.01764e-18	-0.0467921	0.538	0.64	8.41358e-14
Myl12a	1.14974e-11	-0.0463719	0.685	0.783	1.92788e-07
Chmp2a	9.15232e-16	-0.0463366	0.641	0.758	1.53466e-11
Ctbp1	5.31665e-16	-0.0462361	0.568	0.656	8.91496e-12
Blvrb	1.36718e-23	-0.0462084	0.519	0.632	2.29249e-19
Eif5b	1.34623e-19	-0.0461873	0.626	0.739	2.25736e-15
Psap	2.0286e-14	-0.0461252	0.999	0.999	3.40156e-10
Ubxn1	2.09477e-13	-0.0458008	0.651	0.749	3.51252e-09
mt-Co2	9.05114e-16	-0.0454173	0.226	0.27	1.5177e-11
Tmem134	6.61321e-23	-0.0449922	0.499	0.62	1.1089e-18
Vdac1	3.66342e-11	-0.0448867	0.664	0.753	6.14283e-07
Nop10	4.04966e-13	-0.0447424	0.578	0.645	6.79047e-09
Anxa6	2.42219e-21	-0.0445533	0.345	0.406	4.06154e-17
Capns1	6.22893e-12	-0.0445065	0.725	0.82	1.04447e-07
Tctex1d2	1.17675e-15	-0.0444142	0.393	0.451	1.97317e-11
Cenpx	4.6155e-16	-0.0442023	0.53	0.612	7.73927e-12
Taf10	2.31658e-13	-0.0439988	0.6	0.683	3.88444e-09
Hsp90ab1	1.67631e-11	-0.0438135	0.976	0.989	2.81084e-07
Gm14303	1.00431e-06	-0.043591	0.227	0.261	0.0168402
Srp14	4.10857e-13	-0.0434651	0.681	0.78	6.88925e-09
Eno1	3.36016e-09	-0.0433722	0.802	0.867	5.63432e-05
Cotl1	1.77432e-11	-0.0433456	0.836	0.911	2.97518e-07
Eif3a	1.78176e-13	-0.0432215	0.678	0.763	2.98766e-09
Sri	5.65213e-14	-0.0431627	0.577	0.656	9.47749e-10
Lst1	2.97509e-11	-0.0430639	0.645	0.735	4.98864e-07
Naa38	2.05941e-12	-0.0429334	0.522	0.583	3.45321e-08
Isyna1	3.10028e-19	-0.0428201	0.533	0.633	5.19855e-15
Hcfc1r1	8.80822e-19	-0.0428183	0.497	0.593	1.47696e-14
Rps27l	7.14867e-17	-0.0426603	0.605	0.703	1.19869e-12
Dcxr	4.43944e-15	-0.0424997	0.427	0.5	7.44405e-11
Cdc37	5.79799e-13	-0.042264	0.677	0.78	9.72207e-09
Gngt2	1.01072e-09	-0.0421862	0.775	0.851	1.69477e-05
Higd2a	2.88159e-12	-0.0421633	0.673	0.767	4.83185e-08
Bbx	7.97547e-24	-0.0420595	0.449	0.532	1.33733e-19
Myh9	1.47601e-09	-0.0417399	0.633	0.684	2.47498e-05
Lamp1	1.16836e-10	-0.041639	0.994	0.997	1.95911e-06
mt-Co3	6.04162e-15	-0.0415952	0.236	0.278	1.01306e-10
Mpnd	5.06121e-10	-0.0415707	0.388	0.422	8.48664e-06
Faap20	5.81195e-40	-0.0414384	0.352	0.464	9.74548e-36
Ptp4a2	2.07134e-10	-0.0412793	0.841	0.909	3.47323e-06
Nap1l1	3.26576e-08	-0.0412522	0.436	0.47	0.000547603
Ldhb	7.90113e-09	-0.0412169	0.953	0.979	0.000132486
Polr2f	5.06e-26	-0.0411512	0.432	0.53	8.48461e-22
Acadvl	1.31487e-12	-0.0409514	0.438	0.49	2.20477e-08
Anp32b	4.94969e-09	-0.0408522	0.543	0.595	8.29965e-05
Rps27rt	8.50955e-11	-0.0408478	0.266	0.308	1.42688e-06
Capzb	1.21069e-06	-0.0408187	0.877	0.942	0.0203009
Aes	9.08893e-11	-0.0407345	0.709	0.788	1.52403e-06
Mcrs1	6.55656e-29	-0.0407159	0.418	0.523	1.0994e-24
Epn1	5.85092e-11	-0.0404899	0.707	0.802	9.81082e-07
Atp6v1f	1.04223e-11	-0.0404226	0.79	0.87	1.74761e-07
Metap2	2.56263e-16	-0.0401531	0.656	0.774	4.29702e-12
Rrp1	1.31821e-10	-0.0401382	0.687	0.761	2.21038e-06
Plekhb2	2.87979e-19	-0.0400124	0.389	0.453	4.82883e-15
Arpc1b	4.55968e-08	-0.0398592	0.956	0.979	0.000764567
Anapc13	1.47134e-15	-0.0396508	0.514	0.611	2.46715e-11
Arl3	2.50963e-27	-0.0395689	0.408	0.487	4.20815e-23
Cryzl2	5.10035e-49	-0.0395339	0.317	0.435	8.55227e-45
Wdr83os	2.67487e-13	-0.0394877	0.666	0.762	4.48522e-09
Dynlt3	6.47357e-09	-0.0390645	0.516	0.561	0.000108549
Grcc10	3.37323e-16	-0.0390615	0.466	0.562	5.65624e-12
Sptssa	6.05406e-09	-0.0390013	0.71	0.78	0.000101514
Gm8093	6.61388e-08	-0.0389925	0.281	0.306	0.00110902
Prdx5	1.65864e-09	-0.0388661	0.785	0.866	2.78121e-05
Rnf7	1.05026e-06	-0.0388139	0.795	0.86	0.0176107
Tprgl	1.37171e-10	-0.0386305	0.7	0.803	2.30008e-06
Gars	7.96206e-18	-0.0384647	0.477	0.554	1.33508e-13
Tomm22	3.47469e-11	-0.0384623	0.69	0.768	5.82636e-07
Atp5g1	2.29854e-11	-0.0384491	0.687	0.783	3.85419e-07
Dap	3.06518e-18	-0.0382916	0.467	0.544	5.13969e-14
Hspa4	3.344e-13	-0.0378152	0.575	0.654	5.60722e-09
Add3	2.76189e-24	-0.0378135	0.465	0.558	4.63114e-20
Ctsb	1.96357e-07	-0.0376576	0.998	0.999	0.00329252
Anxa7	1.30253e-15	-0.0375792	0.489	0.562	2.18409e-11
Mtpn	8.25132e-15	-0.0372319	0.536	0.639	1.38358e-10
Hint1	5.8356e-12	-0.0369956	0.738	0.825	9.78513e-08
Snhg6	1.4921e-12	-0.0367712	0.285	0.326	2.50196e-08
Uqcrq	2.00744e-10	-0.0367656	0.676	0.778	3.36608e-06
Arpc3	9.05484e-09	-0.0365528	0.891	0.942	0.000151832
H2-DMa	3.15528e-10	-0.0365523	0.79	0.88	5.29077e-06
Ccni	2.16679e-12	-0.0362202	0.769	0.85	3.63328e-08
Lsm5	1.48866e-21	-0.0360649	0.38	0.467	2.49618e-17
Slirp	7.9021e-13	-0.0358986	0.429	0.496	1.32502e-08
Slc25a4	1.36346e-09	-0.0358758	0.729	0.831	2.28624e-05
Ppp1r14b	1.00715e-08	-0.0357747	0.818	0.889	0.000168878
Becn1	6.57673e-39	-0.0356373	0.421	0.538	1.10279e-34
Tbc1d9b	5.49146e-10	-0.0355665	0.473	0.513	9.20809e-06
Trmt112	1.63895e-12	-0.0355502	0.764	0.853	2.74819e-08
Tpt1-ps3	1.25705e-09	-0.0354815	0.353	0.37	2.10783e-05
Adh5	8.98407e-12	-0.0352551	0.626	0.724	1.50645e-07
Snrpd3	5.013e-14	-0.0350902	0.593	0.673	8.40579e-10
Hnrnpa1	3.29123e-16	-0.0349562	0.517	0.619	5.51874e-12
Hebp1	1.9319e-15	-0.034942	0.451	0.531	3.23941e-11
Gm10224	1.96744e-29	-0.0349296	0.204	0.272	3.299e-25
Gamt	4.66936e-32	-0.0347591	0.332	0.421	7.82958e-28
Tcof1	7.11683e-18	-0.034736	0.431	0.503	1.19335e-13
Gm11808	1.17802e-08	-0.0347225	0.195	0.228	0.000197531
Hnrnpc	2.30444e-13	-0.0346455	0.541	0.622	3.86409e-09
Ndrg2	1.23466e-12	-0.0345274	0.372	0.291	2.07027e-08
Zfas1	1.09451e-11	-0.034516	0.339	0.377	1.83527e-07
Gm9616	9.52832e-18	-0.0344045	0.234	0.279	1.59771e-13
Uba1	1.8521e-11	-0.0342664	0.425	0.48	3.1056e-07
Nrgn	2.4584e-12	-0.034237	0.289	0.319	4.12225e-08
Ndufs5	1.54699e-10	-0.0340903	0.489	0.559	2.59399e-06
Bcl7c	8.5402e-33	-0.0340366	0.349	0.446	1.43202e-28
Rtraf	5.13861e-09	-0.0340344	0.722	0.811	8.61642e-05
Ciao2a	4.18036e-13	-0.0339932	0.556	0.628	7.00962e-09
Atp5l	8.56636e-15	-0.0339821	0.382	0.457	1.43641e-10
Arpp19	5.87962e-13	-0.0339022	0.614	0.734	9.85895e-09
Sdhc	2.09274e-38	-0.0336887	0.382	0.506	3.50911e-34
Sem1	2.01803e-09	-0.0336258	0.743	0.836	3.38383e-05
S100a1	2.76403e-06	-0.033375	0.29	0.305	0.0463472
Pcbp2	3.24886e-12	-0.0333715	0.69	0.786	5.44769e-08
Lsm6	1.1116e-11	-0.0333421	0.571	0.657	1.86393e-07
Washc2	3.44352e-19	-0.0331331	0.514	0.594	5.77409e-15
Cic	1.59216e-22	-0.0330616	0.409	0.491	2.66974e-18
Dstn	8.17571e-10	-0.0330269	0.679	0.771	1.3709e-05
Btf3	4.2413e-08	-0.0329369	0.883	0.936	0.000711182
Ilrun	2.51457e-08	-0.0327059	0.363	0.394	0.000421642
Lamtor4	1.29274e-08	-0.0326708	0.809	0.891	0.000216766
Necap2	1.62974e-10	-0.0323989	0.658	0.762	2.73275e-06
Mrpl33	5.19027e-12	-0.032368	0.464	0.531	8.70305e-08
Ndufa5	7.11247e-12	-0.0323253	0.514	0.599	1.19262e-07
Cyb5b	3.16155e-09	-0.032179	0.357	0.388	5.30128e-05
Cct2	8.76873e-09	-0.0321493	0.694	0.778	0.000147034
Selenbp1	1.2462e-11	-0.0319475	0.365	0.397	2.08963e-07
Spop	2.04607e-07	-0.0317982	0.578	0.627	0.00343086
Rab5c	4.49501e-09	-0.031782	0.637	0.722	7.53724e-05
Rex1bd	4.15972e-16	-0.0316364	0.491	0.583	6.97501e-12
Eif3c	5.04404e-09	-0.0315736	0.765	0.845	8.45785e-05
Cyfip1	9.64235e-08	-0.0311826	0.969	0.984	0.00161683
Prpf8	1.48781e-12	-0.0310125	0.474	0.522	2.49477e-08
Rab31	3.90654e-15	-0.0309548	0.406	0.474	6.55048e-11
Smagp	8.88622e-10	-0.0308548	0.462	0.517	1.49004e-05
Pebp1	2.21865e-08	-0.0308396	0.763	0.826	0.000372023
Pld3	9.86606e-11	-0.0308183	0.589	0.691	1.65434e-06
Trappc2l	5.19e-10	-0.0307916	0.557	0.629	8.70259e-06
Pbrm1	7.15267e-13	-0.0307383	0.597	0.672	1.19936e-08
S100a13	2.90113e-15	-0.0305409	0.445	0.531	4.86462e-11
Gstm1	1.48362e-33	-0.0305046	0.278	0.339	2.48774e-29
Fabp5	4.82868e-13	-0.0304571	0.163	0.214	8.09673e-09
Pgls	1.02226e-10	-0.0298715	0.627	0.726	1.71412e-06
Rida	5.89935e-21	-0.0297175	0.357	0.409	9.89204e-17
Clta	2.21455e-06	-0.0296359	0.983	0.991	0.0371335
Nelfe	1.60441e-18	-0.0295641	0.397	0.461	2.69027e-14
Tns1	1.4631e-20	-0.0295551	0.345	0.418	2.45333e-16
Klk8	1.08899e-09	-0.0295294	0.675	0.77	1.82602e-05
Smarca2	7.22945e-20	-0.0295279	0.494	0.574	1.21223e-15
Tpd52	5.77133e-10	-0.0293586	0.617	0.7	9.67736e-06
Golgb1	3.39695e-14	-0.0292992	0.483	0.541	5.69601e-10
Hscb	1.93081e-21	-0.0292198	0.326	0.394	3.23759e-17
Zcchc17	1.89296e-24	-0.0291513	0.45	0.546	3.17412e-20
Gcsh	6.07311e-55	-0.0289493	0.289	0.402	1.01834e-50
Gng12	1.35299e-06	-0.0287965	0.452	0.494	0.022687
Gm5617	6.33762e-12	-0.0286761	0.384	0.429	1.06269e-07
Sparcl1	7.00053e-15	-0.0286552	0.224	0.163	1.17385e-10
Prdx1	1.0123e-06	-0.0285843	0.82	0.882	0.0169742
Txndc17	3.51552e-13	-0.0285087	0.587	0.675	5.89482e-09
Xlr	4.52719e-14	-0.0285024	0.55	0.636	7.59119e-10
Diaph2	4.12847e-16	-0.0284573	0.534	0.632	6.92262e-12
Dpm3	3.68952e-13	-0.0284362	0.572	0.674	6.18659e-09
Gmfg	5.26212e-10	-0.028431	0.608	0.691	8.82352e-06
Taldo1	4.39423e-09	-0.0283814	0.812	0.883	7.36825e-05
Pkig	1.25659e-06	-0.0283578	0.73	0.802	0.0210706
Usp5	3.77104e-16	-0.0281436	0.377	0.436	6.32329e-12
H2-Oa	3.29051e-16	-0.0281077	0.452	0.536	5.51753e-12
Ndufs2	1.03418e-08	-0.0279947	0.661	0.749	0.000173411
Suds3	2.8289e-19	-0.0279789	0.447	0.522	4.74349e-15
Kif1b	3.72619e-17	-0.0279195	0.436	0.502	6.24807e-13
Mrps21	1.18149e-09	-0.02789	0.575	0.656	1.98112e-05
Gpx4	1.72636e-07	-0.0278162	0.735	0.818	0.00289476
Polr2k	2.41508e-22	-0.0277088	0.436	0.547	4.0496e-18
Mrps33	5.97823e-12	-0.0276045	0.647	0.73	1.00243e-07
Eif2a	2.61406e-06	-0.0275623	0.529	0.56	0.0438326
Hsp90aa1	3.03106e-10	-0.0273246	0.658	0.744	5.08248e-06
Capn3	1.18561e-11	-0.0272889	0.623	0.714	1.98803e-07
Agfg2	2.89218e-32	-0.027259	0.327	0.405	4.84961e-28
Ddx10	4.05004e-12	-0.0270457	0.427	0.465	6.7911e-08
Fundc1	4.6099e-16	-0.026984	0.477	0.547	7.72988e-12
Gaa	3.67955e-16	-0.0269776	0.45	0.537	6.16987e-12
Gatd3a	6.33479e-23	-0.026931	0.387	0.465	1.06222e-18
Fundc2	1.19125e-13	-0.0268117	0.387	0.439	1.99749e-09
Rassf4	2.28508e-13	-0.0267782	0.636	0.717	3.83163e-09
Cap1	4.15309e-07	-0.0267005	0.799	0.869	0.00696391
Zbtb8os	3.65538e-36	-0.0266842	0.396	0.503	6.12935e-32
Cetn2	4.38911e-20	-0.0265881	0.415	0.501	7.35966e-16
Mctp1	6.41758e-18	-0.0265683	0.428	0.494	1.0761e-13
Rbpj	6.969e-15	-0.0265416	0.416	0.485	1.16856e-10
Aco2	2.2086e-16	-0.0265399	0.523	0.622	3.70338e-12
Psmb3	3.66071e-08	-0.0262981	0.675	0.78	0.000613827
Akr1b3	2.22525e-12	-0.0262368	0.613	0.697	3.73129e-08
BC029722	1.12842e-08	-0.0262127	0.386	0.415	0.000189213
Dynll2	2.1947e-20	-0.0259376	0.471	0.564	3.68008e-16
Dpp7	5.45643e-13	-0.025907	0.326	0.384	9.14934e-09
Dctpp1	8.75366e-18	-0.0259029	0.441	0.527	1.46781e-13
Arf3	3.5563e-16	-0.0258653	0.428	0.489	5.9632e-12
Pin4	1.76788e-20	-0.0257735	0.305	0.379	2.96438e-16
Emc10	2.27557e-08	-0.0257626	0.682	0.78	0.000381568
Abhd14a	1.26277e-06	-0.0257225	0.356	0.377	0.0211741
Snrpb	6.87098e-07	-0.0257059	0.773	0.858	0.0115213
Hk2	5.72033e-09	-0.0256337	0.778	0.851	9.59185e-05
Pdcd6ip	2.60192e-09	-0.0255696	0.534	0.594	4.3629e-05
Ccdc34	1.08368e-19	-0.0254696	0.364	0.429	1.81712e-15
Ctps2	2.27905e-09	-0.0253731	0.401	0.451	3.82151e-05
Tubb2b	4.53325e-17	-0.025246	0.528	0.601	7.60135e-13
Epb41l3	3.30661e-32	-0.0251314	0.267	0.345	5.54452e-28
2310040G24Rik	3.05991e-13	-0.0251109	0.344	0.391	5.13085e-09
Matk	6.22496e-20	-0.0250258	0.484	0.583	1.0438e-15
Ap2m1	2.91966e-11	-0.0249678	0.697	0.796	4.89568e-07
Jup	1.39232e-20	-0.0249483	0.36	0.427	2.33465e-16
Gm29216	2.28568e-12	-0.0248815	0.216	0.248	3.83262e-08
Cltb	5.97476e-20	-0.0248725	0.455	0.54	1.00185e-15
Tomm6	2.58474e-09	-0.0247877	0.327	0.36	4.3341e-05
Ndufb9	8.46197e-08	-0.0247226	0.706	0.796	0.0014189
Bet1	1.23025e-21	-0.0246918	0.462	0.541	2.06288e-17
H2-Ob	4.94076e-21	-0.024602	0.348	0.421	8.28467e-17
Trir	1.37554e-13	-0.0245655	0.571	0.669	2.30651e-09
Adssl1	2.65339e-13	-0.024535	0.321	0.364	4.44921e-09
Pex6	2.13226e-14	-0.0244345	0.492	0.554	3.57537e-10
Dnpep	3.97452e-21	-0.0243664	0.389	0.474	6.66447e-17
Arpc1a	8.09128e-08	-0.0243586	0.646	0.707	0.00135675
Pck2	1.98241e-37	-0.0243387	0.386	0.502	3.32411e-33
Ly9	8.78905e-16	-0.0241708	0.25	0.298	1.47375e-11
Myl12b	2.03098e-09	-0.024167	0.704	0.796	3.40555e-05
Btbd2	3.20105e-15	-0.0241499	0.331	0.39	5.36752e-11
Atpif1	1.25451e-07	-0.0241344	0.772	0.85	0.00210356
Ptpn11	7.14181e-14	-0.0240212	0.339	0.398	1.19754e-09
Sdc3	1.82366e-11	-0.0237249	0.207	0.242	3.05791e-07
Hcls1	9.47775e-08	-0.0236815	0.71	0.806	0.00158923
Galk1	1.41205e-27	-0.0236175	0.344	0.431	2.36772e-23
Lrmda	7.56506e-20	-0.0235941	0.295	0.351	1.26851e-15
Plek	8.38218e-09	-0.0235781	0.692	0.786	0.000140552
Tubgcp2	4.9122e-22	-0.0235147	0.359	0.421	8.23678e-18
Iah1	2.98665e-14	-0.0234962	0.426	0.485	5.00801e-10
Znfx1	1.9015e-12	-0.0234635	0.449	0.507	3.18844e-08
Camk1d	2.47677e-16	-0.0234599	0.46	0.551	4.15304e-12
Smim8	9.15334e-26	-0.0234224	0.329	0.406	1.53483e-21
Vps16	5.46375e-31	-0.0232172	0.338	0.42	9.16162e-27
Polr2l	3.90594e-07	-0.0231938	0.342	0.366	0.00654948
Eps15	9.1201e-15	-0.0231876	0.4	0.456	1.52926e-10
Cnp	4.96789e-09	-0.0231485	0.554	0.61	8.33016e-05
Aamp	6.83908e-08	-0.0230787	0.716	0.808	0.00114678
Hipk1	4.63175e-12	-0.0229092	0.4	0.449	7.76651e-08
Phf11b	1.94607e-13	-0.0227845	0.278	0.322	3.26317e-09
Map2k2	6.09238e-10	-0.0227381	0.679	0.783	1.02157e-05
Isoc1	5.47079e-16	-0.0227284	0.413	0.48	9.17343e-12
Ndufb11	5.2761e-08	-0.0227113	0.669	0.758	0.000884696
Ndufb5	2.55882e-08	-0.0226569	0.643	0.721	0.000429063
Fmnl2	4.55893e-35	-0.022511	0.25	0.334	7.64442e-31
Polr1d	1.73885e-07	-0.0224847	0.681	0.752	0.00291571
Tmem80	5.0748e-15	-0.0222835	0.332	0.368	8.50942e-11
Maged2	1.15845e-22	-0.0222791	0.382	0.467	1.9425e-18
Gtf3a	7.67775e-09	-0.0222784	0.451	0.498	0.00012874
Rnf187	3.56902e-09	-0.0222148	0.707	0.796	5.98453e-05
Maged1	2.62123e-17	-0.022188	0.464	0.533	4.39528e-13
Nol7	6.85925e-10	-0.0220797	0.598	0.699	1.15016e-05
Uba2	2.348e-14	-0.0219883	0.617	0.72	3.93713e-10
Vim	1.91808e-40	-0.0219742	0.257	0.332	3.21624e-36
Jak3	1.23432e-19	-0.021924	0.334	0.39	2.06971e-15
Mgst3	4.91298e-16	-0.0219188	0.383	0.434	8.23808e-12
Hk3	2.1268e-14	-0.0218999	0.448	0.512	3.56622e-10
Camk2a	7.89221e-51	-0.0218591	0.165	0.249	1.32337e-46
Iqgap1	1.97853e-09	-0.0218482	0.312	0.337	3.3176e-05
Enoph1	6.38504e-11	-0.0218335	0.444	0.484	1.07064e-06
Dgkz	4.46925e-14	-0.0217048	0.373	0.452	7.49404e-10
Pbdc1	6.05484e-19	-0.02167	0.323	0.384	1.01528e-14
Sf3b5	1.00886e-11	-0.0216568	0.571	0.656	1.69166e-07
Aip	2.38765e-14	-0.0215506	0.485	0.564	4.00362e-10
Ndufb10	1.3979e-10	-0.0215466	0.657	0.765	2.34399e-06
Amfr	3.48929e-13	-0.0213952	0.635	0.725	5.85084e-09
Ubr4	5.64725e-12	-0.0213558	0.396	0.434	9.46931e-08
Zmat2	4.65149e-16	-0.0213393	0.48	0.57	7.79961e-12
Pmm1	7.43281e-10	-0.0212384	0.259	0.291	1.24633e-05
Slfn2	3.14982e-14	-0.0212246	0.298	0.346	5.28161e-10
Plin3	3.79595e-08	-0.0212238	0.375	0.395	0.000636505
Acly	1.50548e-10	-0.021168	0.486	0.546	2.5244e-06
Epsti1	6.18211e-13	-0.0209237	0.527	0.602	1.03662e-08
Ttll12	8.13516e-36	-0.0207329	0.24	0.308	1.3641e-31
Ppp2r1a	3.76785e-13	-0.0207085	0.516	0.59	6.31793e-09
2010320M18Rik	1.35434e-26	-0.020701	0.265	0.329	2.27095e-22
Padi2	6.18837e-21	-0.0206772	0.36	0.423	1.03767e-16
Il11ra1	2.29031e-16	-0.0206075	0.522	0.62	3.8404e-12
Cfh	1.39316e-06	-0.0205057	0.947	0.965	0.0233606
Arsg	8.31799e-33	-0.0204294	0.335	0.422	1.39476e-28
Rassf3	2.38257e-12	-0.0204173	0.318	0.359	3.9951e-08
Lars2	1.8941e-23	-0.0203746	0.211	0.27	3.17602e-19
Timm17b	2.22045e-10	-0.0203674	0.458	0.528	3.72324e-06
Slc25a46	2.38037e-44	-0.0203654	0.378	0.489	3.9914e-40
Scyl2	3.62182e-17	-0.0203652	0.322	0.371	6.07306e-13
Smdt1	4.00251e-07	-0.0203137	0.673	0.748	0.00671142
Nab1	5.67284e-17	-0.0199429	0.316	0.367	9.51222e-13
Gga2	6.70512e-09	-0.0199425	0.346	0.374	0.000112431
Ulk4	3.539e-93	-0.019819	0.175	0.312	5.93419e-89
St8sia6	7.54295e-49	-0.0197826	0.204	0.301	1.2648e-44
Jak1	1.53021e-06	-0.0197804	0.762	0.843	0.0256586
D8Ertd738e	1.21092e-06	-0.0197422	0.683	0.763	0.0203047
Zfp106	5.96898e-10	-0.0196579	0.434	0.483	1.00088e-05
Cdc42bpb	1.09147e-19	-0.0196385	0.321	0.378	1.83018e-15
Mlf2	4.87947e-10	-0.0196078	0.576	0.658	8.1819e-06
App	4.67619e-08	-0.0195895	0.651	0.73	0.000784104
Parp8	2.84512e-27	-0.0195871	0.403	0.491	4.7707e-23
Fbl	2.37855e-14	-0.0195349	0.563	0.647	3.98835e-10
Gm28437	1.79105e-21	-0.0195175	0.225	0.276	3.00323e-17
Rad50	8.38622e-16	-0.0193953	0.412	0.478	1.4062e-11
Pcbd2	1.44731e-19	-0.0192525	0.363	0.433	2.42684e-15
Dctn1	1.95952e-08	-0.0191639	0.389	0.435	0.000328572
Hps1	1.25627e-38	-0.0191052	0.357	0.451	2.10651e-34
Ctnnbl1	4.83544e-26	-0.0190797	0.333	0.412	8.10806e-22
AU020206	1.10279e-21	-0.0190606	0.36	0.453	1.84916e-17
Amz1	4.76314e-27	-0.019043	0.433	0.541	7.98684e-23
Eid1	4.06622e-09	-0.0190396	0.469	0.517	6.81824e-05
Zc3h13	2.04207e-09	-0.0189544	0.457	0.503	3.42415e-05
Dynlt1f	7.67855e-25	-0.0189106	0.339	0.415	1.28754e-20
Qars	6.00902e-10	-0.018907	0.465	0.512	1.00759e-05
Exoc7	5.91819e-19	-0.0189037	0.43	0.51	9.92362e-15
Emc2	2.21684e-18	-0.0189033	0.518	0.604	3.7172e-14
Ttyh1	1.10314e-43	-0.0187905	0.206	0.29	1.84975e-39
Usp25	3.45545e-13	-0.018776	0.382	0.441	5.7941e-09
Ifi204	7.59731e-07	-0.0187452	0.229	0.243	0.0127392
Pctp	2.46238e-08	-0.0187276	0.296	0.314	0.000412891
Atp1a2	7.09493e-10	-0.0187135	0.352	0.281	1.18968e-05
Golph3	1.46243e-13	-0.0186458	0.361	0.41	2.45221e-09
Rpl28-ps1	4.56283e-12	-0.0185756	0.302	0.328	7.65095e-08
Swi5	2.69566e-12	-0.0185695	0.646	0.749	4.52008e-08
Nol8	5.48839e-10	-0.0184691	0.345	0.374	9.20294e-06
Shkbp1	6.8915e-26	-0.0184102	0.396	0.498	1.15557e-21
Slc25a39	9.04297e-12	-0.0183127	0.538	0.596	1.51633e-07
Atp1a3	1.14158e-15	-0.0182813	0.126	0.169	1.9142e-11
Mib1	3.84889e-19	-0.0182571	0.383	0.445	6.45381e-15
Spr	2.90739e-15	-0.0180749	0.484	0.55	4.87512e-11
Gm2000	2.2883e-08	-0.0180641	0.25	0.269	0.000383702
Arl2	2.86759e-13	-0.0180537	0.392	0.451	4.80838e-09
Psmb9	7.9618e-13	-0.0180247	0.562	0.67	1.33504e-08
Nbr1	4.58478e-15	-0.0179827	0.434	0.501	7.68775e-11
Ptpa	4.59295e-11	-0.017924	0.531	0.606	7.70147e-07
Lztr1	1.08899e-10	-0.0178292	0.377	0.413	1.82602e-06
Rab11fip5	2.69588e-09	-0.0177136	0.333	0.376	4.52045e-05
Npepps	3.72338e-18	-0.0177116	0.472	0.561	6.24336e-14
Desi1	1.37912e-18	-0.0176545	0.334	0.393	2.3125e-14
Ndufa8	1.13007e-08	-0.0176227	0.634	0.71	0.000189489
Rcc2	4.59201e-23	-0.0176034	0.431	0.518	7.69988e-19
Fam120a	1.95251e-18	-0.0175198	0.437	0.513	3.27397e-14
Pcna	2.18634e-30	-0.0173211	0.377	0.473	3.66605e-26
Plekhg5	5.39295e-34	-0.017317	0.326	0.388	9.0429e-30
Dohh	1.04674e-06	-0.0172776	0.422	0.454	0.0175517
Tax1bp3	5.92065e-09	-0.0172707	0.488	0.54	9.92775e-05
Ranbp1	9.80204e-10	-0.0172134	0.651	0.721	1.64361e-05
Pet100	1.24509e-17	-0.0171941	0.404	0.497	2.08777e-13
Atad3a	2.12961e-17	-0.0171119	0.396	0.459	3.57092e-13
Clgn	9.47553e-19	-0.0170477	0.366	0.423	1.58886e-14
Gm6274	6.97053e-08	-0.0170039	0.337	0.351	0.00116882
Nfkb2	2.57895e-14	-0.0169864	0.356	0.398	4.32438e-10
Gm5292	9.946e-15	-0.0168235	0.209	0.251	1.66775e-10
Cdk2ap2	9.0524e-09	-0.0167767	0.635	0.717	0.000151791
Cenpa	9.14495e-09	-0.0167325	0.311	0.328	0.000153343
Man2b2	6.5616e-11	-0.0166953	0.554	0.629	1.10025e-06
Pcsk1n	2.43249e-12	-0.0166639	0.242	0.275	4.07881e-08
Spata13	4.37866e-20	-0.0166433	0.454	0.565	7.34214e-16
Cat	9.04275e-22	-0.0166209	0.37	0.446	1.51629e-17
Txnrd2	1.58916e-09	-0.0165601	0.45	0.506	2.66471e-05
Arl2bp	2.89157e-07	-0.0164739	0.327	0.347	0.00484859
Wdr24	2.76135e-72	-0.0164722	0.164	0.277	4.63024e-68
Tpr	3.26207e-09	-0.0164351	0.686	0.766	5.46984e-05
Gsn	4.51092e-12	-0.0164023	0.323	0.246	7.5639e-08
Trim12c	1.07988e-15	-0.0163395	0.418	0.483	1.81074e-11
Tnfsf8	4.44573e-31	-0.0163364	0.194	0.257	7.45459e-27
1700025G04Rik	6.90876e-14	-0.0162937	0.304	0.339	1.15846e-09
Cnih2	2.01183e-24	-0.016259	0.13	0.203	3.37344e-20
Tbc1d16	4.67459e-13	-0.0162024	0.54	0.63	7.83835e-09
Mrpl23-ps1	3.77442e-07	-0.0161925	0.246	0.271	0.00632895
2310039H08Rik	1.7332e-19	-0.0161908	0.369	0.407	2.90623e-15
Baz1b	6.35206e-07	-0.0161344	0.517	0.553	0.0106511
Thoc5	1.27475e-13	-0.0161131	0.416	0.456	2.1375e-09
G6pdx	1.83574e-12	-0.0160679	0.329	0.373	3.07817e-08
Ppih	8.97537e-36	-0.0160437	0.279	0.36	1.50499e-31
Imp3	4.75712e-13	-0.0159383	0.543	0.614	7.97674e-09
Ruvbl2	2.79366e-15	-0.0158964	0.392	0.455	4.68441e-11
Elof1	5.01124e-12	-0.0158793	0.427	0.483	8.40286e-08
Klf13	3.16012e-12	-0.0158691	0.575	0.657	5.29889e-08
Mrc2	2.62909e-07	-0.0158197	0.293	0.314	0.00440846
Sars	7.83801e-16	-0.0157428	0.551	0.66	1.31428e-11
Fam174a	1.30879e-11	-0.0156975	0.615	0.703	2.19458e-07
Bdp1	1.78686e-19	-0.0156791	0.403	0.465	2.99621e-15
Fxyd5	1.53579e-07	-0.0156358	0.304	0.245	0.00257521
Ptn	8.1524e-15	-0.0155606	0.349	0.355	1.36699e-10
Sfmbt1	1.02758e-08	-0.0155575	0.432	0.47	0.000172305
Klhl21	1.92025e-10	-0.0155463	0.198	0.224	3.21987e-06
C1qbp	4.10657e-10	-0.015541	0.619	0.687	6.8859e-06
Cep104	1.0995e-36	-0.0155306	0.27	0.348	1.84364e-32
Aktip	1.20506e-10	-0.0154559	0.429	0.466	2.02064e-06
Lrwd1	8.28372e-17	-0.0153807	0.449	0.518	1.38901e-12
2310009A05Rik	7.16868e-07	-0.0153599	0.462	0.508	0.0120204
Tmem141	1.95121e-11	-0.0153346	0.485	0.564	3.27179e-07
1190007I07Rik	1.61062e-18	-0.0153325	0.337	0.398	2.70068e-14
Abcb1b	4.52534e-29	-0.0152946	0.276	0.355	7.58809e-25
Creb3l1	6.21139e-52	-0.0152767	0.168	0.259	1.04153e-47
Vwa7	5.39335e-53	-0.0152015	0.251	0.338	9.04356e-49
Tsacc	8.00263e-63	-0.0151891	0.231	0.336	1.34188e-58
Sulf2	6.54133e-53	-0.0150959	0.176	0.276	1.09685e-48
Uhmk1	1.94328e-13	-0.0149957	0.308	0.347	3.2585e-09
Ptprs	6.20558e-21	-0.0149729	0.372	0.443	1.04055e-16
Ccndbp1	1.42124e-08	-0.0149578	0.439	0.491	0.000238313
Nfe2l2	1.41176e-06	-0.0148686	0.851	0.913	0.0236724
Ankrd13a	2.1123e-12	-0.0147725	0.411	0.468	3.54191e-08
Fam149a	1.50475e-06	-0.0147609	0.351	0.294	0.0252316
Dact3	4.70071e-11	-0.0147173	0.307	0.335	7.88215e-07
Msl3	2.90538e-16	-0.0147049	0.385	0.447	4.87174e-12
Smarcd2	2.70149e-10	-0.0146757	0.499	0.553	4.52986e-06
Clcn4	8.30057e-11	-0.014656	0.65	0.76	1.39184e-06
Banf1	2.68118e-19	-0.0146063	0.416	0.488	4.4958e-15
Slc25a1	4.33183e-09	-0.0146045	0.326	0.357	7.26361e-05
Syt1	8.51883e-36	-0.0145893	0.323	0.366	1.42844e-31
Ctdnep1	5.37402e-15	-0.0145518	0.547	0.639	9.01116e-11
Mrc1	8.40302e-13	-0.0145356	0.381	0.39	1.40902e-08
Irak3	1.324e-33	-0.0145086	0.202	0.275	2.22008e-29
Ccdc85c	1.29782e-15	-0.0145061	0.264	0.303	2.17619e-11
Kansl2	7.39805e-15	-0.0144724	0.461	0.522	1.2405e-10
Dhx8	2.87295e-28	-0.0144001	0.37	0.457	4.81736e-24
Bphl	2.95343e-09	-0.0143008	0.387	0.427	4.95232e-05
Noc2l	1.4427e-19	-0.0142555	0.521	0.605	2.41912e-15
Mpp1	1.22767e-08	-0.0142299	0.489	0.528	0.000205856
Vps35l	1.12823e-08	-0.0142274	0.51	0.566	0.000189181
Dusp27	4.08527e-83	-0.0142246	0.255	0.375	6.85018e-79
Mon1b	8.23238e-07	-0.0141703	0.301	0.316	0.0138041
Slc44a1	2.57793e-42	-0.0141407	0.235	0.325	4.32268e-38
Lgals3	1.19593e-22	-0.0141406	0.258	0.309	2.00533e-18
Mdc1	2.59984e-06	-0.0141196	0.325	0.338	0.0435942
Myo1g	4.14651e-24	-0.0141037	0.295	0.353	6.95287e-20
Trim28	2.73754e-07	-0.0140042	0.605	0.656	0.00459031
Fbh1	2.46462e-14	-0.0139956	0.364	0.416	4.13268e-10
Kcnj9	1.37912e-21	-0.0139782	0.259	0.308	2.31251e-17
Gm20707	1.78182e-23	-0.0139757	0.253	0.31	2.98775e-19
Shprh	5.14394e-28	-0.0139725	0.362	0.436	8.62536e-24
Gm26917	9.77096e-16	-0.013897	0.47	0.571	1.63839e-11
Higd1a	5.63745e-18	-0.0138935	0.454	0.542	9.45288e-14
Pilra	1.13079e-15	-0.013871	0.338	0.402	1.89611e-11
Sergef	7.05266e-35	-0.0138422	0.279	0.36	1.18259e-30
Vps35	1.56753e-09	-0.0138304	0.641	0.729	2.62844e-05
Ddx54	3.81265e-14	-0.0137636	0.495	0.568	6.39306e-10
Dcaf11	7.82247e-19	-0.0137516	0.403	0.474	1.31167e-14
Gm26526	1.23939e-31	-0.0136677	0.308	0.382	2.07821e-27
Pfdn4	7.88453e-09	-0.0136619	0.454	0.489	0.000132208
Pole4	6.97026e-27	-0.0136556	0.404	0.499	1.16877e-22
Fbxo31	5.24433e-18	-0.0136487	0.289	0.34	8.79369e-14
Mzt2	1.01217e-07	-0.0136347	0.583	0.648	0.00169721
Pitrm1	8.32612e-54	-0.013627	0.249	0.348	1.39612e-49
Ctnna1	2.63579e-14	-0.0136102	0.424	0.489	4.41969e-10
Sel1l	1.74398e-21	-0.0135535	0.525	0.62	2.92431e-17
Gm5644	1.88429e-44	-0.0135416	0.219	0.296	3.15957e-40
Ash2l	4.01566e-23	-0.0135262	0.436	0.526	6.73346e-19
Lpgat1	5.80892e-29	-0.0134868	0.416	0.51	9.7404e-25
Gm33370	2.30491e-67	-0.0134814	0.218	0.321	3.86487e-63
AC132253.4	3.96129e-51	-0.0134657	0.22	0.307	6.64228e-47
Ide	5.68738e-07	-0.0134349	0.43	0.458	0.0095366
Gm36738	1.0299e-07	-0.013289	0.373	0.314	0.00172693
Pfkm	4.41766e-11	-0.0132682	0.322	0.343	7.40753e-07
Nipal3	1.00629e-08	-0.0132465	0.293	0.315	0.000168735
Rell1	1.53321e-39	-0.013224	0.224	0.298	2.57088e-35
Ogfod2	4.48008e-29	-0.0132221	0.259	0.331	7.51219e-25
Acaa1a	2.48337e-08	-0.0131807	0.614	0.699	0.000416412
Gm42971	5.52565e-12	-0.0131695	0.335	0.359	9.26541e-08
2510002D24Rik	1.70031e-13	-0.0131674	0.351	0.396	2.85107e-09
Mvp	4.40508e-13	-0.0131206	0.431	0.491	7.38644e-09
Anapc15	1.03262e-24	-0.0130828	0.301	0.368	1.7315e-20
Krt10	2.89547e-09	-0.0130565	0.244	0.254	4.85512e-05
Tbl1x	6.16997e-17	-0.0130322	0.524	0.618	1.03458e-12
Mrtfa	1.16768e-06	-0.0129866	0.341	0.356	0.0195796
Sart3	3.32087e-11	-0.012941	0.431	0.473	5.56843e-07
Ago1	4.00721e-13	-0.012938	0.441	0.497	6.71929e-09
Uqcrb	3.55125e-07	-0.0129351	0.736	0.822	0.00595474
Ttc9	1.12587e-25	-0.0128859	0.246	0.305	1.88785e-21
Ndrg3	4.5754e-09	-0.0128777	0.448	0.484	7.67204e-05
Snx25	5.16581e-23	-0.0128694	0.322	0.367	8.66203e-19
Gm3667	7.78873e-53	-0.0128332	0.177	0.267	1.30601e-48
Ep400	1.46037e-14	-0.0128314	0.469	0.533	2.44875e-10
Slc41a3	5.64094e-22	-0.012774	0.366	0.441	9.45873e-18
Ctdsp2	1.29333e-21	-0.012694	0.368	0.433	2.16865e-17
Akap7	1.37933e-35	-0.0126903	0.273	0.358	2.31285e-31
Ppp1r9b	3.24221e-13	-0.0126834	0.372	0.433	5.43654e-09
Nhlrc1	1.14201e-19	-0.0126311	0.315	0.352	1.91492e-15
Ddx31	1.80058e-14	-0.0126257	0.381	0.435	3.01921e-10
Gm7808	6.4096e-18	-0.0126191	0.316	0.226	1.07476e-13
Fam20c	8.84749e-11	-0.0126131	0.22	0.245	1.48355e-06
Rif1	5.66288e-12	-0.0125263	0.453	0.499	9.49552e-08
Gm11131	6.13384e-08	-0.0125104	0.291	0.311	0.00102852
Prune1	1.11189e-75	-0.0125019	0.253	0.374	1.86441e-71
Ywhaq	5.4309e-08	-0.0124844	0.635	0.73	0.000910653
Stx17	3.74408e-14	-0.0124744	0.346	0.394	6.27808e-10
Prelid2	3.40926e-16	-0.0124559	0.32	0.364	5.71666e-12
Gbp9	3.91553e-25	-0.0124465	0.35	0.406	6.56556e-21
Hmgb1-ps8	4.84462e-22	-0.0124191	0.336	0.386	8.12345e-18
Upp2	9.68074e-07	-0.012392	0.341	0.354	0.0162327
Cln6	2.15884e-07	-0.012376	0.309	0.329	0.00361994
Rnf40	2.96864e-13	-0.0123506	0.329	0.365	4.97781e-09
Slc25a32	3.10681e-11	-0.0123454	0.372	0.395	5.20949e-07
Gm9320	6.01721e-15	-0.0122946	0.259	0.298	1.00897e-10
Uqcrc1	1.63719e-08	-0.0122622	0.667	0.757	0.000274524
Psmd10	2.15334e-13	-0.0122279	0.394	0.452	3.61072e-09
Zfp777	1.18503e-47	-0.0122136	0.255	0.344	1.98705e-43
Eif3b	1.69317e-08	-0.0121957	0.542	0.591	0.00028391
Gba	2.99703e-12	-0.0121334	0.434	0.493	5.02541e-08
Ssrp1	2.81058e-10	-0.0121264	0.573	0.633	4.71278e-06
Eif2ak4	2.55303e-28	-0.0121243	0.283	0.353	4.28093e-24
Bloc1s1	2.91813e-06	-0.0120829	0.253	0.271	0.0489312
Ap1b1	8.96981e-10	-0.0120245	0.382	0.431	1.50406e-05
Txn1	3.80645e-08	-0.0120128	0.474	0.53	0.000638265
Eif4ebp1	1.96555e-21	-0.0120125	0.436	0.517	3.29584e-17
Rock1	4.77678e-09	-0.0120117	0.59	0.662	8.0097e-05
Polr2i	3.36293e-13	-0.0119483	0.435	0.511	5.63896e-09
Tfdp1	5.36261e-15	-0.0119314	0.3	0.345	8.99203e-11
Gm11696	2.57898e-13	-0.0119299	0.293	0.328	4.32443e-09
Sec23a	2.60733e-11	-0.0119066	0.403	0.437	4.37197e-07
Rufy1	1.18311e-23	-0.011893	0.329	0.408	1.98384e-19
Erh	3.10971e-11	-0.0118756	0.571	0.656	5.21436e-07
1110025M09Rik	8.71859e-31	-0.0118291	0.279	0.346	1.46193e-26
Gm1673	1.00008e-11	-0.0117543	0.192	0.226	1.67693e-07
Stk11	1.85618e-14	-0.0116753	0.468	0.53	3.11245e-10
Hpca	1.51381e-07	-0.0116545	0.301	0.239	0.00253835
Trak1	3.68148e-15	-0.0116467	0.254	0.295	6.17311e-11
Cyp4f16	5.50825e-17	-0.0116317	0.243	0.285	9.23624e-13
Trpm7	2.12192e-23	-0.0116194	0.423	0.514	3.55803e-19
Trim25	3.59993e-12	-0.0116023	0.314	0.35	6.03636e-08
Gm33869	2.7208e-06	-0.0116011	0.33	0.347	0.0456225
Tusc2	2.19399e-13	-0.011571	0.401	0.456	3.67889e-09
Eml2	1.48056e-24	-0.0115653	0.115	0.176	2.48261e-20
Fabp7	1.52277e-42	-0.011518	0.094	0.165	2.55338e-38
Znhit1	5.0355e-10	-0.0115025	0.479	0.531	8.44353e-06
Ryk	1.64248e-12	-0.0114797	0.411	0.467	2.75411e-08
Smyd2	4.19601e-18	-0.0114721	0.329	0.362	7.03586e-14
Nipsnap1	4.47875e-18	-0.0114602	0.227	0.266	7.50997e-14
Gclm	7.90323e-14	-0.0114149	0.411	0.477	1.32521e-09
Rnf10	9.19631e-09	-0.0113835	0.553	0.611	0.000154204
Gstm5	9.59057e-13	-0.011351	0.351	0.39	1.60815e-08
Cacfd1	2.4637e-14	-0.0113317	0.33	0.358	4.13114e-10
Rxrb	5.84872e-10	-0.0112764	0.557	0.641	9.80713e-06
Scand1	8.57975e-08	-0.0112711	0.66	0.75	0.00143865
Ece1	2.22671e-07	-0.0112545	0.316	0.331	0.00373375
Lilra5	2.01845e-11	-0.0112213	0.385	0.426	3.38454e-07
Jrk	6.13015e-44	-0.011089	0.19	0.263	1.0279e-39
Noc4l	1.24778e-27	-0.0110809	0.376	0.441	2.09228e-23
Tmem29	3.45272e-20	-0.0110573	0.317	0.366	5.78952e-16
Cadm1	6.52991e-10	-0.01103	0.533	0.593	1.09493e-05
Gm5614	3.8576e-12	-0.0110289	0.158	0.19	6.46842e-08
Rbm17	1.90794e-07	-0.0109996	0.448	0.492	0.00319923
Samd9l	6.82855e-15	-0.0109758	0.197	0.238	1.14501e-10
Ftl1-ps1	2.63355e-17	-0.0109544	0.219	0.26	4.41594e-13
Egln1	4.82547e-08	-0.0109364	0.519	0.57	0.000809135
2510009E07Rik	5.13893e-18	-0.0108963	0.376	0.444	8.61696e-14
Timm8a1	5.06351e-07	-0.0108632	0.328	0.347	0.0084905
Ipcef1	1.36251e-11	-0.0108548	0.292	0.316	2.28465e-07
Wdr3	1.96612e-06	-0.0108211	0.379	0.401	0.0329679
Cenpv	1.36075e-18	-0.010813	0.367	0.42	2.28171e-14
Pik3cg	2.17735e-09	-0.0107953	0.543	0.63	3.65099e-05
Gatad1	3.79399e-16	-0.0107613	0.453	0.517	6.36176e-12
Kat2b	3.25658e-47	-0.0107455	0.293	0.393	5.46064e-43
Zfp629	1.54744e-06	-0.010735	0.341	0.367	0.0259475
Ccdc82	6.26103e-28	-0.0107092	0.275	0.354	1.04985e-23
Olfm1	1.02561e-14	-0.0106986	0.178	0.229	1.71975e-10
Mt2	3.16216e-08	-0.010679	0.389	0.312	0.000530231
Dcun1d2	2.09874e-15	-0.0106676	0.377	0.425	3.51917e-11
Rfc4	6.0057e-11	-0.0106664	0.313	0.343	1.00704e-06
Atg16l2	9.21509e-66	-0.010641	0.205	0.308	1.54519e-61
Mrps16	5.05277e-24	-0.0106343	0.447	0.559	8.47248e-20
Shq1	1.10147e-15	-0.0106219	0.331	0.37	1.84694e-11
Brd9	2.51019e-11	-0.010613	0.484	0.563	4.20908e-07
Cdc14b	7.87331e-17	-0.0106056	0.283	0.316	1.3202e-12
Wrap53	5.2634e-15	-0.0106035	0.274	0.31	8.82566e-11
Stk40	1.6497e-12	-0.0105846	0.304	0.355	2.76622e-08
Rora	1.51044e-08	-0.0105609	0.287	0.308	0.00025327
Mmab	1.78202e-11	-0.0105483	0.293	0.315	2.98809e-07
Ola1	2.14752e-08	-0.0105291	0.487	0.545	0.000360096
Plxna4os1	1.00827e-14	-0.0104941	0.414	0.48	1.69067e-10
Foxo1	5.74915e-22	-0.0104589	0.366	0.432	9.64017e-18
Rpl23a-ps3	3.11794e-43	-0.0104512	0.154	0.235	5.22816e-39
Cyp27a1	1.70228e-35	-0.0104472	0.361	0.454	2.85438e-31
Gm11423	4.78164e-20	-0.0104407	0.248	0.293	8.01785e-16
Aggf1	2.52774e-09	-0.0104394	0.456	0.504	4.23851e-05
Gm33142	1.01988e-32	-0.0104324	0.215	0.276	1.71014e-28
9930021J03Rik	1.47663e-15	-0.010425	0.488	0.568	2.47601e-11
Ttc38	1.60516e-36	-0.010413	0.258	0.334	2.69153e-32
Fbxo36	3.92005e-25	-0.0103956	0.28	0.334	6.57314e-21
Sap18	3.52849e-08	-0.0103487	0.571	0.648	0.000591657
Snrpb2	9.99965e-13	-0.0103361	0.524	0.604	1.67674e-08
Pdxk	5.3369e-43	-0.0103341	0.279	0.361	8.94892e-39
Vwa5a	2.93804e-12	-0.0103279	0.506	0.584	4.9265e-08
Gm47794	6.71526e-64	-0.0102952	0.187	0.28	1.12601e-59
Sort1	1.14399e-10	-0.0102855	0.551	0.64	1.91824e-06
Flot1	4.7342e-16	-0.0102614	0.49	0.585	7.9383e-12
Ccdc167	1.55216e-26	-0.0102575	0.265	0.328	2.60266e-22
Naip5	1.66181e-36	-0.0102556	0.275	0.36	2.78652e-32
Gm48582	2.8785e-18	-0.0102372	0.33	0.373	4.82667e-14
Zfp958	8.66776e-12	-0.0102231	0.358	0.389	1.45341e-07
Ankrd24	1.29936e-27	-0.0101918	0.282	0.346	2.17877e-23
Got1	3.02017e-17	-0.0101736	0.367	0.438	5.06422e-13
Galnt3	9.42967e-39	-0.0101634	0.305	0.375	1.58117e-34
Mcm3	1.52684e-09	-0.0101522	0.494	0.54	2.5602e-05
Paox	4.39785e-12	-0.0101432	0.31	0.349	7.37432e-08
Rcbtb1	2.3412e-06	-0.0101145	0.319	0.342	0.0392572
Haghl	7.46197e-07	-0.0101097	0.409	0.437	0.0125122
Scimp	4.04068e-39	-0.0101085	0.232	0.307	6.77542e-35
Kank3	1.76429e-33	-0.0100415	0.3	0.364	2.95836e-29
Copg2	3.87429e-07	-0.0100176	0.464	0.502	0.00649641
1810044D09Rik	5.63936e-07	-0.0100135	0.278	0.293	0.00945607
Arhgap9	1.37196e-06	-0.00999958	0.478	0.511	0.023005
Mmachc	1.14763e-10	-0.0099919	0.322	0.344	1.92435e-06
Jmjd7	6.47189e-33	-0.00997158	0.262	0.333	1.08521e-28
Atg4a	6.63566e-22	-0.00996712	0.28	0.331	1.11267e-17
Alg14	1.1796e-23	-0.00990699	0.336	0.397	1.97796e-19
Cebpzos	6.47933e-07	-0.00988492	0.667	0.763	0.0108645
Appl2	2.16566e-23	-0.00984055	0.391	0.461	3.63138e-19
Arl5a	2.49653e-20	-0.00981238	0.29	0.363	4.18619e-16
Gm7290	1.52299e-13	-0.00979312	0.356	0.28	2.55375e-09
Endog	6.33024e-07	-0.00977297	0.311	0.326	0.0106145
Sema4c	3.93647e-25	-0.0097708	0.429	0.53	6.60067e-21
Cenpf	4.14688e-45	-0.00974653	0.207	0.287	6.95349e-41
Slc25a30	1.12372e-11	-0.00973073	0.328	0.363	1.88425e-07
Aldh18a1	6.40295e-13	-0.0097128	0.331	0.361	1.07365e-08
Rgs7bp	9.59582e-12	-0.00970963	0.398	0.433	1.60903e-07
Cox6a2	9.54055e-09	-0.00968984	0.211	0.235	0.000159976
Commd4	1.41283e-07	-0.00968662	0.5	0.564	0.00236903
Vmac	1.96852e-33	-0.00967329	0.261	0.329	3.30082e-29
Ofd1	5.56049e-25	-0.00965984	0.288	0.35	9.32382e-21
Strip1	3.00955e-26	-0.00961592	0.371	0.44	5.04641e-22
Cntrob	1.76381e-39	-0.00959023	0.185	0.253	2.95755e-35
Gm43430	2.02812e-28	-0.00958578	0.337	0.39	3.40074e-24
Cntln	1.76152e-13	-0.00956801	0.239	0.269	2.95372e-09
Fes	6.34306e-08	-0.00955793	0.66	0.75	0.0010636
Rbck1	4.36106e-09	-0.00952518	0.476	0.542	7.31263e-05
Tmem38a	2.31932e-29	-0.00951873	0.214	0.277	3.88903e-25
Ids	8.78284e-17	-0.009503	0.3	0.36	1.47271e-12
Gm5905	3.32178e-12	-0.00949863	0.347	0.275	5.56997e-08
Cpsf4	1.67746e-21	-0.00947477	0.419	0.484	2.81276e-17
Actn4	7.33916e-19	-0.00947329	0.375	0.443	1.23063e-14
Gpr162	5.52027e-11	-0.00943732	0.277	0.206	9.25638e-07
Atp6v1a	3.37278e-12	-0.00943511	0.443	0.509	5.65548e-08
Arntl	1.39665e-06	-0.00942258	0.338	0.355	0.023419
Med25	7.44241e-10	-0.00941899	0.402	0.442	1.24794e-05
Neil2	3.5174e-77	-0.00941648	0.158	0.263	5.89797e-73
Gcc2	1.08468e-09	-0.00940849	0.483	0.548	1.81879e-05
Ttyh2	1.49398e-14	-0.00940538	0.257	0.289	2.5051e-10
Arhgef9	3.24146e-62	-0.00936661	0.167	0.253	5.43527e-58
Hmgcr	2.94243e-17	-0.00936542	0.332	0.385	4.93387e-13
Gins1	6.17837e-65	-0.00936183	0.242	0.352	1.03599e-60
Rfx1	1.14102e-33	-0.00935965	0.285	0.354	1.91327e-29
Dnajb2	2.07006e-18	-0.0093541	0.332	0.396	3.47107e-14
Pabpc4	8.31331e-20	-0.00933379	0.321	0.379	1.39398e-15
Nemp1	1.34492e-10	-0.00932138	0.27	0.298	2.25516e-06
Chchd1	1.55269e-08	-0.00930318	0.526	0.584	0.000260355
Epb41l1	1.47393e-68	-0.00927913	0.154	0.26	2.47148e-64
Castor1	5.93687e-11	-0.00926954	0.335	0.367	9.95495e-07
Mtrr	9.63096e-11	-0.00926023	0.289	0.317	1.61492e-06
C2cd3	3.2748e-17	-0.00925176	0.321	0.374	5.49118e-13
Nudt15	2.51755e-65	-0.00924565	0.146	0.234	4.22143e-61
Rtl8b	1.99333e-11	-0.0092418	0.316	0.343	3.34242e-07
Isoc2a	1.5441e-14	-0.00924001	0.222	0.263	2.58914e-10
Vash1	1.19961e-63	-0.00923948	0.265	0.363	2.01151e-59
Smarca4	2.03591e-08	-0.00921497	0.448	0.495	0.000341381
Il1rl2	1.2772e-11	-0.00920671	0.344	0.377	2.14161e-07
Rangap1	1.58237e-13	-0.00919901	0.342	0.39	2.65332e-09
Ubqln4	4.44265e-36	-0.0091929	0.21	0.289	7.44943e-32
Zbtb11os1	3.69195e-13	-0.0091867	0.271	0.305	6.19067e-09
Cybb	1.18632e-66	-0.00915025	0.152	0.269	1.98922e-62
Timm13	8.68204e-07	-0.00913769	0.628	0.707	0.014558
Rbfa	2.48067e-08	-0.00910468	0.498	0.561	0.000415959
Hsd17b10	1.00748e-10	-0.00909832	0.453	0.515	1.68933e-06
Npnt	7.09387e-24	-0.00909448	0.38	0.461	1.1895e-19
Ppp2cb	1.61665e-18	-0.00908335	0.333	0.391	2.71081e-14
Gm10221	3.80565e-11	-0.00905552	0.205	0.231	6.38132e-07
Fam129b	1.53074e-06	-0.00905551	0.362	0.305	0.0256675
Snca	8.13808e-42	-0.00904088	0.229	0.3	1.36459e-37
Zfp788	8.96571e-22	-0.00901693	0.308	0.358	1.50337e-17
CAAA01147332.1	4.2221e-25	-0.00901069	0.084	0.145	7.07961e-21
Glrx5	8.06688e-07	-0.00900099	0.456	0.498	0.0135265
Mettl14	7.43068e-10	-0.00900004	0.309	0.334	1.24598e-05
Gm37560	9.4034e-18	-0.00898516	0.27	0.313	1.57676e-13
Oplah	4.7678e-21	-0.00897399	0.265	0.312	7.99464e-17
Ube2q1	1.73741e-16	-0.00895719	0.538	0.646	2.91329e-12
Nab2	2.38169e-08	-0.00895434	0.411	0.441	0.000399362
Gpm6a	3.05477e-22	-0.00894324	0.351	0.266	5.12224e-18
Micos10	7.06543e-07	-0.00890053	0.602	0.677	0.0118473
Supt6	2.14501e-07	-0.00889846	0.362	0.4	0.00359675
Nedd4	7.56382e-41	-0.00889508	0.17	0.257	1.2683e-36
Spats2	3.43134e-39	-0.00887525	0.26	0.341	5.75367e-35
AI429214	2.25427e-58	-0.00886982	0.159	0.252	3.77997e-54
Mrps18c	1.04807e-23	-0.00886122	0.433	0.54	1.75741e-19
Iqsec1	1.28264e-39	-0.00884414	0.286	0.371	2.15073e-35
Zscan21	9.89417e-08	-0.00883604	0.383	0.407	0.00165905
Zc3h7b	3.63186e-13	-0.00881897	0.311	0.35	6.0899e-09
As3mt	5.49781e-07	-0.00881626	0.529	0.581	0.00921872
Trps1	1.86591e-97	-0.00881082	0.163	0.293	3.12875e-93
Plp1	9.38423e-08	-0.00880169	0.326	0.336	0.00157355
Ppp1cb	1.05755e-09	-0.00878867	0.458	0.519	1.7733e-05
Naalad2	2.4385e-16	-0.00872946	0.31	0.374	4.08888e-12
Mars	9.93688e-11	-0.00872741	0.536	0.587	1.66622e-06
Med27	3.89214e-13	-0.00872342	0.325	0.364	6.52633e-09
Nemp2	1.10763e-61	-0.00871879	0.212	0.314	1.85727e-57
Hadh	3.89217e-11	-0.00871423	0.437	0.487	6.52639e-07
Chd1	3.47511e-12	-0.0087037	0.469	0.539	5.82706e-08
Aldh6a1	2.67587e-07	-0.00868164	0.309	0.33	0.00448691
Syn2	8.21065e-208	-0.0086774	0.137	0.343	1.37676e-203
Mta3	1.19917e-30	-0.00867651	0.313	0.39	2.01077e-26
Vegfa	8.77074e-14	-0.00866092	0.284	0.31	1.47068e-09
Klhl42	3.05427e-07	-0.0086539	0.331	0.346	0.0051214
Ube3b	1.45799e-07	-0.00864586	0.309	0.324	0.00244475
Kars	3.10822e-32	-0.00860488	0.255	0.326	5.21186e-28
Cav1	2.4283e-90	-0.00860025	0.215	0.335	4.07178e-86
Rp9	1.99361e-09	-0.00859026	0.582	0.661	3.34289e-05
Snx8	2.62636e-13	-0.00858915	0.413	0.461	4.40387e-09
Ntrk2	9.53646e-11	-0.00857028	0.21	0.245	1.59907e-06
Socs7	1.96601e-43	-0.00856106	0.292	0.371	3.29661e-39
Akap13	4.83773e-08	-0.00854745	0.743	0.81	0.000811191
Ccdc85b	2.55193e-13	-0.00851365	0.449	0.511	4.27907e-09
Gm15537	1.19248e-11	-0.00850434	0.313	0.337	1.99955e-07
Rps15a-ps5	2.11093e-14	-0.00850196	0.384	0.299	3.53961e-10
Slfn5	6.28621e-16	-0.00849226	0.158	0.195	1.05407e-11
4930523C07Rik	3.63414e-08	-0.00849186	0.309	0.335	0.000609373
Hivep1	2.22733e-25	-0.00848181	0.308	0.37	3.73478e-21
Gm14648	4.67733e-34	-0.00847899	0.27	0.323	7.84294e-30
Heca	2.30659e-21	-0.00847471	0.457	0.544	3.86768e-17
Haao	7.4049e-10	-0.00847217	0.25	0.277	1.24165e-05
Nefl	3.43316e-20	-0.00844097	0.103	0.17	5.75672e-16
Lrguk	2.95066e-37	-0.0084154	0.075	0.119	4.94766e-33
Naa50	1.64819e-14	-0.00839825	0.427	0.497	2.76369e-10
Gm37311	4.51187e-16	-0.0083852	0.32	0.357	7.5655e-12
Psmb5	1.49049e-06	-0.00838436	0.692	0.774	0.0249926
Bicral	1.08057e-42	-0.00838007	0.31	0.421	1.8119e-38
Ccdc157	2.09378e-94	-0.00837698	0.242	0.372	3.51085e-90
Txnrd1	1.10974e-19	-0.00835573	0.353	0.41	1.86082e-15
Opa1	1.15047e-11	-0.008325	0.378	0.419	1.9291e-07
Tcea1	1.28611e-09	-0.00832409	0.524	0.609	2.15655e-05
Cmtm4	6.35647e-24	-0.00832039	0.318	0.386	1.06585e-19
Ube2l3	3.98582e-08	-0.0082907	0.597	0.683	0.000668342
Polr1c	2.50548e-17	-0.00828046	0.375	0.432	4.20119e-13
Mib2	2.33742e-09	-0.00827336	0.441	0.486	3.91939e-05
Mettl26	1.45778e-17	-0.00825471	0.323	0.373	2.4444e-13
Npr1	1.4578e-26	-0.00823164	0.376	0.282	2.44444e-22
Pnpla8	5.54422e-08	-0.00819669	0.563	0.624	0.000929655
Gm26510	7.26731e-29	-0.00819596	0.257	0.323	1.21858e-24
1810014B01Rik	8.41429e-22	-0.00819382	0.273	0.327	1.41091e-17
Prdm4	8.88377e-43	-0.00818901	0.273	0.347	1.48963e-38
Optn	7.39209e-08	-0.00817757	0.241	0.257	0.00123951
Nup85	5.1588e-33	-0.00816508	0.258	0.332	8.65028e-29
Dhrs1	8.43667e-18	-0.00814194	0.359	0.427	1.41466e-13
Apeh	6.54458e-10	-0.00811577	0.36	0.407	1.0974e-05
Hpcal1	5.38562e-07	-0.00811152	0.396	0.437	0.00903061
Mipep	6.92799e-13	-0.00809684	0.274	0.307	1.16169e-08
Spg21	3.47491e-15	-0.00808356	0.554	0.651	5.82673e-11
Morn2	2.46715e-10	-0.00805925	0.309	0.337	4.13691e-06
Rars2	6.12697e-25	-0.00801118	0.363	0.427	1.02737e-20
Rps12-ps19	2.5051e-37	-0.00800075	0.287	0.347	4.20056e-33
Tnrc6a	4.54185e-17	-0.00799374	0.507	0.619	7.61578e-13
4933424M12Rik	1.69709e-34	-0.00797315	0.241	0.312	2.84569e-30
Rnf5	2.31711e-08	-0.00796728	0.521	0.573	0.000388533
Dnmt1	7.74284e-20	-0.00795587	0.328	0.376	1.29832e-15
Gm14305	6.70749e-17	-0.00795023	0.273	0.313	1.12471e-12
Col15a1	1.47583e-14	-0.00794917	0.336	0.384	2.47468e-10
Nme1	1.36171e-09	-0.00794856	0.541	0.605	2.28332e-05
Usf3	3.02232e-12	-0.00793539	0.346	0.392	5.06782e-08
Gm16740	8.16087e-18	-0.00792959	0.254	0.293	1.36841e-13
Gsr	8.98987e-16	-0.00790574	0.332	0.385	1.50742e-11
Coro7	1.10804e-17	-0.00789709	0.335	0.388	1.85795e-13
Elavl3	1.70418e-22	-0.00789322	0.338	0.356	2.85758e-18
Ulbp1	2.9902e-09	-0.00788191	0.349	0.361	5.01398e-05
Evi5	1.58089e-11	-0.00787563	0.512	0.579	2.65083e-07
Srp68	7.80398e-14	-0.00786058	0.529	0.594	1.30857e-09
Aldh4a1	2.24143e-43	-0.0078468	0.245	0.326	3.75843e-39
Gm11686	9.61456e-13	-0.00783645	0.308	0.337	1.61217e-08
Mlc1	1.03173e-11	-0.00783177	0.164	0.224	1.73e-07
Sin3b	3.09474e-10	-0.00782935	0.592	0.682	5.18926e-06
Cfap36	6.88599e-20	-0.00780509	0.326	0.392	1.15464e-15
Ms4a7	2.34686e-14	-0.00778146	0.441	0.388	3.93522e-10
Zfp993	6.30919e-10	-0.00776328	0.265	0.29	1.05793e-05
Recql	4.1398e-14	-0.00773838	0.308	0.347	6.94161e-10
Eef1a2	3.51755e-21	-0.00772135	0.183	0.242	5.89823e-17
Pepd	4.90687e-11	-0.00771562	0.584	0.675	8.22784e-07
Oas1a	3.70228e-16	-0.00770814	0.157	0.2	6.20798e-12
1700056E22Rik	3.55696e-50	-0.00767262	0.16	0.251	5.96431e-46
Cbarp	5.87946e-21	-0.00766223	0.297	0.352	9.85869e-17
Rpl17-ps8	1.11986e-09	-0.00761849	0.215	0.254	1.87778e-05
Stau2	2.24735e-12	-0.00761413	0.372	0.412	3.76835e-08
Ttc7b	1.35831e-09	-0.00760013	0.323	0.344	2.27761e-05
Ap1s1	3.04095e-08	-0.00759764	0.409	0.455	0.000509906
S100b	4.09448e-07	-0.00759611	0.214	0.24	0.00686562
Wdr27	1.99289e-21	-0.00759244	0.252	0.3	3.34169e-17
Tmod2	1.86332e-11	-0.00758457	0.256	0.295	3.12442e-07
Elac1	3.4197e-07	-0.00757726	0.341	0.365	0.00573415
4930524O07Rik	4.86966e-93	-0.00757365	0.158	0.273	8.16544e-89
Snrpn	3.00471e-14	-0.00755087	0.268	0.192	5.0383e-10
Pcdhgb2	1.0422e-33	-0.00755054	0.234	0.296	1.74756e-29
Alkbh7	3.01232e-18	-0.00754057	0.381	0.44	5.05106e-14
Sec14l2	9.10105e-10	-0.00753686	0.361	0.299	1.52606e-05
Eif1ax	8.17586e-13	-0.00753656	0.403	0.457	1.37093e-08
Dhfr	3.55169e-07	-0.00753459	0.31	0.319	0.00595548
Kifap3	5.81158e-16	-0.00753314	0.36	0.429	9.74485e-12
Gm5055	1.24752e-06	-0.00751733	0.365	0.3	0.0209184
Tmem191c	1.20053e-14	-0.0075119	0.217	0.251	2.01304e-10
Bri3bp	5.24824e-18	-0.00750984	0.325	0.377	8.80025e-14
Ccdc88a	4.40645e-18	-0.00750813	0.448	0.52	7.38873e-14
Ctnnd1	4.85886e-20	-0.00748384	0.362	0.438	8.14733e-16
Ift46	6.2244e-27	-0.00747604	0.367	0.441	1.04371e-22
Socs2	4.55508e-09	-0.0074741	0.208	0.218	7.63796e-05
Cryba4	2.29607e-12	-0.00747214	0.615	0.703	3.85006e-08
Fermt2	6.62524e-21	-0.00745065	0.288	0.333	1.11092e-16
Rcc1l	3.61536e-23	-0.00744684	0.266	0.323	6.06224e-19
Gm37382	1.51171e-38	-0.00744292	0.284	0.348	2.53483e-34
Mtmr11	3.90951e-09	-0.00742718	0.182	0.203	6.55546e-05
Atp11c	2.95692e-06	-0.00742468	0.335	0.351	0.0495816
Mcee	6.01398e-10	-0.0073716	0.358	0.406	1.00842e-05
Cyb5r3	6.94008e-10	-0.00736977	0.415	0.455	1.16371e-05
Gon4l	7.65122e-10	-0.00736857	0.316	0.345	1.28296e-05
Purg	3.00784e-21	-0.00735402	0.301	0.35	5.04354e-17
Golga1	6.83771e-26	-0.0073276	0.401	0.478	1.14655e-21
Gatad2a	1.00227e-22	-0.00732358	0.358	0.442	1.6806e-18
Smox	8.62167e-10	-0.00725413	0.6	0.698	1.44568e-05
Slc25a15	2.01134e-14	-0.00724971	0.303	0.334	3.37261e-10
Gm11273	1.6887e-06	-0.0072161	0.367	0.359	0.0283161
Ctxn1	1.79113e-06	-0.00721434	0.244	0.258	0.0300337
Aplp1	3.07454e-10	-0.0072119	0.25	0.278	5.15539e-06
Ppp1r13l	6.45611e-55	-0.00720939	0.199	0.283	1.08256e-50
Pyroxd2	1.71357e-07	-0.00717918	0.327	0.338	0.00287331
Gm10288	1.3599e-25	-0.00716361	0.422	0.328	2.28029e-21
Grasp	2.01915e-21	-0.00716219	0.151	0.2	3.38571e-17
Smim11	1.31071e-10	-0.00711528	0.494	0.557	2.19779e-06
Gm45716	1.08284e-26	-0.00710618	0.236	0.292	1.8157e-22
Mrps27	3.41667e-59	-0.00707679	0.268	0.374	5.72908e-55
Rxfp1	1.40368e-70	-0.00705663	0.16	0.268	2.35369e-66
Kri1	7.25032e-25	-0.00705335	0.292	0.352	1.21573e-20
Foxj2	8.89953e-13	-0.00705313	0.349	0.395	1.49227e-08
Rabgap1l	2.49683e-07	-0.00701435	0.329	0.347	0.00418668
Lgals1	1.13695e-17	-0.00700782	0.36	0.27	1.90644e-13
Asna1	7.74516e-13	-0.00700274	0.414	0.478	1.29871e-08
Pip4k2b	4.87345e-29	-0.00699509	0.338	0.415	8.1718e-25
Ipo4	2.13739e-36	-0.0069897	0.247	0.324	3.58398e-32
Gm12508	1.31695e-20	-0.00698639	0.373	0.293	2.20825e-16
Egfl7	5.22818e-08	-0.00698351	0.309	0.316	0.000876662
Rsph3b	4.20846e-19	-0.0069756	0.231	0.277	7.05674e-15
Hdac3	5.51481e-16	-0.00697189	0.397	0.458	9.24724e-12
Coro1b	1.02626e-10	-0.00691188	0.254	0.297	1.72083e-06
Psph	9.59752e-08	-0.00690278	0.325	0.348	0.00160931
Prrt1	1.17139e-42	-0.00689756	0.208	0.282	1.96419e-38
Mrpl45	1.75462e-14	-0.00689218	0.384	0.433	2.94214e-10
Snapin	2.81439e-08	-0.00688136	0.531	0.588	0.000471917
Fam91a1	2.59753e-06	-0.00687659	0.619	0.684	0.0435553
6030442K20Rik	1.72485e-58	-0.00687485	0.278	0.366	2.89223e-54
Osbpl3	9.23608e-16	-0.00687161	0.261	0.297	1.54871e-11
Metrnl	2.65739e-12	-0.00686922	0.321	0.346	4.45591e-08
C1qtnf4	2.32491e-95	-0.00685996	0.255	0.37	3.89841e-91
Nipsnap2	3.14421e-21	-0.00683248	0.33	0.402	5.2722e-17
Gpr137	8.91453e-09	-0.00683063	0.436	0.484	0.000149479
Ndufv2	6.56301e-13	-0.00682339	0.557	0.665	1.10049e-08
Aldh1b1	2.57769e-50	-0.00682129	0.154	0.251	4.32226e-46
Tmem263	3.21566e-49	-0.00679353	0.334	0.43	5.39202e-45
Ccdc149	3.70448e-51	-0.00677244	0.273	0.357	6.21167e-47
Gm12481	1.17288e-07	-0.00675794	0.265	0.279	0.00196669
Gm10269	2.32442e-22	-0.00675103	0.238	0.287	3.89758e-18
Dynlt1a	1.28165e-21	-0.00673828	0.268	0.319	2.14907e-17
Car9	8.04559e-36	-0.00672119	0.182	0.24	1.34908e-31
H2-T22	1.3793e-10	-0.0067104	0.362	0.411	2.3128e-06
Acot1	7.5633e-22	-0.00670656	0.284	0.328	1.26821e-17
Ncoa1	2.33662e-10	-0.0066995	0.331	0.363	3.91805e-06
Usp27x	1.0471e-18	-0.00668898	0.298	0.329	1.75579e-14
Gm22613	3.59678e-38	-0.00668315	0.305	0.376	6.03108e-34
F9	2.62295e-20	-0.00666155	0.264	0.309	4.39816e-16
Ttc30a2	1.83492e-12	-0.00666052	0.292	0.323	3.07679e-08
Nutf2-ps1	1.12647e-27	-0.00665393	0.137	0.194	1.88887e-23
AC122861.4	1.73971e-15	-0.0066496	0.288	0.326	2.91715e-11
Fam118a	9.7108e-30	-0.00664802	0.269	0.332	1.62831e-25
Stmn2	2.70006e-28	-0.00662634	0.046	0.107	4.52746e-24
Fbxo3	1.06077e-09	-0.00661492	0.443	0.489	1.7787e-05
Gstm7	1.63258e-32	-0.00660291	0.216	0.282	2.73751e-28
Rragd	9.87118e-11	-0.0066005	0.108	0.138	1.6552e-06
Slc5a5	2.05862e-32	-0.0065977	0.148	0.205	3.45189e-28
Lars	4.14287e-10	-0.00658331	0.468	0.509	6.94676e-06
Sox9	5.64352e-19	-0.00658162	0.297	0.217	9.46305e-15
Nrxn1	9.66987e-24	-0.00657828	0.275	0.327	1.62144e-19
F13a1	9.06447e-25	-0.00657731	0.287	0.344	1.51993e-20
Cmc1	1.11288e-10	-0.0065364	0.378	0.423	1.86607e-06
Meg3	6.31194e-57	-0.00652704	0.159	0.259	1.05839e-52
Gm10644	1.19272e-16	-0.00652626	0.288	0.317	1.99996e-12
Acsl4	6.3931e-14	-0.00651041	0.43	0.498	1.072e-09
4931406P16Rik	1.36796e-13	-0.0065059	0.395	0.454	2.29379e-09
Farp1	3.25615e-08	-0.00650189	0.325	0.261	0.000545991
Palm	2.63723e-16	-0.00650017	0.184	0.222	4.4221e-12
Arid5b	1.50693e-23	-0.00649372	0.498	0.621	2.52682e-19
Upf1	8.96642e-11	-0.00649046	0.435	0.489	1.50349e-06
Csf1	1.87515e-10	-0.00648342	0.257	0.283	3.14425e-06
4833417C18Rik	7.86419e-31	-0.00647841	0.275	0.337	1.31867e-26
Cog1	3.38356e-11	-0.00647617	0.424	0.466	5.67356e-07
Smim24	5.18142e-07	-0.00647034	0.353	0.295	0.0086882
Gtf2f2	1.94522e-10	-0.00645295	0.356	0.399	3.26174e-06
Casp8ap2	1.21092e-17	-0.00643446	0.41	0.478	2.03047e-13
Fat3	1.6303e-10	-0.00643104	0.351	0.385	2.73369e-06
Rmdn3	1.08799e-23	-0.00642117	0.324	0.389	1.82434e-19
Slc17a7	2.61447e-60	-0.00641287	0.162	0.278	4.38395e-56
Uchl1	6.86514e-14	-0.00636481	0.346	0.272	1.15115e-09
F3	9.09052e-61	-0.00635181	0.188	0.288	1.5243e-56
Rc3h2	3.90777e-23	-0.00633786	0.447	0.525	6.55254e-19
Serhl	8.1806e-07	-0.00633746	0.328	0.351	0.0137172
Dhx33	1.5048e-09	-0.00632735	0.334	0.36	2.52325e-05
Ipo11	4.28131e-24	-0.00632581	0.417	0.487	7.1789e-20
Decr1	1.65917e-23	-0.00631827	0.364	0.44	2.7821e-19
Cck	3.59408e-08	-0.00627609	0.223	0.242	0.000602656
Azin2	8.70902e-139	-0.00627571	0.093	0.247	1.46033e-134
Clec4a1	1.45618e-17	-0.00627318	0.316	0.349	2.44172e-13
Mapk8ip1	3.46938e-12	-0.00626637	0.179	0.207	5.81746e-08
AC109138.11	2.36359e-24	-0.0062608	0.119	0.16	3.96327e-20
Fxyd1	9.86261e-57	-0.00624566	0.125	0.252	1.65376e-52
Ttyh3	3.09666e-24	-0.00623292	0.458	0.567	5.19248e-20
Gm5075	6.88502e-158	-0.0062206	0.119	0.283	1.15448e-153
AC132452.5	4.99795e-11	-0.006208	0.186	0.214	8.38057e-07
Prcc	4.89555e-10	-0.00620204	0.424	0.464	8.20885e-06
Ppp1r1a	3.67215e-33	-0.00619708	0.167	0.224	6.15745e-29
Polr2j	7.57101e-17	-0.00619205	0.466	0.551	1.26951e-12
Rdh13	7.99139e-17	-0.00618797	0.243	0.289	1.34e-12
Zbed3	5.7668e-08	-0.00618615	0.404	0.433	0.000966977
Id4	4.63319e-162	-0.00617133	0.063	0.21	7.76894e-158
Cep76	2.34618e-52	-0.00616707	0.146	0.221	3.93407e-48
Bcas3	2.03113e-06	-0.00615193	0.292	0.306	0.034058
Haus5	1.00923e-17	-0.00615165	0.252	0.295	1.69228e-13
Zfp973	4.79374e-18	-0.00614609	0.162	0.21	8.03815e-14
Txn2	1.06135e-10	-0.00613173	0.529	0.598	1.77968e-06
Car2	3.84834e-39	-0.00610047	0.339	0.232	6.45289e-35
Ssx2ip	1.83445e-11	-0.00609364	0.342	0.271	3.07601e-07
Csnk2a1	2.82485e-13	-0.00608219	0.502	0.587	4.73671e-09
Prkdc	3.31174e-27	-0.00607686	0.272	0.333	5.55312e-23
Perp	1.25881e-11	-0.006073	0.312	0.331	2.11077e-07
Ankrd55	4.22435e-71	-0.00606208	0.096	0.187	7.08338e-67
Cd101	2.48331e-08	-0.00605787	0.334	0.274	0.000416401
Syp	2.75902e-51	-0.00602324	0.149	0.25	4.62633e-47
Cspg5	7.0145e-33	-0.00601797	0.175	0.239	1.17619e-28
CAAA01118383.1	4.02709e-10	-0.00601239	0.418	0.469	6.75262e-06
Nap1l5	2.69896e-12	-0.00600495	0.174	0.201	4.52561e-08
Gm28530	4.94207e-13	-0.00600306	0.266	0.19	8.28686e-09
Slc20a2	2.74301e-56	-0.00600216	0.196	0.291	4.59949e-52
Myo9a	8.16624e-15	-0.00599962	0.414	0.464	1.36931e-10
Gm15912	3.37266e-13	-0.0059942	0.275	0.305	5.65527e-09
Frat1	8.11879e-07	-0.00598374	0.381	0.324	0.0136136
Anks1b	4.97003e-15	-0.00596514	0.204	0.259	8.33374e-11
2002-03-01	7.04159e-15	-0.00594688	0.454	0.522	1.18073e-10
Smarcc1	1.83182e-10	-0.0059231	0.465	0.516	3.07159e-06
Mon1a	2.68967e-11	-0.00591248	0.308	0.335	4.51003e-07
Ccdc18	1.49704e-15	-0.00589244	0.236	0.276	2.51024e-11
Snap47	1.60582e-31	-0.00588686	0.33	0.416	2.69264e-27
Plekha4	6.36208e-50	-0.00588492	0.11	0.184	1.06679e-45
Phyhipl	1.59197e-29	-0.0058839	0.329	0.358	2.66941e-25
Capn11	9.61659e-65	-0.00587874	0.169	0.266	1.61251e-60
Fads3	3.36672e-28	-0.00587102	0.211	0.27	5.64531e-24
Asl	2.12976e-06	-0.00586591	0.416	0.435	0.0357118
Ppm1j	5.26586e-39	-0.00586119	0.123	0.19	8.82979e-35
2500002B13Rik	6.39e-60	-0.0058569	0.226	0.321	1.07148e-55
Gm38162	8.84648e-87	-0.00585675	0.157	0.278	1.48338e-82
Xab2	1.79872e-06	-0.00585378	0.438	0.472	0.030161
Tst	2.56806e-06	-0.00585368	0.242	0.251	0.0430613
Emp2	4.47341e-20	-0.00584638	0.191	0.23	7.50102e-16
Gm7730	5.78795e-12	-0.005825	0.327	0.252	9.70523e-08
S100a4	5.46869e-11	-0.0058209	0.188	0.214	9.16989e-07
Gm42780	3.56174e-33	-0.00581537	0.326	0.373	5.97233e-29
Gm49747	4.88534e-56	-0.00580794	0.235	0.324	8.19173e-52
Nudt9	1.12757e-11	-0.00579741	0.556	0.651	1.89071e-07
Ranbp9	3.42524e-13	-0.00579169	0.467	0.515	5.74345e-09
Nfib	4.17499e-41	-0.00578559	0.292	0.352	7.00062e-37
Clba1	2.12019e-19	-0.00578511	0.201	0.239	3.55514e-15
Nmt2	4.06872e-13	-0.00578187	0.309	0.343	6.82243e-09
Comp	3.67637e-14	-0.00577627	0.285	0.317	6.16453e-10
Stat1	1.32902e-10	-0.00576684	0.343	0.386	2.2285e-06
Prps1	5.96966e-13	-0.00574906	0.329	0.359	1.00099e-08
Rec114	3.55095e-14	-0.00574404	0.414	0.326	5.95424e-10
Gm10247	3.51654e-08	-0.00570246	0.306	0.322	0.000589654
Gm9920	7.79132e-59	-0.00570146	0.275	0.374	1.30645e-54
Sncb	2.4883e-12	-0.00567556	0.4	0.331	4.17238e-08
Stn1	3.76722e-20	-0.00566741	0.24	0.289	6.31687e-16
Cenpu	5.06291e-67	-0.00565435	0.202	0.301	8.48948e-63
Gm44257	5.22551e-95	-0.00563621	0.155	0.276	8.76213e-91
Per2	2.90801e-16	-0.00563198	0.145	0.181	4.87616e-12
Ippk	6.37765e-26	-0.00561927	0.306	0.358	1.0694e-21
Gk	2.71737e-12	-0.0056131	0.236	0.265	4.55648e-08
Ptprz1	7.72074e-52	-0.00561183	0.381	0.241	1.29461e-47
Gnaz	1.74275e-15	-0.00560283	0.27	0.305	2.92224e-11
Gbe1	1.33814e-22	-0.00559988	0.339	0.4	2.24379e-18
Gm16279	9.20249e-74	-0.00559803	0.118	0.224	1.54307e-69
Gm4833	7.92306e-30	-0.00559671	0.142	0.206	1.32854e-25
Kbtbd11	4.69833e-76	-0.00559208	0.235	0.345	7.87815e-72
Dlg5	2.01169e-87	-0.00556881	0.093	0.206	3.3732e-83
Lpar2	1.67227e-43	-0.00556367	0.194	0.271	2.80405e-39
Mycbp	8.23543e-15	-0.00556253	0.306	0.351	1.38092e-10
Peg3	1.23808e-80	-0.00555612	0.107	0.205	2.07601e-76
Pla2g7	2.20211e-25	-0.00554891	0.454	0.387	3.69249e-21
Gm13205	1.54019e-10	-0.00553193	0.227	0.255	2.58259e-06
Gm9892	8.29483e-48	-0.00552033	0.128	0.203	1.39088e-43
Mtmr9	1.21637e-20	-0.00551488	0.323	0.364	2.03962e-16
Gm6133	1.06041e-15	-0.00551051	0.174	0.211	1.77809e-11
Rtcb	1.87932e-06	-0.00550969	0.581	0.644	0.0315124
Srf	9.68646e-56	-0.00550898	0.189	0.28	1.62423e-51
Psme4	3.5346e-15	-0.0055074	0.345	0.396	5.92681e-11
Gm38299	1.93148e-13	-0.00550236	0.369	0.393	3.2387e-09
A230056P14Rik	2.28746e-09	-0.00549544	0.321	0.334	3.83562e-05
Serpinb6a	5.75302e-12	-0.00549068	0.292	0.327	9.64667e-08
Trpv2	4.47601e-11	-0.00547423	0.46	0.521	7.50538e-07
Gm37060	2.93751e-10	-0.0054723	0.328	0.355	4.92562e-06
Gm12726	4.64204e-28	-0.00546902	0.203	0.264	7.78377e-24
Ankrd37	1.0965e-08	-0.0054679	0.305	0.325	0.000183861
Gm11942	3.97905e-58	-0.00546547	0.423	0.274	6.67207e-54
Chgb	3.16459e-11	-0.00546424	0.32	0.334	5.30639e-07
Arhgap19	1.50696e-23	-0.0054639	0.229	0.281	2.52688e-19
Atad5	1.46595e-08	-0.00546255	0.311	0.328	0.00024581
Gm14586	8.5522e-10	-0.00545717	0.351	0.289	1.43403e-05
Tagln2	7.35304e-11	-0.00544328	0.478	0.534	1.23296e-06
Rpl9-ps7	6.22265e-15	-0.00543762	0.123	0.173	1.04341e-10
Fndc3a	1.11055e-13	-0.00543207	0.534	0.617	1.86217e-09
Itpripl2	9.58966e-15	-0.00541877	0.501	0.57	1.60799e-10
Fnta	1.10391e-09	-0.00541776	0.569	0.64	1.85103e-05
Rnf213	4.05993e-14	-0.00540217	0.299	0.333	6.80769e-10
Snx7	2.08324e-32	-0.0053938	0.285	0.35	3.49317e-28
Fam89a	4.61671e-17	-0.00538202	0.314	0.373	7.7413e-13
Wdr25	4.86464e-08	-0.00538066	0.269	0.281	0.000815703
Tesk2	6.1623e-22	-0.00537551	0.292	0.339	1.03329e-17
Usp50	3.13689e-20	-0.00537224	0.253	0.3	5.25993e-16
Slc25a47	1.48378e-87	-0.00536269	0.083	0.199	2.488e-83
Mapt	2.90574e-50	-0.0053619	0.227	0.31	4.87235e-46
C030014I23Rik	1.49005e-35	-0.00535797	0.14	0.194	2.49852e-31
Nbl1	3.25341e-07	-0.0053545	0.264	0.281	0.00545531
BC051537	1.25831e-34	-0.00533621	0.276	0.339	2.10993e-30
Atxn2	9.34036e-17	-0.00533279	0.42	0.496	1.56619e-12
Ift80	1.05763e-06	-0.00532511	0.257	0.27	0.0177344
Gm44861	1.34477e-08	-0.00532289	0.324	0.341	0.00022549
Anxa2	4.16947e-11	-0.00532172	0.165	0.2	6.99137e-07
Vamp5	7.75154e-07	-0.00530934	0.465	0.499	0.0129978
Rfc5	1.44529e-08	-0.00530932	0.323	0.344	0.000242346
Hdac4	2.70892e-22	-0.00530082	0.347	0.394	4.54231e-18
Mcm4	3.66721e-09	-0.00529613	0.358	0.376	6.14918e-05
Gm6977	2.42027e-06	-0.00526797	0.292	0.308	0.0405832
Gm13187	2.11666e-24	-0.00525593	0.243	0.3	3.54922e-20
Gm11425	4.41719e-29	-0.00525541	0.275	0.34	7.40674e-25
Hadhb	5.8332e-09	-0.00523988	0.553	0.626	9.78111e-05
Haus4	1.97018e-20	-0.00523361	0.3	0.358	3.30359e-16
Wdr78	1.33063e-25	-0.00522871	0.226	0.278	2.2312e-21
Kctd12b	3.72262e-09	-0.00522665	0.364	0.385	6.2421e-05
Atp8b1	3.03054e-25	-0.00520424	0.269	0.328	5.08161e-21
Zcwpw1	1.83739e-07	-0.00520322	0.352	0.376	0.00308094
Foxd2	1.96641e-23	-0.00520294	0.297	0.349	3.29728e-19
Hdac6	3.70753e-10	-0.0051811	0.299	0.322	6.21679e-06
Inpp5a	5.38793e-15	-0.00517942	0.306	0.345	9.03447e-11
Dnm1	2.21236e-162	-0.00517588	0.113	0.299	3.70968e-158
Gm26541	1.37744e-93	-0.00515628	0.222	0.341	2.30969e-89
Fbxo21	4.02039e-34	-0.00515119	0.286	0.356	6.74139e-30
Camk2n2	5.77819e-13	-0.00512976	0.362	0.285	9.68887e-09
Kif3a	1.48087e-07	-0.00512467	0.36	0.388	0.00248312
Tmem267	4.37954e-13	-0.00510788	0.28	0.311	7.34362e-09
4933431E20Rik	7.63714e-14	-0.00509474	0.318	0.258	1.2806e-09
Gtpbp1	2.46379e-13	-0.00509292	0.301	0.34	4.13128e-09
Gab2	3.91508e-12	-0.00508327	0.303	0.343	6.5648e-08
Kif15	1.03374e-12	-0.00507962	0.311	0.325	1.73337e-08
Zfp873	8.86619e-21	-0.00506189	0.348	0.4	1.48668e-16
Hcn2	1.32292e-26	-0.00504863	0.181	0.225	2.21828e-22
B3glct	1.21526e-13	-0.00504554	0.307	0.345	2.03775e-09
Nfe2l1	1.63726e-21	-0.00503728	0.384	0.473	2.74536e-17
Irgq	1.83747e-19	-0.00503447	0.332	0.377	3.08107e-15
Serpinf2	1.53496e-09	-0.00503119	0.358	0.366	2.57382e-05
Galns	3.49552e-33	-0.0050157	0.253	0.323	5.86129e-29
Tulp3	3.65436e-17	-0.00499214	0.312	0.354	6.12763e-13
Gm42856	1.87364e-23	-0.00498964	0.236	0.288	3.14173e-19
Dync2li1	1.38891e-32	-0.00498655	0.178	0.248	2.32892e-28
2008-03-01	7.05186e-18	-0.00498277	0.329	0.383	1.18246e-13
Map2k3	3.93632e-19	-0.00497774	0.403	0.475	6.60042e-15
Camkv	2.17832e-28	-0.00496095	0.217	0.295	3.65262e-24
AI506816	1.24375e-06	-0.00496016	0.438	0.47	0.0208552
Gm11335	2.70166e-15	-0.00495703	0.216	0.263	4.53014e-11
Gm17511	5.20525e-23	-0.00495295	0.247	0.16	8.72816e-19
Sugp1	7.00551e-22	-0.0049405	0.309	0.368	1.17468e-17
Rad9b	9.21223e-11	-0.0049322	0.289	0.323	1.54471e-06
Atp5g2	3.88209e-10	-0.00493129	0.257	0.292	6.50948e-06
Runx2	1.82686e-18	-0.00492892	0.243	0.286	3.06328e-14
Mafk	6.37771e-21	-0.0049225	0.285	0.338	1.06941e-16
Stx6	3.81981e-17	-0.0049212	0.482	0.561	6.40506e-13
Clk3	3.04759e-13	-0.00491847	0.371	0.431	5.11021e-09
Mob3b	4.35116e-30	-0.00490747	0.262	0.342	7.29602e-26
Gm43859	8.13945e-84	-0.0048978	0.241	0.349	1.36482e-79
Serpinb6b	3.13156e-22	-0.00489608	0.251	0.311	5.25101e-18
Rbm41	1.01773e-14	-0.00489279	0.333	0.363	1.70653e-10
Gm12185	5.32734e-72	-0.00489092	0.147	0.248	8.93289e-68
Zfp991	8.87034e-17	-0.00488846	0.2	0.233	1.48738e-12
S100a16	4.08095e-82	-0.00488695	0.136	0.274	6.84293e-78
Gm4841	7.86867e-38	-0.0048803	0.171	0.243	1.31942e-33
Sorl1	3.89608e-10	-0.00488025	0.311	0.344	6.53295e-06
Rsad1	5.98393e-19	-0.0048771	0.301	0.35	1.00338e-14
Ccdc142os	6.01412e-40	-0.00487671	0.198	0.269	1.00845e-35
Rps27a-ps2	2.45784e-09	-0.00487039	0.349	0.287	4.12131e-05
Fam241b	2.32132e-43	-0.00486946	0.058	0.103	3.89239e-39
Fam171a2	2.17096e-35	-0.00484779	0.244	0.314	3.64027e-31
Gm10054	5.31907e-14	-0.00484769	0.282	0.209	8.91902e-10
A130051J06Rik	4.40472e-15	-0.00482723	0.206	0.244	7.38583e-11
Rwdd2a	3.12522e-19	-0.00481318	0.306	0.353	5.24037e-15
Coq2	1.08902e-10	-0.00481128	0.435	0.493	1.82607e-06
Ccdc39	1.94608e-68	-0.00480959	0.176	0.281	3.26319e-64
Ntm	1.40177e-12	-0.00480368	0.198	0.233	2.35049e-08
Tmem94	1.84841e-11	-0.00479923	0.306	0.338	3.09941e-07
Gm16386	1.68663e-21	-0.00478335	0.256	0.307	2.82813e-17
Rpsa-ps7	5.58028e-12	-0.00477243	0.41	0.342	9.35701e-08
Gm49273	1.05483e-17	-0.00476847	0.365	0.378	1.76875e-13
Apbb2	6.28209e-07	-0.00475362	0.435	0.467	0.0105338
Tagln3	1.60366e-24	-0.0047395	0.188	0.136	2.68902e-20
Mfsd13a	1.01965e-22	-0.00473885	0.221	0.27	1.70975e-18
Prpf6	7.69442e-09	-0.00473271	0.394	0.434	0.00012902
Ambra1	4.47157e-39	-0.00473137	0.28	0.361	7.49793e-35
Ifi47	8.74306e-117	-0.0047292	0.108	0.262	1.46604e-112
Clmn	7.7512e-09	-0.00472649	0.403	0.384	0.000129972
Fam89b	1.39354e-25	-0.00472342	0.15	0.192	2.33669e-21
Ehf	2.92992e-128	-0.00472087	0.052	0.156	4.91289e-124
Fam114a1	5.26191e-22	-0.00471597	0.336	0.386	8.82316e-18
Sp4	5.47606e-16	-0.00467504	0.329	0.373	9.18226e-12
Gm37116	2.57234e-54	-0.00467389	0.292	0.364	4.31329e-50
Rhot2	9.10701e-36	-0.00467015	0.274	0.347	1.52706e-31
Gm15772	1.00859e-09	-0.00466725	0.355	0.286	1.6912e-05
Pycr1	3.00034e-13	-0.00466429	0.134	0.154	5.03097e-09
Chtf8	2.14449e-10	-0.00466221	0.257	0.283	3.59588e-06
Bcan	3.95452e-46	-0.00465905	0.15	0.244	6.63093e-42
Gm3807	3.39999e-11	-0.00465718	0.258	0.292	5.70111e-07
Akr7a5	1.36062e-07	-0.00465486	0.407	0.455	0.0022815
Gm39556	1.23701e-09	-0.00465334	0.256	0.279	2.07422e-05
L2hgdh	3.34637e-09	-0.00464856	0.308	0.323	5.6112e-05
Dennd5b	3.15747e-93	-0.00464537	0.106	0.214	5.29445e-89
Ntsr2	6.44464e-08	-0.00463867	0.226	0.189	0.00108064
Fat1	1.06826e-52	-0.00463572	0.236	0.314	1.79126e-48
Rpl36-ps12	2.87088e-10	-0.00463079	0.305	0.322	4.81389e-06
Gm30698	4.07082e-36	-0.00462899	0.082	0.113	6.82595e-32
Cxcl16	2.21089e-08	-0.00462767	0.458	0.508	0.000370722
Zfp775	9.44984e-07	-0.00461807	0.398	0.344	0.0158455
Dclk2	4.76999e-24	-0.00461743	0.189	0.238	7.99832e-20
Fam160b1	8.45366e-14	-0.00460367	0.465	0.518	1.41751e-09
Map4	1.67688e-12	-0.00459955	0.497	0.575	2.81179e-08
Hdgfl3	2.16758e-80	-0.00459892	0.148	0.261	3.6346e-76
Ppp5c	1.79899e-10	-0.00459359	0.507	0.577	3.01655e-06
A430057M04Rik	4.59127e-28	-0.00458998	0.342	0.234	7.69864e-24
Pum3	2.05754e-23	-0.00458745	0.359	0.437	3.45008e-19
Commd10	3.72946e-14	-0.00458723	0.398	0.448	6.25356e-10
Gm16576	1.10723e-10	-0.00458668	0.243	0.267	1.8566e-06
AU040320	7.20033e-15	-0.00458474	0.371	0.424	1.20735e-10
Rxrg	1.35171e-18	-0.00458295	0.178	0.22	2.26654e-14
Ten1	8.65035e-09	-0.00457697	0.513	0.568	0.000145049
Gm15730	1.91662e-10	-0.00456993	0.393	0.328	3.21379e-06
Gm5641	3.47127e-23	-0.00456635	0.378	0.297	5.82063e-19
Syne1	6.40968e-34	-0.00456538	0.183	0.278	1.07478e-29
5031425F14Rik	1.81576e-39	-0.00455508	0.195	0.269	3.04466e-35
Sdr42e1	2.11875e-06	-0.00454958	0.292	0.305	0.0355272
Gm10012	2.08525e-19	-0.00454844	0.203	0.244	3.49655e-15
Ly6h	4.92625e-31	-0.00452614	0.185	0.264	8.26033e-27
Rps13-ps2	4.6547e-10	-0.00452114	0.298	0.23	7.805e-06
Rpl17-ps10	7.84129e-76	-0.00452064	0.182	0.294	1.31483e-71
Gm15483	7.85444e-07	-0.0045053	0.305	0.249	0.0131703
Abcg3	2.49925e-09	-0.00449421	0.314	0.324	4.19074e-05
Gm10275	3.16314e-21	-0.0044916	0.339	0.245	5.30396e-17
Gm6899	2.06216e-10	-0.00448982	0.37	0.386	3.45783e-06
Gtf2h3	8.39322e-11	-0.00448091	0.312	0.339	1.40737e-06
Tcea1-ps1	9.86434e-09	-0.00447066	0.335	0.271	0.000165405
Spata24	9.52035e-10	-0.00446857	0.229	0.259	1.59637e-05
Gm7240	7.78823e-38	-0.00445692	0.243	0.313	1.30593e-33
Hist2h2be	5.87435e-14	-0.00445135	0.421	0.354	9.85011e-10
Zbtb21	3.13474e-13	-0.00443265	0.299	0.337	5.25633e-09
Cd5	2.47521e-24	-0.00442923	0.193	0.261	4.15043e-20
Nsmf	1.23669e-14	-0.00441983	0.312	0.349	2.07368e-10
Gm3379	1.29412e-25	-0.00441857	0.364	0.26	2.16998e-21
C920009B18Rik	6.26685e-20	-0.00441021	0.302	0.218	1.05082e-15
Zfp704	2.81114e-06	-0.00440094	0.349	0.365	0.0471371
Phrf1	9.52873e-16	-0.0043867	0.458	0.516	1.59778e-11
Gm20689	7.25034e-14	-0.00438137	0.352	0.293	1.21574e-09
Zcchc24	1.64685e-13	-0.00437546	0.28	0.323	2.76143e-09
Dlgap1	1.22312e-10	-0.00436444	0.27	0.294	2.05092e-06
Clns1a	6.66152e-10	-0.00435674	0.531	0.596	1.117e-05
Luzp2	5.6753e-38	-0.00434561	0.329	0.374	9.51634e-34
Gm8317	1.22207e-66	-0.00433544	0.099	0.211	2.04917e-62
Dnajb5	2.82377e-17	-0.00432825	0.29	0.336	4.7349e-13
Gm37785	2.30762e-54	-0.00432452	0.118	0.212	3.86942e-50
Lsm2	5.28348e-12	-0.00432007	0.46	0.519	8.85933e-08
Drosha	1.93797e-08	-0.00431074	0.313	0.333	0.000324959
Styx	3.04036e-07	-0.00430701	0.345	0.367	0.00509808
Gm47731	4.94393e-26	-0.00429953	0.227	0.277	8.28998e-22
Cyfip2	9.77652e-64	-0.00429889	0.047	0.137	1.63933e-59
Coprs	1.80051e-21	-0.00429597	0.299	0.359	3.0191e-17
4833445I07Rik	1.08381e-20	-0.00429087	0.201	0.251	1.81733e-16
Cit	2.56451e-55	-0.00428013	0.201	0.299	4.30018e-51
Rpa1	1.00231e-17	-0.00426357	0.368	0.42	1.68068e-13
Gm6583	1.66468e-17	-0.00425534	0.202	0.24	2.79134e-13
Gm13778	2.2067e-81	-0.00425484	0.165	0.277	3.7002e-77
E330037G11Rik	6.6024e-32	-0.00425325	0.281	0.346	1.10709e-27
Zfp97	4.00452e-07	-0.0042531	0.223	0.228	0.00671478
Epg5	2.80422e-18	-0.00425015	0.307	0.344	4.70211e-14
Best1	8.15137e-23	-0.00424182	0.088	0.116	1.36682e-18
1500009C09Rik	1.96695e-08	-0.00424099	0.228	0.243	0.000329818
Dgat2	1.77097e-30	-0.00423862	0.057	0.106	2.96957e-26
Slc24a5	4.08411e-23	-0.00423519	0.373	0.419	6.84823e-19
Pnmal2	5.0527e-13	-0.00423278	0.158	0.182	8.47236e-09
Dtna	1.12547e-10	-0.00421321	0.366	0.366	1.88719e-06
Gm26714	8.05115e-11	-0.00420809	0.296	0.228	1.35002e-06
Il18bp	3.70706e-22	-0.00420289	0.243	0.295	6.216e-18
Rasgef1a	8.7983e-09	-0.00418821	0.266	0.287	0.00014753
Meis2	6.19485e-21	-0.00418494	0.141	0.076	1.03875e-16
Aqp4	2.90585e-28	-0.00418359	0.164	0.234	4.87252e-24
Trnp1	8.83638e-10	-0.00417732	0.17	0.134	1.48168e-05
Gm15946	3.70225e-15	-0.00417677	0.296	0.359	6.20794e-11
Rhbdf1	6.59724e-31	-0.00417362	0.272	0.333	1.10622e-26
Sf3a1	2.60926e-10	-0.00417152	0.364	0.405	4.3752e-06
Otud3	4.82413e-08	-0.00415802	0.323	0.337	0.00080891
Lrfn3	1.61932e-10	-0.00415318	0.238	0.265	2.71527e-06
Zkscan2	1.29553e-81	-0.00415053	0.105	0.216	2.17235e-77
Asgr2	5.27791e-66	-0.00414845	0.125	0.228	8.85e-62
Ank3	1.28107e-27	-0.00414585	0.171	0.237	2.1481e-23
Minar1	2.10692e-09	-0.00413283	0.173	0.203	3.53288e-05
Gm41780	3.40675e-27	-0.00412957	0.365	0.26	5.71245e-23
Gm43751	8.87658e-09	-0.0041077	0.33	0.351	0.000148843
Gm48357	1.0999e-18	-0.00410207	0.367	0.388	1.84431e-14
Selenoh	2.37457e-10	-0.0040843	0.352	0.397	3.98168e-06
Gm5687	8.45877e-38	-0.00408256	0.389	0.304	1.41837e-33
Gm30285	8.28031e-79	-0.00407742	0.247	0.356	1.38844e-74
4632428C04Rik	1.2206e-34	-0.00407269	0.214	0.277	2.0467e-30
Rpl36a-ps1	5.62069e-10	-0.00406744	0.167	0.121	9.42477e-06
Gm20234	7.74757e-20	-0.00404916	0.236	0.285	1.29911e-15
C630004M23Rik	1.27738e-12	-0.00404571	0.379	0.305	2.14192e-08
Kng2	5.91346e-17	-0.00404166	0.129	0.162	9.91569e-13
Gm43597	1.10753e-93	-0.00404099	0.123	0.261	1.85711e-89
Sumo1	1.48527e-09	-0.00402992	0.607	0.709	2.4905e-05
Thoc2	5.01668e-09	-0.00401685	0.548	0.619	8.41196e-05
Gm4430	1.70375e-33	-0.00401558	0.24	0.305	2.85685e-29
Slc35g1	1.47701e-86	-0.00401553	0.161	0.291	2.47665e-82
Mtrf1	3.98398e-42	-0.00401033	0.221	0.305	6.68034e-38
Fgl2	7.17371e-10	-0.00400954	0.311	0.243	1.20289e-05
Khdc3	7.64047e-33	-0.00400854	0.228	0.3	1.28115e-28
Aloxe3	1.70952e-17	-0.00400752	0.342	0.359	2.86653e-13
Npepl1	1.75913e-06	-0.00399612	0.504	0.561	0.0294972
Gm37170	1.86588e-44	-0.00399506	0.097	0.147	3.12871e-40
2009-03-01	2.83111e-06	-0.00399287	0.303	0.317	0.0474721
Gm8013	7.41675e-46	-0.00398791	0.062	0.142	1.24364e-41
2310010J17Rik	9.31087e-11	-0.0039815	0.245	0.177	1.56125e-06
Abcb6	3.93521e-25	-0.00398044	0.193	0.233	6.59856e-21
Cdyl2	5.08553e-29	-0.00397811	0.299	0.366	8.52742e-25
Gm15972	3.009e-63	-0.0039781	0.254	0.35	5.0455e-59
Hps5	1.62607e-21	-0.00397435	0.318	0.374	2.7266e-17
Vapb	4.17842e-14	-0.00397264	0.525	0.609	7.00637e-10
Arhgap27os1	9.01658e-10	-0.00396782	0.351	0.287	1.5119e-05
8030442B05Rik	3.03739e-13	-0.00396761	0.236	0.27	5.09309e-09
Avpr2	8.84958e-33	-0.00394453	0.308	0.207	1.4839e-28
5031434O11Rik	3.09541e-15	-0.0039348	0.279	0.323	5.19039e-11
Mcts1	7.41475e-13	-0.00393414	0.557	0.655	1.24331e-08
Mal	8.91288e-80	-0.00391259	0.16	0.279	1.49451e-75
Arel1	6.60672e-13	-0.00390794	0.24	0.275	1.10781e-08
Rpl30-ps1	8.19378e-25	-0.00390258	0.306	0.358	1.37393e-20
Gm6483	7.94146e-30	-0.00390176	0.265	0.33	1.33162e-25
4930426I24Rik	1.74499e-45	-0.00388491	0.209	0.282	2.92599e-41
Gm9522	4.04794e-111	-0.00388471	0.087	0.21	6.78758e-107
Ildr2	7.29413e-14	-0.00388242	0.174	0.215	1.22308e-09
Gm44702	6.60226e-101	-0.00388042	0.074	0.198	1.10707e-96
5930403N24Rik	1.08361e-15	-0.00387182	0.261	0.301	1.817e-11
Gm42547	1.07308e-35	-0.00386152	0.271	0.342	1.79934e-31
Lrrc34	1.733e-74	-0.00386126	0.198	0.311	2.90589e-70
Rnd2	6.44321e-38	-0.00385299	0.327	0.215	1.0804e-33
Gm49703	7.26478e-22	-0.00384895	0.305	0.359	1.21816e-17
Gm48904	6.3568e-07	-0.00384742	0.374	0.327	0.0106591
Depdc5	1.19789e-09	-0.00384741	0.324	0.355	2.00863e-05
Rwdd3	2.52123e-06	-0.00383923	0.296	0.308	0.0422759
B3gnt7	2.15501e-26	-0.00382964	0.368	0.275	3.61352e-22
Ccdc91	6.48529e-07	-0.00382951	0.363	0.304	0.0108745
Gm12791	7.9679e-26	-0.00382852	0.326	0.375	1.33606e-21
Gm39469	4.95315e-09	-0.00382832	0.292	0.317	8.30544e-05
Trpc4ap	1.36565e-13	-0.00382161	0.569	0.652	2.28993e-09
Gm5491	3.33061e-08	-0.00380926	0.233	0.25	0.000558476
Map1lc3a	1.00434e-06	-0.00380203	0.645	0.717	0.0168408
Capn1	5.78217e-15	-0.00380029	0.26	0.187	9.69555e-11
Proser2	2.6732e-71	-0.00379954	0.135	0.259	4.48243e-67
Mical2	9.20547e-38	-0.00379349	0.218	0.283	1.54357e-33
2003-09-01	1.67066e-21	-0.0037915	0.065	0.112	2.80137e-17
Tbc1d10c	3.99496e-26	-0.00378317	0.274	0.322	6.69874e-22
Gm44829	1.34709e-102	-0.00378243	0.215	0.353	2.25881e-98
E130208F15Rik	1.40524e-49	-0.00376998	0.162	0.234	2.35631e-45
Gm42822	6.76246e-14	-0.00376072	0.333	0.367	1.13393e-09
Gm4149	2.59534e-26	-0.00375892	0.309	0.205	4.35187e-22
Tnks1bp1	1.05009e-07	-0.00374824	0.307	0.319	0.00176079
Gm14173	6.46435e-14	-0.00374599	0.197	0.257	1.08394e-09
Kif21a	3.88019e-38	-0.00373805	0.313	0.225	6.5063e-34
Fam107a	1.25677e-32	-0.003735	0.272	0.169	2.10736e-28
Bub1b	5.57747e-158	-0.00372565	0.163	0.329	9.3523e-154
Poc1a	1.57132e-12	-0.00371841	0.245	0.271	2.6348e-08
Brsk1	9.03791e-14	-0.00371276	0.185	0.241	1.51548e-09
Map2k1	6.44488e-09	-0.0037077	0.647	0.733	0.000108068
Plxnb3	3.06494e-48	-0.00370689	0.217	0.299	5.1393e-44
Ciao1	1.41614e-23	-0.00369735	0.431	0.523	2.37458e-19
Gm8692	2.5023e-46	-0.00368619	0.094	0.169	4.19586e-42
Zbtb39	4.4567e-24	-0.00368569	0.311	0.359	7.47299e-20
Rufy2	6.13716e-20	-0.00368077	0.284	0.338	1.02908e-15
Gm26867	4.78566e-33	-0.00367857	0.128	0.193	8.02459e-29
Psd	6.40552e-100	-0.00367373	0.363	0.198	1.07408e-95
Gm14335	2.73559e-32	-0.00366278	0.343	0.245	4.58704e-28
Fndc5	9.74749e-07	-0.00365754	0.146	0.192	0.0163446
Gm42633	2.5726e-26	-0.00364412	0.348	0.365	4.31374e-22
Phf20-ps	6.95988e-09	-0.00364316	0.367	0.362	0.000116703
Trap1	3.5398e-09	-0.00364018	0.384	0.421	5.93554e-05
Gm16253	4.36143e-18	-0.00363589	0.228	0.281	7.31324e-14
Gm7429	1.91788e-11	-0.00363138	0.38	0.298	3.21591e-07
Gm40117	1.82737e-13	-0.00362942	0.392	0.376	3.06413e-09
Agpat3	1.14138e-10	-0.00362581	0.581	0.674	1.91387e-06
Prr14l	1.34021e-17	-0.00362554	0.388	0.438	2.24727e-13
Lrrc9	2.3308e-65	-0.00361895	0.154	0.253	3.90829e-61
Snupn	5.9904e-08	-0.0036099	0.344	0.36	0.00100447
Gm43703	3.65494e-10	-0.00360964	0.268	0.287	6.1286e-06
Gm14762	5.24805e-10	-0.0036068	0.315	0.254	8.79994e-06
Mmp2	1.84311e-12	-0.00360481	0.343	0.386	3.09053e-08
Lipc	9.30784e-53	-0.00360223	0.246	0.327	1.56074e-48
Gm13456	1.42664e-22	-0.00360055	0.352	0.258	2.39219e-18
Unc13d	4.8883e-08	-0.00359749	0.342	0.364	0.00081967
Gm10036	3.2616e-77	-0.00358699	0.078	0.173	5.46905e-73
Trmt11	7.34318e-20	-0.00357633	0.347	0.402	1.2313e-15
Rpp25l	3.8215e-10	-0.00356297	0.456	0.517	6.40789e-06
Plpp2	1.59759e-09	-0.00355997	0.318	0.346	2.67884e-05
Gm12146	6.96859e-28	-0.00355303	0.206	0.271	1.16849e-23
Tmem72	1.36366e-70	-0.00354383	0.15	0.257	2.28659e-66
Gm10136	8.81277e-08	-0.00354368	0.378	0.389	0.00147772
Gm48726	2.68775e-29	-0.00352892	0.28	0.344	4.50681e-25
Sdc2	1.08861e-42	-0.00352625	0.282	0.349	1.82538e-38
Rpl38-ps1	7.17347e-13	-0.00352301	0.233	0.263	1.20285e-08
Prickle1	7.49446e-53	-0.00352288	0.219	0.309	1.25667e-48
Nt5c3b	7.89501e-15	-0.00352246	0.348	0.382	1.32383e-10
Ift43	1.85326e-24	-0.00351538	0.214	0.272	3.10755e-20
Ankrd28	1.97939e-07	-0.00350299	0.343	0.286	0.00331904
Mnat1	1.2541e-31	-0.00349527	0.341	0.428	2.10287e-27
Bad	8.04486e-08	-0.003495	0.45	0.493	0.00134896
Gm6904	8.83463e-72	-0.00348449	0.184	0.29	1.48139e-67
Fzd5	6.44994e-13	-0.00348279	0.3	0.328	1.08153e-08
Gm38067	2.19078e-81	-0.00347502	0.216	0.324	3.67349e-77
Pigs	2.16847e-13	-0.00347421	0.318	0.372	3.6361e-09
Acy1	1.05965e-08	-0.00347311	0.292	0.325	0.000177681
Gm48529	1.35891e-39	-0.00347261	0.171	0.258	2.27863e-35
Cabp7	1.37982e-20	-0.00345971	0.231	0.288	2.31368e-16
1700113A16Rik	3.39635e-19	-0.00344929	0.231	0.272	5.695e-15
Cradd	3.44508e-11	-0.00344217	0.424	0.472	5.77672e-07
Zfp112	3.94574e-30	-0.00343924	0.312	0.37	6.61621e-26
Nutf2	1.20178e-52	-0.00343586	0.174	0.264	2.01514e-48
Gm43062	1.82776e-10	-0.00343301	0.326	0.257	3.06479e-06
Stmn3	1.16504e-11	-0.00342607	0.229	0.167	1.95354e-07
Gm4986	3.82992e-10	-0.00342547	0.363	0.289	6.42201e-06
Trim7	5.86511e-11	-0.00341663	0.288	0.318	9.83462e-07
AC115752.1	1.2563e-23	-0.00340769	0.306	0.348	2.10657e-19
Gm37309	4.38717e-36	-0.00339904	0.343	0.395	7.35641e-32
Gm7691	2.1943e-27	-0.00339733	0.314	0.212	3.6794e-23
Sdhaf1	5.43594e-17	-0.00339675	0.412	0.482	9.11498e-13
Gm42702	2.92332e-17	-0.00339461	0.306	0.344	4.90182e-13
Tspyl4	8.38465e-45	-0.00337682	0.252	0.326	1.40594e-40
Slc4a4	2.88428e-24	-0.00337618	0.141	0.224	4.83637e-20
Sarm1	9.14355e-43	-0.00336434	0.227	0.301	1.53319e-38
B230322F03Rik	3.87885e-07	-0.00335878	0.324	0.333	0.00650406
Gm6654	1.1527e-30	-0.00334916	0.261	0.311	1.93285e-26
Cep162	4.17686e-10	-0.00334444	0.328	0.353	7.00376e-06
Nhp2	1.29111e-06	-0.00334324	0.405	0.439	0.0216494
Gm13453	7.845e-32	-0.00334219	0.187	0.253	1.31545e-27
Mzt1	4.07681e-07	-0.00333177	0.466	0.5	0.00683599
Pik3r2	8.63471e-08	-0.00332475	0.431	0.459	0.00144787
Prr18	3.38944e-53	-0.00331603	0.212	0.302	5.68341e-49
Ppp2r2c	1.78467e-10	-0.003315	0.243	0.273	2.99254e-06
Tmem170	1.66176e-12	-0.00330353	0.305	0.243	2.78643e-08
Igdcc4	3.51204e-45	-0.00329243	0.072	0.157	5.88899e-41
Shisa4	1.0213e-54	-0.00328812	0.241	0.325	1.71252e-50
Gm32017	1.2181e-61	-0.00328497	0.212	0.306	2.04251e-57
Gm11263	2.31251e-09	-0.00328204	0.29	0.309	3.87762e-05
Gm36198	1.08606e-83	-0.00327616	0.185	0.299	1.82111e-79
Nphp3	3.49048e-07	-0.00327504	0.31	0.323	0.00585284
Cd44	5.04344e-100	-0.00327371	0.159	0.297	8.45685e-96
Capn2	5.25071e-67	-0.00325166	0.232	0.334	8.8044e-63
Gm37246	6.49431e-21	-0.00325063	0.323	0.361	1.08897e-16
Tnni3	8.29852e-58	-0.00324528	0.124	0.218	1.3915e-53
Cuedc2	9.75485e-07	-0.00323896	0.642	0.734	0.0163569
Olig1	5.89527e-48	-0.00323829	0.205	0.291	9.88518e-44
Mtss1l	5.88241e-59	-0.00322884	0.257	0.143	9.86362e-55
Larp1b	1.94626e-13	-0.00322177	0.35	0.369	3.26348e-09
Gm6712	8.53558e-57	-0.00321736	0.115	0.197	1.43125e-52
B430319F04Rik	1.18973e-62	-0.00321237	0.208	0.304	1.99494e-58
Kif1a	9.58706e-36	-0.00320494	0.152	0.252	1.60756e-31
Gm43028	3.66849e-53	-0.0032041	0.106	0.209	6.15132e-49
Ranbp3l	9.83508e-07	-0.00319745	0.302	0.317	0.0164915
Usp53	9.21603e-10	-0.00319436	0.323	0.251	1.54534e-05
Cep112	6.09386e-16	-0.00319435	0.319	0.356	1.02182e-11
Gstt3	5.88359e-34	-0.00318428	0.17	0.237	9.8656e-30
Ctla2a	3.50009e-14	-0.00318382	0.262	0.182	5.86896e-10
Gm44187	4.1128e-28	-0.0031808	0.309	0.355	6.89634e-24
Map3k15	4.31173e-25	-0.00317316	0.265	0.332	7.22991e-21
Gins2	6.49222e-30	-0.00317128	0.214	0.272	1.08861e-25
Rps15-ps2	5.28757e-23	-0.00316268	0.171	0.22	8.86619e-19
Gm47573	6.87357e-12	-0.00315976	0.325	0.342	1.15256e-07
Rrad	4.15931e-17	-0.00315599	0.356	0.411	6.97433e-13
Apod	2.87653e-15	-0.00315463	0.273	0.194	4.82336e-11
Ccsap	9.32183e-19	-0.00315002	0.354	0.278	1.56309e-14
Atad3aos	1.50107e-23	-0.00314893	0.234	0.304	2.517e-19
Tgfb2	1.92665e-44	-0.0031444	0.201	0.308	3.2306e-40
Mamld1	9.23191e-17	-0.00314159	0.255	0.297	1.54801e-12
Gart	9.6324e-12	-0.0031383	0.4	0.451	1.61516e-07
Ddn	1.34017e-18	-0.00313526	0.176	0.09	2.24719e-14
Gm26533	4.02315e-63	-0.00313512	0.209	0.31	6.74602e-59
H3f3aos	1.59223e-09	-0.00313475	0.246	0.268	2.66986e-05
Gm5566	4.85357e-10	-0.00312837	0.262	0.194	8.13846e-06
Cd209a	2.17078e-140	-0.00312822	0.121	0.275	3.63997e-136
Eif4e3	1.27066e-08	-0.00312746	0.351	0.382	0.000213065
Rps15a-ps3	2.40933e-07	-0.00312442	0.361	0.298	0.00403997
Farp2	5.50293e-55	-0.00312239	0.235	0.319	9.22731e-51
E2f1	2.08368e-07	-0.0031201	0.27	0.278	0.00349391
Tcea2	1.48867e-41	-0.00311943	0.258	0.331	2.4962e-37
Gm16348	1.11394e-60	-0.00311531	0.26	0.338	1.86786e-56
Gm49719	1.69879e-10	-0.00311461	0.273	0.292	2.84853e-06
Thy1	7.48506e-55	-0.00310371	0.257	0.334	1.25509e-50
Gm12454	7.62022e-08	-0.00310136	0.372	0.328	0.00127776
Gm15446	1.31123e-10	-0.00309942	0.28	0.309	2.19867e-06
Tescl	6.01113e-20	-0.00309939	0.176	0.21	1.00795e-15
Atp1a1	9.50522e-07	-0.00309646	0.637	0.69	0.0159383
Kcnc3	9.38553e-08	-0.00308887	0.313	0.33	0.00157377
Wwtr1	1.38016e-19	-0.00308577	0.252	0.289	2.31426e-15
Frg2f1	5.73662e-20	-0.00308494	0.241	0.294	9.61916e-16
Rinl	8.66497e-10	-0.00307976	0.466	0.519	1.45294e-05
Gm7027	6.37699e-07	-0.00307857	0.165	0.129	0.0106929
Psmb4	1.4365e-06	-0.00306794	0.601	0.685	0.0240873
Rps3a2	2.86903e-14	-0.00306547	0.17	0.21	4.81079e-10
Kctd17	2.37791e-14	-0.0030635	0.351	0.281	3.98727e-10
Xk	5.34175e-10	-0.00306187	0.333	0.353	8.95705e-06
Gm5578	5.63885e-26	-0.00305301	0.301	0.352	9.45523e-22
Aldh1a1	4.45061e-35	-0.00305249	0.124	0.206	7.46278e-31
Gm5586	6.60089e-99	-0.00305187	0.341	0.173	1.10684e-94
Tcf24	7.49827e-08	-0.0030387	0.289	0.231	0.00125731
Rpph1	2.42236e-26	-0.00303795	0.089	0.121	4.06182e-22
Stard10	1.68462e-13	-0.00302873	0.123	0.166	2.82476e-09
Rps15a-ps6	2.29109e-07	-0.00302407	0.384	0.326	0.0038417
Klhl23	3.76904e-13	-0.00302125	0.352	0.391	6.31992e-09
Ccdc138	4.73767e-10	-0.00301757	0.231	0.263	7.94413e-06
Gm5512	2.78499e-46	-0.00301029	0.196	0.287	4.66987e-42
Trp53inp2	1.44394e-13	-0.00300913	0.182	0.215	2.4212e-09
Gm13786	3.0849e-22	-0.00300005	0.27	0.326	5.17276e-18
Med12	2.18715e-09	-0.00299816	0.304	0.321	3.66742e-05
Satb1	2.11595e-13	-0.00299664	0.298	0.335	3.54803e-09
Aco1	1.9076e-26	-0.00299174	0.305	0.372	3.19866e-22
Rab11fip4	1.28928e-26	-0.00299096	0.279	0.185	2.16187e-22
Vac14	1.13139e-41	-0.00298225	0.27	0.361	1.89711e-37
Cplx1	2.13112e-49	-0.00298035	0.062	0.174	3.57347e-45
Gm8623	3.7501e-19	-0.00297833	0.168	0.208	6.28817e-15
Setd4	1.10897e-54	-0.00297794	0.234	0.323	1.85953e-50
Nanos1	1.70101e-08	-0.00297134	0.266	0.288	0.000285226
2310034G01Rik	5.83214e-07	-0.00296224	0.355	0.291	0.00977933
Gm7972	5.10837e-29	-0.00294975	0.326	0.372	8.56572e-25
Mfsd7a	6.13697e-18	-0.00294122	0.385	0.301	1.02905e-13
Slc2a9	7.86162e-46	-0.00294059	0.253	0.341	1.31824e-41
Ripk1	4.78412e-10	-0.00293155	0.418	0.463	8.02201e-06
Net1	1.50403e-29	-0.00293018	0.201	0.275	2.52196e-25
Rpl27-ps1	4.98673e-24	-0.00292382	0.324	0.354	8.36175e-20
Gm37868	3.94637e-80	-0.00291989	0.219	0.328	6.61727e-76
Trpt1	1.6572e-83	-0.0029166	0.191	0.31	2.77879e-79
Gm6218	1.54766e-23	-0.00291476	0.387	0.303	2.59511e-19
Fxyd7	4.98152e-157	-0.00291383	0.126	0.309	8.35302e-153
Ckmt1	1.51463e-67	-0.00291338	0.194	0.097	2.53973e-63
Flt3	1.57814e-18	-0.00291196	0.313	0.227	2.64623e-14
Rarg	1.09921e-21	-0.0029083	0.21	0.251	1.84315e-17
Gm26384	2.81373e-30	-0.00290772	0.217	0.297	4.71806e-26
Ung	2.36705e-42	-0.00290528	0.282	0.35	3.96906e-38
Ddx19a	5.26057e-08	-0.00290476	0.397	0.429	0.000882093
Mast1	4.35922e-33	-0.00288985	0.25	0.307	7.30955e-29
Gm48887	8.28807e-16	-0.00288978	0.286	0.326	1.38974e-11
Timp3	1.08071e-13	-0.00288594	0.165	0.227	1.81214e-09
Rpl34-ps2	1.86333e-11	-0.00288547	0.381	0.374	3.12444e-07
Gria1	4.85573e-157	-0.0028766	0.07	0.239	8.14208e-153
Olfr1034	3.91854e-15	-0.00286923	0.271	0.311	6.57061e-11
Slc6a1	1.38276e-45	-0.00286714	0.094	0.187	2.31861e-41
Xrcc5	2.67325e-17	-0.00286445	0.335	0.391	4.4825e-13
Gm45442	8.62042e-125	-0.00286389	0.083	0.246	1.44547e-120
Nolc1	9.36327e-08	-0.0028635	0.475	0.512	0.00157003
Rasgrf1	1.01248e-07	-0.00285922	0.317	0.248	0.00169773
Sgo2a	1.4882e-142	-0.00285687	0.122	0.275	2.49541e-138
Gm28809	1.68551e-09	-0.00285279	0.287	0.31	2.82627e-05
Syde1	5.50864e-10	-0.00285087	0.295	0.316	9.23689e-06
Asns	1.03473e-18	-0.00284826	0.139	0.087	1.73504e-14
Scrg1	1.81956e-29	-0.00284762	0.311	0.355	3.05104e-25
Ptpn14	1.36334e-08	-0.00284548	0.391	0.381	0.000228605
Plp2	3.51511e-19	-0.00284436	0.08	0.138	5.89414e-15
Gm48619	7.33314e-59	-0.00284333	0.155	0.251	1.22962e-54
Pou3f1	7.12703e-56	-0.00283515	0.312	0.183	1.19506e-51
Ifit2	5.91753e-12	-0.0028322	0.198	0.233	9.92251e-08
Cadm2	1.97815e-66	-0.00283035	0.237	0.129	3.31697e-62
Cdkn3	2.87017e-06	-0.00282868	0.328	0.349	0.0481269
Gm11512	4.33697e-63	-0.0028266	0.197	0.295	7.27222e-59
Gprc5b	6.81939e-26	-0.00282629	0.261	0.163	1.14348e-21
Rpl18a-ps1	8.47192e-14	-0.00282109	0.128	0.18	1.42057e-09
Lclat1	1.9537e-07	-0.00282035	0.303	0.319	0.00327596
Gm26617	3.68437e-15	-0.00281347	0.368	0.365	6.17796e-11
Gm21988	1.02324e-16	-0.00281245	0.296	0.342	1.71577e-12
Sdhaf4	1.00236e-07	-0.00281191	0.422	0.464	0.00168076
1190005I06Rik	2.44051e-25	-0.00280451	0.218	0.27	4.09225e-21
Clec4n	5.58986e-88	-0.00280342	0.2	0.318	9.37307e-84
Fbxw11	3.46933e-07	-0.00280017	0.345	0.371	0.00581737
Tmem47	8.11937e-44	-0.0027868	0.172	0.087	1.36146e-39
Vps36	1.17826e-18	-0.00278617	0.464	0.552	1.97571e-14
Taco1os	2.48857e-14	-0.0027818	0.195	0.228	4.17284e-10
Gm6368	4.7947e-176	-0.00277478	0.085	0.252	8.03976e-172
Akap11	7.57221e-20	-0.00277291	0.319	0.382	1.26971e-15
Coa5	7.49521e-08	-0.00276714	0.346	0.372	0.0012568
Chst10	1.06976e-07	-0.00276101	0.179	0.187	0.00179377
Gm9929	3.43832e-17	-0.00275203	0.228	0.264	5.76537e-13
Icam2	1.18614e-06	-0.00274757	0.297	0.295	0.0198892
E430021H15Rik	1.2484e-34	-0.00274441	0.302	0.366	2.09332e-30
Gm9888	3.92304e-21	-0.00274409	0.265	0.313	6.57816e-17
Nrn1	5.16248e-76	-0.0027386	0.192	0.295	8.65644e-72
Kcnab2	1.10129e-13	-0.00272745	0.065	0.11	1.84664e-09
Il27	2.00189e-14	-0.00272456	0.247	0.28	3.35677e-10
Arrb1	2.79886e-08	-0.00271977	0.405	0.441	0.000469313
Med22	1.33842e-20	-0.00271905	0.331	0.408	2.24427e-16
Zfp108	1.66587e-11	-0.00271701	0.314	0.337	2.79334e-07
Sox13	5.0467e-27	-0.00271378	0.278	0.185	8.46231e-23
Scyl3	3.95343e-08	-0.0027132	0.382	0.406	0.000662912
Mylk	8.55862e-114	-0.00271147	0.087	0.195	1.43511e-109
Amigo3	8.20979e-54	-0.00270586	0.255	0.343	1.37662e-49
Adcy4	2.55846e-13	-0.00270156	0.297	0.319	4.29002e-09
Ppp1r26	4.36349e-19	-0.00269984	0.246	0.296	7.31669e-15
Peli2	1.55863e-16	-0.00268833	0.393	0.454	2.61351e-12
Flnb	2.28925e-11	-0.00268431	0.326	0.354	3.83861e-07
Rgl3	2.16861e-07	-0.00268325	0.323	0.343	0.00363633
Trrap	4.63797e-17	-0.00267324	0.369	0.425	7.77695e-13
Rps6ka2	9.75264e-20	-0.00267304	0.306	0.347	1.63532e-15
Gm44705	1.67004e-07	-0.00267079	0.386	0.373	0.00280033
Ctnnb1	8.29988e-07	-0.00266568	0.709	0.762	0.0139172
Acsl6	6.94751e-46	-0.00266439	0.314	0.189	1.16496e-41
BC064078	1.88201e-42	-0.00265893	0.22	0.301	3.15575e-38
Gm37795	7.41233e-15	-0.00265645	0.26	0.285	1.2429e-10
Dcbld1	2.11062e-10	-0.00265295	0.395	0.391	3.53909e-06
D330050G23Rik	5.32011e-26	-0.0026524	0.198	0.248	8.92077e-22
Nup155	9.05985e-12	-0.00265139	0.321	0.345	1.51916e-07
Sema6b	6.10326e-33	-0.0026432	0.277	0.346	1.02339e-28
Gm49602	5.1678e-35	-0.0026401	0.154	0.211	8.66536e-31
Gm9812	1.62721e-40	-0.00263763	0.12	0.148	2.72851e-36
Gm44620	5.88371e-20	-0.00262362	0.394	0.319	9.8658e-16
Slc6a9	1.01827e-17	-0.00261955	0.344	0.256	1.70744e-13
Ddx42	9.5066e-19	-0.00261645	0.491	0.58	1.59407e-14
Sox30	1.46562e-80	-0.00261603	0.194	0.298	2.45756e-76
Rps2-ps6	5.9408e-44	-0.00261128	0.287	0.355	9.96154e-40
Gm4118	4.23266e-56	-0.00260892	0.298	0.368	7.09732e-52
Noc3l	7.12138e-32	-0.00260871	0.315	0.392	1.19411e-27
Adam4	1.82073e-32	-0.00260848	0.304	0.358	3.05299e-28
Cystm1	4.08153e-30	-0.00260474	0.048	0.123	6.84392e-26
C2	1.13349e-13	-0.00260028	0.139	0.18	1.90064e-09
2900052N01Rik	1.49143e-22	-0.00259866	0.352	0.365	2.50082e-18
Gm33312	1.36955e-21	-0.00259821	0.342	0.256	2.29645e-17
Gm13710	8.14955e-15	-0.00259777	0.416	0.333	1.36652e-10
Gm12925	2.13364e-23	-0.00259728	0.328	0.352	3.57768e-19
Gm37108	4.76092e-12	-0.00259408	0.188	0.146	7.98311e-08
Kcnh6	1.63537e-21	-0.00259328	0.1	0.141	2.74219e-17
Htra1	8.8658e-112	-0.00259198	0.166	0.042	1.48662e-107
Rps15a-ps8	1.76988e-09	-0.00258756	0.393	0.345	2.96774e-05
Vcpkmt	3.65774e-09	-0.00258679	0.324	0.344	6.13329e-05
Clec2i	1.29302e-32	-0.00258204	0.149	0.204	2.16813e-28
Impg2	5.69026e-127	-0.00258145	0.067	0.208	9.54143e-123
Gm14325	1.28237e-22	-0.00257723	0.268	0.309	2.15027e-18
Gm7059	2.62369e-35	-0.00257501	0.137	0.215	4.39941e-31
Gm10297	3.59997e-26	-0.00256032	0.234	0.138	6.03644e-22
Gm3531	4.20614e-10	-0.00255703	0.278	0.304	7.05286e-06
Zfp948	8.98103e-21	-0.00255591	0.158	0.205	1.50594e-16
Amer2	4.29416e-24	-0.00255175	0.209	0.266	7.20045e-20
Gm45354	3.09543e-23	-0.00254805	0.423	0.356	5.19041e-19
Auts2	1.97594e-22	-0.00254181	0.213	0.259	3.31325e-18
Ifi206	2.80277e-30	-0.00253606	0.059	0.113	4.69968e-26
Gm48620	1.6472e-08	-0.00253339	0.088	0.105	0.000276202
Rgs14	4.15318e-24	-0.0025333	0.306	0.364	6.96405e-20
Cdca7l	1.93552e-09	-0.00252971	0.332	0.343	3.24548e-05
Tex9	7.79091e-32	-0.00252508	0.314	0.373	1.30638e-27
Gm12804	2.2243e-59	-0.00252375	0.152	0.249	3.7297e-55
Cmtm5	2.75877e-91	-0.0025237	0.178	0.317	4.6259e-87
Smc2	1.41055e-06	-0.00252083	0.391	0.333	0.0236521
2810039B14Rik	1.29807e-15	-0.00252018	0.312	0.35	2.1766e-11
Tcp11l2	3.89384e-11	-0.00251861	0.465	0.521	6.52919e-07
Tbcel	1.04546e-11	-0.00251747	0.383	0.423	1.75302e-07
Gm6266	1.09118e-64	-0.00251312	0.153	0.267	1.82969e-60
Myo19	1.0093e-06	-0.00250575	0.325	0.338	0.0169239
Nlrc5	2.76446e-64	-0.00250526	0.146	0.251	4.63545e-60
Plxnc1	8.79542e-10	-0.00250062	0.365	0.303	1.47482e-05
Hint2	6.30564e-10	-0.00249796	0.426	0.492	1.05733e-05
Cldn10	1.60004e-48	-0.00249695	0.188	0.292	2.68294e-44
Rab25	3.55519e-26	-0.00248842	0.089	0.11	5.96134e-22
Gm16183	6.3026e-10	-0.00248775	0.342	0.284	1.05682e-05
Gm20568	1.25257e-41	-0.00247922	0.113	0.215	2.10032e-37
9930024M15Rik	1.49735e-13	-0.00247623	0.321	0.358	2.51076e-09
Lgals3bp	2.85566e-11	-0.0024739	0.432	0.502	4.78837e-07
Gm12466	1.62898e-16	-0.00247218	0.193	0.228	2.73148e-12
Anxa9	4.58488e-25	-0.00246785	0.377	0.283	7.68792e-21
6030443J06Rik	4.54733e-09	-0.00246494	0.387	0.342	7.62496e-05
4633401B06Rik	2.00493e-89	-0.00246166	0.256	0.371	3.36187e-85
Gm5100	3.42943e-07	-0.00245756	0.399	0.386	0.00575047
Gm37115	1.22069e-20	-0.00245103	0.256	0.308	2.04685e-16
Paqr8	3.83584e-15	-0.00244956	0.247	0.27	6.43193e-11
Mmd	2.82631e-20	-0.00244831	0.357	0.411	4.73915e-16
Hepacam	2.57752e-37	-0.00243948	0.085	0.164	4.32198e-33
Scarna2	2.8654e-36	-0.00243628	0.074	0.106	4.8047e-32
Iqck	6.46728e-21	-0.00242848	0.254	0.306	1.08443e-16
Slc18a2	3.37365e-23	-0.00242738	0.217	0.269	5.65693e-19
Gm27017	1.50263e-14	-0.00242678	0.32	0.242	2.51961e-10
Lyz1	2.39891e-36	-0.00242312	0.366	0.276	4.02248e-32
Gm37186	2.95433e-37	-0.0024201	0.237	0.3	4.95381e-33
Gm48909	1.09252e-40	-0.00241416	0.192	0.278	1.83194e-36
Crybg3	2.95403e-09	-0.00241236	0.311	0.343	4.95331e-05
Npdc1	4.07621e-09	-0.00241025	0.278	0.213	6.83499e-05
AA986860	9.70034e-11	-0.00240867	0.391	0.357	1.62655e-06
Rasl11a	9.61673e-68	-0.00240639	0.152	0.073	1.61253e-63
Gm12319	2.62516e-25	-0.00240142	0.225	0.28	4.40187e-21
Reps2	6.82195e-20	-0.00239926	0.344	0.263	1.14391e-15
Elovl5	1.43775e-19	-0.00239	0.321	0.37	2.41082e-15
Gm20531	2.57016e-42	-0.00238812	0.149	0.042	4.30964e-38
Rpl21-ps13	2.03869e-06	-0.00238569	0.371	0.371	0.0341848
Itgb4	4.42408e-25	-0.00238107	0.337	0.265	7.41829e-21
Myo1d	2.05463e-10	-0.00238008	0.205	0.251	3.4452e-06
Flad1	3.17971e-16	-0.00237716	0.36	0.414	5.33173e-12
Aurkb	2.45962e-06	-0.00237035	0.315	0.271	0.0412429
Ahcy	6.00061e-10	-0.00236175	0.176	0.2	1.00618e-05
Dmrtb1	1.62061e-10	-0.00235883	0.379	0.372	2.71745e-06
Setd6	2.00505e-10	-0.0023577	0.245	0.268	3.36207e-06
Ccdc8	1.46641e-07	-0.00235094	0.398	0.337	0.00245888
Tnfsfm13	7.16988e-56	-0.00234043	0.156	0.244	1.20225e-51
Gm14302	1.54579e-74	-0.00233637	0.114	0.206	2.59198e-70
Gsta4	1.35189e-09	-0.00233497	0.355	0.292	2.26686e-05
Mfsd4b5	4.45776e-30	-0.00233198	0.251	0.301	7.47477e-26
Gm12933	2.38007e-20	-0.00233156	0.162	0.207	3.99091e-16
Aqr	8.44161e-32	-0.00233074	0.373	0.456	1.41549e-27
Bex2	6.68552e-35	-0.00232997	0.104	0.167	1.12103e-30
Nat14	6.20791e-18	-0.00232881	0.257	0.3	1.04094e-13
Gm11353	6.83324e-35	-0.00232845	0.387	0.286	1.1458e-30
Gm16437	2.78033e-57	-0.00232734	0.25	0.347	4.66205e-53
Cdc42ep1	4.56113e-08	-0.00232707	0.259	0.277	0.000764811
Arhgef5	4.58555e-83	-0.00232537	0.113	0.244	7.68905e-79
Fancc	1.5896e-17	-0.00232253	0.188	0.222	2.66544e-13
Gm15843	1.43731e-50	-0.00231899	0.42	0.314	2.41008e-46
Ankrd42	2.03995e-11	-0.00231756	0.242	0.276	3.42058e-07
Rrp9	6.92005e-07	-0.00231393	0.371	0.394	0.0116035
Gm15148	6.46905e-50	-0.00230082	0.397	0.284	1.08473e-45
Lmnb1	2.32653e-14	-0.00229716	0.298	0.334	3.90112e-10
Nrap	5.85416e-51	-0.00229293	0.275	0.142	9.81626e-47
Zfp296	7.40251e-07	-0.00229045	0.22	0.232	0.0124125
Grb14	1.3792e-18	-0.00228828	0.104	0.159	2.31264e-14
Rps19-ps2	4.47226e-17	-0.00228787	0.253	0.287	7.49908e-13
Gm41611	1.36239e-06	-0.00228691	0.287	0.303	0.0228445
Actr3b	6.90471e-10	-0.00228565	0.224	0.159	1.15778e-05
Gm13532	2.8041e-06	-0.00228452	0.158	0.214	0.0470192
Gm47355	3.97841e-37	-0.00228318	0.19	0.255	6.671e-33
Ubtd2	5.54013e-52	-0.00228234	0.201	0.287	9.28969e-48
Tmco4	2.37869e-09	-0.00228033	0.325	0.259	3.98859e-05
Wipf3	4.29551e-128	-0.00227917	0.204	0.345	7.20271e-124
Ranbp6	4.03919e-07	-0.00227841	0.324	0.338	0.00677291
Gm44830	6.80572e-19	-0.00227642	0.355	0.389	1.14118e-14
Arc	2.45468e-40	-0.00227342	0.281	0.347	4.11601e-36
Ube2t	9.59239e-11	-0.00227309	0.291	0.315	1.60845e-06
Myo15	2.36992e-140	-0.00227071	0.113	0.271	3.97388e-136
Wrn	2.04668e-09	-0.00226991	0.376	0.408	3.43187e-05
Map2k5	5.28058e-11	-0.00226632	0.378	0.421	8.85447e-07
Nampt	2.64869e-08	-0.00226295	0.378	0.415	0.000444133
Gm6807	1.63468e-11	-0.00226125	0.169	0.206	2.74103e-07
Trim67	4.4909e-50	-0.00225937	0.203	0.29	7.53034e-46
Hspa12a	4.43368e-08	-0.00225093	0.234	0.25	0.000743439
Gm27019	9.97136e-65	-0.00224062	0.119	0.207	1.672e-60
Exo1	5.51019e-48	-0.0022381	0.38	0.277	9.23948e-44
Rsf1os2	5.49083e-36	-0.00223546	0.191	0.254	9.20702e-32
Ttbk1	2.62264e-07	-0.00222771	0.29	0.24	0.00439765
Ak4	5.34534e-14	-0.00222647	0.293	0.332	8.96307e-10
Chrnb2	1.2091e-105	-0.00222219	0.086	0.212	2.02742e-101
Hypk	8.33509e-15	-0.0022213	0.377	0.45	1.39763e-10
Pls3	7.36234e-11	-0.00221741	0.32	0.351	1.23452e-06
Lancl1	6.78472e-09	-0.00221586	0.348	0.381	0.000113766
AW822252	2.4774e-06	-0.00221511	0.18	0.211	0.041541
Mmd2	4.70292e-34	-0.002215	0.232	0.305	7.88586e-30
Cacng7	4.78918e-26	-0.00220907	0.145	0.105	8.0305e-22
Gm7252	6.84123e-31	-0.00220404	0.407	0.32	1.14714e-26
Smurf2	8.3783e-22	-0.00219468	0.339	0.406	1.40487e-17
Rpl30-ps9	5.06449e-94	-0.00218813	0.329	0.17	8.49214e-90
Gm8494	3.65534e-11	-0.00217962	0.262	0.291	6.12927e-07
Oas2	7.25984e-17	-0.00217714	0.206	0.267	1.21733e-12
Pym1	1.29814e-12	-0.00217499	0.339	0.382	2.17672e-08
Tafa5	1.98167e-80	-0.00216864	0.162	0.296	3.32287e-76
Man1b1	1.50441e-12	-0.0021536	0.332	0.377	2.52259e-08
Gm15975	3.25012e-43	-0.00215171	0.232	0.112	5.44981e-39
Saxo2	1.34817e-21	-0.00214633	0.262	0.306	2.26062e-17
Fam160a2	3.8264e-19	-0.00214593	0.309	0.355	6.41612e-15
Mettl22	9.9195e-07	-0.00214417	0.332	0.341	0.016633
Fbxl22	1.28368e-14	-0.00214315	0.073	0.114	2.15247e-10
Mamdc4	1.57453e-10	-0.00214107	0.171	0.203	2.64018e-06
2310022B05Rik	1.77083e-10	-0.00213385	0.333	0.355	2.96933e-06
AC166575.1	1.90628e-14	-0.00213045	0.306	0.338	3.19646e-10
mt-Tc	1.82508e-38	-0.00212625	0.15	0.064	3.06029e-34
Gm45289	8.63336e-07	-0.00212466	0.262	0.29	0.0144764
Nudt3	2.57228e-09	-0.00212465	0.414	0.467	4.31321e-05
Zfp940	2.2443e-22	-0.00212199	0.253	0.297	3.76324e-18
Fhl3	4.18728e-44	-0.00211725	0.235	0.315	7.02124e-40
Gldc	5.99629e-07	-0.0021167	0.26	0.225	0.0100546
Gm5518	2.38867e-10	-0.00211103	0.306	0.335	4.00532e-06
AC154652.2	7.48856e-119	-0.00210965	0.044	0.148	1.25568e-114
Gm15655	1.17642e-11	-0.00210864	0.24	0.265	1.97261e-07
Stpg1	3.32618e-61	-0.00210756	0.191	0.291	5.57733e-57
Tafa1	4.34733e-54	-0.00210732	0.266	0.134	7.28961e-50
Kif19a	1.63851e-22	-0.00210161	0.271	0.322	2.74745e-18
Gfod1	7.96687e-84	-0.00209976	0.09	0.21	1.33588e-79
Xylt1	2.81473e-42	-0.00209705	0.208	0.286	4.71974e-38
Gm21103	4.78685e-46	-0.00209526	0.224	0.315	8.02659e-42
Gas7	1.37338e-52	-0.00209443	0.292	0.169	2.30289e-48
Gm38099	7.35691e-07	-0.00209279	0.367	0.295	0.0123361
Stap1	2.88577e-08	-0.00208796	0.277	0.299	0.000483886
Gm20712	2.63272e-11	-0.00208574	0.307	0.346	4.41454e-07
Gm15879	2.10544e-11	-0.00208484	0.308	0.234	3.53039e-07
Cpne2	2.54239e-15	-0.00208471	0.279	0.317	4.26308e-11
Gm48137	2.36113e-56	-0.00207995	0.186	0.283	3.95915e-52
Pfkp	3.3718e-16	-0.00207564	0.142	0.115	5.65383e-12
Zbtb3	1.57478e-15	-0.00207478	0.319	0.351	2.6406e-11
Cep55	1.44259e-24	-0.00207399	0.313	0.237	2.41894e-20
Dars2	1.07961e-08	-0.00207326	0.288	0.311	0.000181029
Ccdc40	7.75944e-09	-0.00207068	0.227	0.258	0.00013011
Gm15823	1.10379e-15	-0.00206736	0.349	0.378	1.85084e-11
[truncated: 5,654 more rows]
