# Supplementary material for: Novel Alzheimer risk genes determine the microglia response to amyloid‐β but not to TAU pathology
Source: EMBO Mol Med. 2020 Jan 17;12(3):e10606. doi: 10.15252/emmm.201910606 (PMC7059012; doi:10.15252/emmm.201910606)
Supplement: Supplementary file 8 — Dataset EV6 [file EMMM-12-e10606-s008.xlsx]

## Sheet: Sheet1
Dataset_EV6
List of marker genes defining the single microglia RNAseq cluster 'MHC.high' and 'Cycling and proliferating microglia (CPM)'
MHC.high	CPM
H2-Aa	Top2a
H2-Ab1	Dtl
H2-D1	Fignl1
H2-DMa	Pbk
H2-DMb1	Melk
H2-DMb2	Cenpm
H2-Eb1	Rrm2
H2-K1	Pole
H2-K2	E2f7
H2-Ke6	Uhrf1
H2-M2	Mki67
H2-M3	Rad51
H2-Oa	E2f8
H2-Ob	Knl1
H2-Q10	Cdca3
H2-Q4	Mcm5
H2-Q5	Cenpk
H2-Q6	Tcf19
H2-Q7	Brca1
H2-T-ps	Hmmr
H2-T10	Mcm2
H2-T22	Hells
H2-T23	Nuf2
H2-T24	Kif23
Cd74	Tpx2
B2m	Rad51ap1
	Dlgap5
	Prim1
	Pkmyt1
	Bub1b
	Ncapg
	Cdca2
	Spc24
	Cdca8
	Birc5
	Cdc45
	Asf1b
	Ect2
	Zgrf1
	Timeless
	Tacc3
	Pclaf
	Racgap1
	Mcm6
	Nusap1
	Wdhd1
	Prc1
	Clspn
	Chaf1b
	Lig1
	Cdc7
	Cdk1
	Ckap2l
	Rfc4
	Ccna2
	Cdt1
	Arhgef39
	Pola1
	Rad54l
	Ulbp1
	Atad5
	Ncapg2
	Dhfr
	Kif15
	Tipin
	Stmn1
	Ncapd2
	Smc2
	Plk4
	Hmgb2
	Dut
	Dnmt1
	Gins2
	Ezh2
	Mcm4
	Tk1
	Lmnb1
	Cbx5
	Psmc3ip
	Ccne2
	Brca2
	Rad18
	Atad2
	Rrm1
	Mcm7
	Mad2l1
	Cks1b
	Nasp
	Gmnn
	Kntc1
	Slc43a3
	Mcm3
	Cit
	Rfc5
	Cenpf
	Prim2
	Pcna
	Pmf1
	Pidd1
	Smc4
	Orc6
	Incenp
	Pold1
	Lmnb2
	Cdca7
	Tfdp1
	Tyms
	Wdr76
	Tmpo
	Zfp367
	Nsd2
	Rbl1
	Tex30
	Ska2
	Lbr
	Dck
	Hirip3
	Dnajc9
	Dna2
	Rpa2
	Pold2
	Tubb5
	Mms22l
	Cdkn1a
	Gm45836
	Ints7
	Nup85
	Zfp808
	Dtymk
	Chd3os
	Nup205
	Nmral1
	Slf1
	Rpa1
	Topbp1
	Hmgn2
	Ubap2
	Rfwd3
	Dek
	Ppil1
	Haus4
	Ptma
	Snrpd1
	Ncaph2
	Tuba1b
	Gsg2
	Alg8
	Tinf2
	Fam111a
	Ncaph
	Tagln2
	Mis12
	Arhgap11a
	Slbp
	Sae1
	Nap1l1
	Fancc
	Smc6
	Klf10
	AI506816
	H2afz
	Tmem209
	Ran
	Rfc2
	Ssrp1
	Hat1
	Ddx20
	Tssc4
	Impdh2
	Vars
	Aaas
	Rcc1
	Zcwpw1
	Msh6
	Dctpp1
	Ccl12
	Nop56
	H2afx
	Usp37
	2700049A03Rik
	Rnaseh2b
	Nup43
	Sephs1
	Slc7a1
	Rangap1
	Eri1
	Ncapd3
	Cep295
	Usp1
	Nrm
	Mrpl51
	Cep162
	Ubr7
	Rbbp7
	Exosc8
	Uchl5
	Ilf2
	Gm5141
	Ddx39
	Serbp1
	Gpaa1
	Ipo9
	Rfc3
	Tubg1
	Epha2
	Sac3d1
	Cdk2
	Rnf168
	Mcmbp
	Slc29a1
	Iqgap3
	Anapc5
	Dnaaf2
	Prdx4
	Taf6
	Nup93
	Pomt1
	Rad50
	Slc20a1
	Cep83
	Mdc1
	Hjurp
	Banf1
	Prps1
	Anp32e
	Gemin6
	Smyd4
	Paxip1
	Hsp90aa1
	Pa2g4
	Nup62
	Lsm2
	Casp8ap2
	Nxt1
	Actn4
	Haus8
	Ppia
	Bckdk
	Srsf7
	Rif1
	Tpm4
	Set
	Kpna2
	Apobec3
	Peak1
	Ilf3
	Rfc1
	Slc7a6
	Cnot9
	Inip
	Blmh
	Smc3
	Tcp1
	Pola2
	Haus3
	Tbc1d31
	Dennd5a
	Ak2
	Cep192
	Ctdspl2
	Agpat5
	Tuba1c
	Pign
	Ipo5
	Itga5
	Ccdc82
	Adss
	Hn1l
	H2afy
	Atr
	Cpd
	Hnrnpr
	H2afv
	Cdk4
	Nudc
	Parp1
	Nedd1
	Akip1
	Palb2
	Chek2
	Orc2
	Naa40
	Gpr84
	Npat
	Golt1b
	Trp53
	Shmt2
	Sugp2
	Mrps9
	Vdac3
	Drg1
	Ube2l6
	Nono
	Hmgb1
	Thoc3
	Tmem165
	C2cd3
	Nop58
	Mcm9
	Ccnd1
	Mmgt1
	Hspa14
	Depdc5
	Gapdh
	Idh3a
	Lcorl
	Psmd5
	Prps2
	Ddx1
	C1qbp
	Tkt
	Donson
	Rnf121
	Psma2
	Milr1
	Phka2
	Zfp871
	Arl6ip6
	Hdgf
	Cenpc1
	Baz1b
	Brip1os
	Pcnt
	Tsfm
	Umps
	Lmf2
	Timm50
	Mthfd2
	Rbbp4
	Taf1
	P4hb
	Adprhl2
	Pih1d1
	Stag1
	Creld2
	Tor1a
	Smchd1
	Casp2
	Sf3b3
	Pgp
	Ssna1
	Nup133
	Nxt2
	Srm
	Pla2g4a
	Mlf2
	Xrn2
	Fer
	Tmem129
	Cdk6
	Cggbp1
	Hnrnpa2b1
	Psma1
	Zfp472
	Mfsd10
	Ranbp3
	Ubl4a
	Dcbld2
	Rack1
	Alg3
	Reep4
	Slamf9
	Ptbp1
	Vdac1
	Slc35a4
	Ewsr1
	Srsf3
	Oat
	Tpgs1
	Trnau1ap
	Nfya
	Nfic
	Lrrcc1
	Adamts10
	C5ar1
	Cdkn2aipnl
	Kmt5c
	Pros1
	G2e3
	Kdelr2
	Gmps
	Rpn1
	Nelfe
	Eif4a3
	Exoc4
	Tars2
	Hnrnpdl
	Ppm1g
	Hmgn1
	Dhx15
	Mdm4
	Tyw1
	Hcfc1
	Nde1
	Pds5a
	Fads1
	Tmem37
	G3bp1
	Ankrd49
	Endod1
	Psmc6
	Cd164
	Puf60
	Kcnk13
	Sf3a1
	Eif1ad
	Brd8
	Smc1a
	Nsd3
	Hipk2
	Hpf1
	Cops3
	Eif3a
	Acadl
	Cnih1
	Phgdh
	Cyp2r1
	Syngr2
	Hprt
	Slco4a1
	Thrap3
	Stim1
	Nupl1
	Tmem109
	Dleu2
	Tubb4b
	Pnpt1
	Mgat2
	Srprb
	Atic
	Sf3a3
	Snrpa1
	Eed
	Setx
	Zfp410
	Ormdl1
	Magt1
	Gnl2
	Srsf2
	Gtf2a2
	Abce1
	Prpf3
	Zfp930
	Commd7
	Caprin1
	Cops2
	Etf1
	Ybx1
	Gm26917
	2007-09-01
	Kcnq1ot1
	Ncln
	Dpy19l1
	Apmap
	Mta2
	Stip1
	Ssr1
	Pck2
	Ldah
	Ap3b1
	Champ1
	Rpn2
	Smarcad1
	Qrich1
	Psmd12
	Acsl1
	Mcts1
	Bub3
	Paics
	Usp15
	Clcc1
	Cryl1
	Acsl5
	Lman2l
	Rnf4
	Acer3
	Sptlc1
	Trim35
	Ap2m1
	Ms4a6b
	Rbbp5
	Orc4
	Gm26740
	Fam208a
	Elmo2
	Snrpb
	Zfp207
	Kif24
	Ipo4
	Rinl
	Fam120b
	Srsf6
	Dag1
	Mir99ahg
	Mydgf
	Atp6ap2
	Armc8
	Top2b
	Ipo11
	BC035044
	Sfswap
	Arl6ip1
	Naa16
	Atg3
	Pdxdc1
	Atp8a1
	Cct8
	Tia1
	Rtcb
	Tmem63a
	Naglu
	Tank
	Med22
	Prkdc
	Sucla2
	Naalad2
	Ubr1
	Vbp1
	Psmd14
	Gm10800
	Xist
