# Supplementary material for: Novel Alzheimer risk genes determine the microglia response to amyloid‐β but not to TAU pathology
Source: EMBO Mol Med. 2020 Jan 17;12(3):e10606. doi: 10.15252/emmm.201910606 (PMC7059012; doi:10.15252/emmm.201910606)
Supplement: Supplementary file 9 — Dataset EV7 [file EMMM-12-e10606-s009.xlsx]

## Sheet: Sheet1
Dataset_EV7
Differential expression between HM.1 and ARM cells within APPtg and TAUtg mice. Negative log2(fold change) (LFC) means higher expressed in HM.1 cells; positive LFC means higher expressed in ARM cells.
	APP_p_val	APP_avg_logFC	APP_pct.1	APP_pct.2	APP_p_val_adj	TAU_p_val	TAU_avg_logFC	TAU_pct.1	TAU_pct.2	TAU_p_val_adj
P2ry12	0	-0.915794	0.999	1	0	0	-0.72766	0.988	0.999	0
Slc2a5	4.60941e-249	-0.798014	0.92	0.956	7.72905e-245	7.50642e-173	-0.692701	0.719	0.89	1.25868e-168
Crybb1	7.0879e-189	-0.804109	0.988	0.962	1.1885e-184	5.07897e-102	-0.604448	0.774	0.872	8.51642e-98
Upk1b	1.47972e-57	-0.563244	0.69	0.735	2.48119e-53	3.77878e-58	-0.557783	0.346	0.524	6.33626e-54
Cd164	6.1331e-141	-0.588287	0.954	0.923	1.0284e-136	1.96319e-105	-0.550144	0.712	0.835	3.29187e-101
Ecscr	9.99029e-227	-0.712658	0.99	0.984	1.67517e-222	3.3861e-138	-0.540189	0.84	0.932	5.67782e-134
Tmem119	0	-0.769476	0.996	0.997	0	1.2763e-216	-0.52765	0.976	0.997	2.1401e-212
Selplg	0	-0.720928	1	1	0	1.64033e-265	-0.502701	0.994	0.999	2.7505e-261
Fcrls	7.97313e-205	-0.494516	0.997	1	1.33693e-200	5.71479e-190	-0.497572	0.984	1	9.58255e-186
Lrba	1.57269e-140	-0.655767	0.981	0.955	2.63709e-136	2.07009e-80	-0.474837	0.726	0.822	3.47113e-76
Nav3	6.66001e-107	-0.557907	0.841	0.91	1.11675e-102	8.78417e-61	-0.465548	0.669	0.774	1.47293e-56
Csmd3	3.85695e-86	-0.5308	0.925	0.891	6.46734e-82	8.24847e-51	-0.464547	0.609	0.702	1.3831e-46
Khdrbs3	1.02613e-67	-0.511615	0.903	0.864	1.72061e-63	3.10711e-44	-0.449335	0.515	0.618	5.21e-40
P2ry13	6.05716e-197	-0.598454	0.986	0.973	1.01566e-192	1.30907e-95	-0.439606	0.891	0.942	2.19505e-91
Pmepa1	9.22426e-152	-0.465848	0.998	0.99	1.54672e-147	1.4764e-103	-0.437413	0.959	0.978	2.47563e-99
Fchsd2	9.04339e-84	-0.544328	0.994	0.961	1.5164e-79	2.03227e-52	-0.425931	0.677	0.767	3.40771e-48
Ms4a6b	2.15805e-30	-0.401656	0.967	0.894	3.61861e-26	5.03443e-49	-0.425568	0.564	0.681	8.44173e-45
Nav2	4.62489e-139	-0.599206	0.983	0.972	7.75502e-135	8.54851e-74	-0.425402	0.791	0.886	1.43341e-69
Olfml3	4.94999e-253	-0.515476	1	1	8.30015e-249	1.03481e-168	-0.420941	0.995	0.998	1.73518e-164
Pnp	3.92217e-126	-0.489872	0.991	0.977	6.57669e-122	7.83488e-91	-0.420805	0.907	0.945	1.31375e-86
Arhgap45	3.23192e-114	-0.452226	0.991	0.979	5.41928e-110	1.75118e-72	-0.411198	0.903	0.939	2.93638e-68
Gpr34	1.10974e-255	-0.531881	0.999	1	1.86081e-251	8.89486e-164	-0.408548	0.995	0.998	1.49149e-159
Nrip1	1.09646e-119	-0.491075	0.992	0.974	1.83854e-115	1.57494e-68	-0.40645	0.864	0.904	2.64086e-64
Vsir	1.73046e-280	-0.510932	0.998	0.999	2.90164e-276	9.82747e-171	-0.398622	0.997	0.997	1.64787e-166
Scoc	1.31852e-163	-0.547388	0.991	0.99	2.2109e-159	1.00793e-85	-0.397267	0.941	0.961	1.6901e-81
Adrb2	3.53176e-153	-0.651799	0.989	0.977	5.92206e-149	1.4708e-71	-0.396886	0.777	0.873	2.46623e-67
Elmo1	1.5801e-89	-0.458525	0.99	0.957	2.64952e-85	1.08121e-57	-0.394791	0.801	0.856	1.81297e-53
Ltc4s	5.97345e-162	-0.589159	0.995	0.973	1.00163e-157	2.97049e-74	-0.38908	0.921	0.949	4.98091e-70
Arhgap5	1.08426e-148	-0.474295	0.992	0.986	1.81809e-144	4.07187e-79	-0.385807	0.948	0.972	6.82771e-75
Bank1	1.1869e-06	-0.351846	0.98	0.813	0.019902	2.50681e-32	-0.38164	0.403	0.507	4.20343e-28
Stab1	1.89882e-55	-0.46588	0.976	0.914	3.18395e-51	8.76821e-42	-0.377134	0.648	0.724	1.47025e-37
Ptgs1	1.14801e-217	-0.574879	0.994	0.994	1.92499e-213	2.04171e-96	-0.377035	0.953	0.981	3.42355e-92
Fam110a	4.6889e-34	-0.386759	0.962	0.833	7.86235e-30	1.6037e-25	-0.373186	0.486	0.564	2.68909e-21
Srgap2	1.62515e-177	-0.542455	0.994	0.985	2.72505e-173	1.07237e-68	-0.372503	0.909	0.947	1.79816e-64
Golm1	4.21766e-145	-0.456076	0.99	0.981	7.07218e-141	8.48315e-90	-0.370352	0.93	0.955	1.42245e-85
Rnase4	2.73916e-164	-0.510432	0.997	0.995	4.59303e-160	8.07199e-86	-0.36406	0.97	0.977	1.35351e-81
Rapgef5	9.32907e-49	-0.441664	0.969	0.885	1.5643e-44	1.96223e-32	-0.359096	0.67	0.726	3.29027e-28
Commd8	9.39733e-124	-0.488853	0.975	0.963	1.57574e-119	4.73459e-58	-0.357904	0.839	0.888	7.93897e-54
Siglech	3.88242e-161	-0.450108	0.998	0.994	6.51005e-157	3.65737e-94	-0.353396	0.964	0.986	6.13268e-90
Numb	1.07597e-87	-0.441848	0.963	0.924	1.80418e-83	1.40103e-47	-0.353339	0.754	0.815	2.34925e-43
Sparc	1.69557e-242	-0.466683	1	1	2.84313e-238	4.77422e-180	-0.352669	0.997	0.999	8.00542e-176
Sall1	1.29873e-78	-0.461239	0.939	0.904	2.17771e-74	2.46367e-39	-0.351531	0.699	0.76	4.13108e-35
Adgrg1	1.31159e-129	-0.496315	0.985	0.943	2.19927e-125	1.39264e-54	-0.351527	0.83	0.872	2.33518e-50
Sox4	1.98663e-58	-0.502207	0.976	0.933	3.33117e-54	1.37284e-31	-0.351048	0.768	0.8	2.30198e-27
Maf	2.00396e-118	-0.441641	0.994	0.98	3.36024e-114	4.94247e-67	-0.348634	0.946	0.962	8.28753e-63
Susd3	2.6109e-146	-0.543076	0.988	0.961	4.37796e-142	3.71622e-61	-0.348287	0.861	0.894	6.23135e-57
Zfhx3	2.56285e-102	-0.430826	0.99	0.97	4.29739e-98	2.9897e-58	-0.340463	0.906	0.936	5.01313e-54
Cx3cr1	2.25791e-303	-0.517884	0.999	1	3.78607e-299	7.53992e-156	-0.335694	0.998	1	1.26429e-151
Cmtm6	1.83392e-108	-0.400452	0.998	0.979	3.07512e-104	4.34314e-71	-0.335307	0.924	0.944	7.28258e-67
Alox5ap	1.18357e-109	-0.453256	0.991	0.981	1.9846e-105	2.36351e-58	-0.329895	0.907	0.934	3.96314e-54
Frmd4a	2.55689e-129	-0.517517	0.992	0.989	4.28739e-125	1.11163e-49	-0.329237	0.91	0.934	1.86399e-45
St3gal6	3.35463e-90	-0.396323	0.986	0.978	5.62505e-86	1.50655e-55	-0.32895	0.891	0.92	2.52618e-51
Stard3	6.32588e-61	-0.397529	0.939	0.907	1.06072e-56	6.30528e-40	-0.323001	0.751	0.786	1.05727e-35
St3gal5	1.50677e-77	-0.471412	0.958	0.928	2.52656e-73	7.50881e-36	-0.320748	0.747	0.788	1.25908e-31
Serinc3	9.76169e-200	-0.432306	0.999	0.998	1.63684e-195	1.35636e-104	-0.315021	0.99	0.996	2.27434e-100
Rtn4rl1	2.74016e-35	-0.326891	0.958	0.858	4.5947e-31	1.4528e-30	-0.314496	0.717	0.755	2.43605e-26
Tgfbr1	9.77417e-157	-0.466298	0.997	0.996	1.63893e-152	4.73996e-67	-0.310709	0.972	0.984	7.94797e-63
Cebpd	4.28376e-59	-0.404939	0.953	0.931	7.18302e-55	1.69372e-29	-0.302249	0.73	0.765	2.84003e-25
Chd9	4.15556e-53	-0.385219	0.972	0.892	6.96804e-49	6.36764e-28	-0.298274	0.742	0.767	1.06773e-23
Ifngr1	2.63905e-176	-0.428344	1	0.999	4.42517e-172	3.47542e-89	-0.297916	0.993	0.995	5.82759e-85
Qk	1.96867e-170	-0.432626	0.997	0.997	3.30106e-166	1.75362e-77	-0.296838	0.983	0.987	2.94046e-73
Ckb	8.5011e-124	-0.365521	0.998	0.996	1.42547e-119	6.31194e-75	-0.292888	0.983	0.988	1.05839e-70
Ccr5	5.16514e-152	-0.544599	0.998	0.988	8.6609e-148	4.60022e-42	-0.29271	0.924	0.954	7.71364e-38
Tanc2	6.17995e-72	-0.375597	0.984	0.957	1.03625e-67	6.42735e-36	-0.292424	0.872	0.893	1.07774e-31
Grap	3.55214e-43	-0.445894	0.951	0.844	5.95623e-39	1.67876e-20	-0.291597	0.578	0.615	2.81495e-16
Tmem100	1.31747e-11	-0.289933	0.927	0.803	2.20913e-07	6.8115e-16	-0.290846	0.535	0.576	1.14215e-11
Slco2b1	4.37104e-69	-0.345908	0.985	0.96	7.32935e-65	2.42546e-35	-0.29065	0.89	0.904	4.06702e-31
Mertk	3.33867e-87	-0.442624	0.942	0.931	5.59828e-83	9.13706e-30	-0.290573	0.823	0.839	1.5321e-25
Gm37954	4.96006e-13	-0.325229	0.992	0.958	8.31704e-09	3.62919e-14	-0.286838	0.541	0.575	6.08543e-10
Itgam	2.03419e-68	-0.333114	0.995	0.981	3.41093e-64	2.22181e-36	-0.286525	0.91	0.933	3.72553e-32
Thrsp	2.84445e-22	-0.294171	0.793	0.802	4.76957e-18	8.31564e-14	-0.285132	0.539	0.568	1.39437e-09
Pde3b	1.068e-66	-0.381782	0.949	0.92	1.79082e-62	2.03118e-26	-0.28405	0.799	0.808	3.40589e-22
Ivns1abp	6.78171e-89	-0.392327	0.986	0.956	1.13716e-84	1.14781e-35	-0.282612	0.87	0.879	1.92465e-31
Abi3	1.3413e-124	-0.423643	0.984	0.985	2.24909e-120	1.42295e-58	-0.281613	0.933	0.957	2.386e-54
Snn	9.81425e-18	-0.371477	0.944	0.85	1.64565e-13	1.17901e-16	-0.279248	0.57	0.604	1.97696e-12
Cmtm7	3.00992e-80	-0.382514	0.993	0.971	5.04703e-76	1.11987e-42	-0.279224	0.896	0.909	1.87781e-38
Dock4	1.00918e-39	-0.368106	0.985	0.926	1.69219e-35	4.75307e-26	-0.278714	0.736	0.77	7.96995e-22
Sft2d1	6.44988e-96	-0.348538	0.967	0.968	1.08152e-91	9.52389e-40	-0.277094	0.894	0.912	1.59697e-35
Klf3	2.27189e-53	-0.403417	0.973	0.929	3.80951e-49	2.37488e-25	-0.276729	0.768	0.774	3.9822e-21
Tpst2	2.16726e-83	-0.39225	0.987	0.964	3.63406e-79	1.48247e-40	-0.275459	0.875	0.895	2.48581e-36
Cysltr1	5.15651e-36	-0.384635	0.978	0.938	8.64644e-32	4.9066e-21	-0.274747	0.652	0.687	8.22739e-17
Wasf2	2.54861e-91	-0.373477	0.993	0.984	4.2735e-87	5.34286e-49	-0.274305	0.924	0.93	8.9589e-45
Scamp2	6.18012e-147	-0.419039	0.996	0.996	1.03628e-142	4.07009e-68	-0.274188	0.973	0.981	6.82473e-64
Lpcat2	2.43393e-152	-0.364535	0.999	1	4.08122e-148	2.11323e-98	-0.273667	0.99	0.995	3.54347e-94
Slc7a8	8.62374e-42	-0.364018	0.935	0.874	1.44603e-37	1.8829e-19	-0.273547	0.689	0.713	3.15725e-15
Gp9	0.0635279	-0.28775	0.948	0.818	1	1.18638e-11	-0.271513	0.446	0.487	1.98932e-07
Tmem173	2.57866e-96	-0.43533	0.991	0.964	4.3239e-92	6.93673e-31	-0.269602	0.873	0.878	1.16315e-26
Gpr155	4.39032e-21	-0.297543	0.87	0.846	7.36168e-17	2.40166e-16	-0.268109	0.567	0.599	4.02711e-12
Foxn3	1.74486e-60	-0.373164	0.977	0.944	2.92579e-56	4.79607e-27	-0.266559	0.857	0.866	8.04205e-23
Fscn1	7.50862e-109	-0.417237	0.993	0.981	1.25904e-104	2.93258e-46	-0.266396	0.943	0.954	4.91735e-42
Pla2g15	7.7269e-67	-0.343206	0.994	0.966	1.29565e-62	1.92219e-29	-0.2642	0.895	0.911	3.22313e-25
Slc40a1	2.74897e-09	-0.333523	0.986	0.905	4.60948e-05	1.29141e-15	-0.263811	0.642	0.663	2.16543e-11
Dip2b	1.96358e-28	-0.327523	0.896	0.797	3.29254e-24	7.37351e-16	-0.263288	0.643	0.649	1.23639e-11
0610040J01Rik	4.43828e-26	-0.289035	0.976	0.909	7.44211e-22	5.46524e-24	-0.263009	0.717	0.756	9.16412e-20
Atp6v0a2	1.95017e-23	-0.335379	0.951	0.856	3.27004e-19	7.47846e-19	-0.262492	0.606	0.644	1.25399e-14
Mbnl1	1.7191e-122	-0.432372	0.995	0.988	2.88259e-118	1.95911e-40	-0.261411	0.95	0.963	3.28504e-36
Slc16a6	7.55988e-58	-0.380809	0.977	0.914	1.26764e-53	4.12223e-22	-0.261148	0.795	0.792	6.91215e-18
Klhdc8b	5.31277e-18	-0.320961	0.889	0.835	8.90845e-14	3.04136e-09	-0.259968	0.476	0.504	5.09975e-05
2001-03-01	2.81001e-61	-0.43224	0.98	0.966	4.71182e-57	2.34542e-24	-0.259538	0.766	0.79	3.9328e-20
Camk2n1	1.29135e-17	-0.40078	0.954	0.784	2.16534e-13	2.511e-10	-0.258751	0.575	0.586	4.21045e-06
Inka1	2.62481e-34	-0.397576	0.944	0.872	4.40128e-30	1.87547e-18	-0.258539	0.628	0.661	3.14479e-14
Arhgef40	1.34391e-07	-0.285021	0.922	0.814	0.00225346	2.68347e-15	-0.258278	0.499	0.546	4.49964e-11
Cd302	1.56192e-35	-0.315686	0.972	0.91	2.61902e-31	2.59583e-25	-0.2579	0.767	0.776	4.35269e-21
Tia1	1.44395e-07	-0.254565	0.932	0.861	0.00242121	4.77346e-11	-0.257101	0.579	0.598	8.00414e-07
Pag1	5.80611e-63	-0.379521	0.966	0.943	9.73569e-59	4.88209e-25	-0.25623	0.817	0.81	8.18628e-21
Il7r	0.0484129	-0.249791	0.978	0.829	1	5.87492e-11	-0.256042	0.395	0.435	9.85106e-07
Dusp7	6.64588e-11	-0.300972	0.93	0.754	1.11438e-06	1.89907e-14	-0.255584	0.581	0.609	3.18436e-10
Gas6	1.04955e-27	-0.31239	0.881	0.922	1.75989e-23	1.57971e-18	-0.255486	0.696	0.718	2.64886e-14
Rhob	4.62958e-109	-0.327805	0.999	0.997	7.76288e-105	5.92969e-70	-0.254991	0.988	0.994	9.94291e-66
Ang	4.59076e-33	-0.328824	0.887	0.928	7.69779e-29	4.04776e-19	-0.254364	0.753	0.764	6.78728e-15
Ssh2	3.68566e-57	-0.330982	0.986	0.967	6.18012e-53	3.54775e-24	-0.253559	0.878	0.891	5.94887e-20
Map4k4	3.14363e-66	-0.415298	0.956	0.957	5.27125e-62	4.894e-28	-0.253138	0.781	0.815	8.20626e-24
Gbp7	0.488181	-0.283451	0.956	0.795	1	3.62002e-05	-0.252602	0.382	0.401	0.607005
Tuba1a	4.30938e-34	-0.329319	0.934	0.885	7.22596e-30	5.162e-20	-0.252187	0.716	0.736	8.65564e-16
Bin2	1.55974e-75	-0.318481	0.979	0.96	2.61537e-71	1.58641e-38	-0.251441	0.895	0.909	2.66009e-34
Fam102b	1.81953e-53	-0.352392	0.955	0.904	3.051e-49	6.1066e-25	-0.250866	0.778	0.787	1.02395e-20
Cryl1	5.47619e-18	-0.279065	0.874	0.855	9.18248e-14	2.73217e-13	-0.250604	0.609	0.627	4.5813e-09
Hfe	7.37655e-20	-0.288665	0.943	0.839	1.2369e-15	4.28443e-18	-0.25031	0.629	0.658	7.18413e-14
Ywhah	3.46158e-53	-0.222888	0.996	0.992	5.80437e-49	6.64881e-49	-0.249814	0.979	0.978	1.11487e-44
Eef2k	4.21265e-07	-0.251224	0.952	0.791	0.00706377	1.1301e-09	-0.249408	0.629	0.617	1.89495e-05
Sema4b	2.68415e-69	-0.227284	0.937	0.85	4.50078e-65	2.78792e-15	-0.249282	0.332	0.382	4.67479e-11
Gtf2h2	5.36834e-36	-0.301852	0.976	0.927	9.00164e-32	6.326e-25	-0.248366	0.746	0.776	1.06074e-20
Mef2a	4.42652e-85	-0.334258	0.997	0.981	7.4224e-81	2.74922e-37	-0.247989	0.957	0.956	4.6099e-33
Dock10	5.95592e-56	-0.384397	0.984	0.936	9.98689e-52	4.30488e-25	-0.247852	0.785	0.81	7.21842e-21
B4galt4	0.000810039	-0.221049	0.952	0.81	1	1.08691e-13	-0.247632	0.609	0.627	1.82253e-09
Git2	5.81128e-34	-0.301697	0.977	0.941	9.74435e-30	1.07809e-22	-0.245841	0.811	0.818	1.80774e-18
Map11	6.15641e-35	-0.323412	0.928	0.859	1.03231e-30	1.15472e-22	-0.245382	0.671	0.718	1.93624e-18
Tubgcp5	5.1719e-23	-0.311655	0.842	0.82	8.67225e-19	7.33186e-15	-0.244549	0.573	0.611	1.22941e-10
Mgll	3.48862e-14	-0.296747	0.931	0.836	5.84971e-10	8.65549e-08	-0.243419	0.562	0.556	0.00145135
Cd47	6.04235e-47	-0.323283	0.949	0.935	1.01318e-42	2.78576e-25	-0.242859	0.818	0.835	4.67116e-21
Tjp1	2.54252e-18	-0.356301	0.858	0.796	4.2633e-14	7.75935e-09	-0.242236	0.489	0.505	0.000130109
Cxxc5	6.92081e-39	-0.277204	0.976	0.926	1.16048e-34	2.02586e-26	-0.242152	0.846	0.847	3.39697e-22
Lpcat3	1.52225e-25	-0.291654	0.967	0.891	2.55251e-21	4.15243e-19	-0.241928	0.739	0.748	6.96279e-15
Inpp4b	8.77788e-11	-0.278236	0.928	0.835	1.47187e-06	1.27582e-08	-0.241411	0.549	0.558	0.00021393
Sqor	5.82524e-20	-0.291376	0.972	0.904	9.76776e-16	1.47373e-14	-0.24034	0.629	0.654	2.47114e-10
Kcnk12	4.36203e-19	-0.286901	0.889	0.752	7.31426e-15	3.83037e-09	-0.239282	0.393	0.433	6.42276e-05
Rnf13	1.09917e-35	-0.23951	0.986	0.964	1.84308e-31	1.44722e-29	-0.237883	0.9	0.907	2.4267e-25
Gm15503	8.97969e-10	-0.285685	0.964	0.843	1.50571e-05	6.94933e-11	-0.237407	0.545	0.572	1.16526e-06
Tmem59	4.44153e-45	-0.212452	0.996	0.986	7.44756e-41	1.74147e-51	-0.237244	0.974	0.975	2.9201e-47
P4ha1	3.60188e-13	-0.199468	0.933	0.898	6.03963e-09	6.2762e-17	-0.23677	0.787	0.789	1.05239e-12
Lactb	2.22674e-12	-0.223668	0.864	0.835	3.7338e-08	7.37206e-10	-0.236682	0.58	0.599	1.23615e-05
Tgfb1	2.39024e-61	-0.26591	0.993	0.98	4.00795e-57	1.41739e-37	-0.236397	0.953	0.949	2.37669e-33
1700017B05Rik	2.00482e-48	-0.402642	0.929	0.892	3.36169e-44	3.91665e-16	-0.236301	0.701	0.716	6.56744e-12
Mtdh	4.70452e-66	-0.272241	0.998	0.991	7.88854e-62	3.53017e-42	-0.235946	0.975	0.975	5.91939e-38
Plxdc2	1.87218e-109	-0.343735	0.99	0.99	3.13928e-105	6.76075e-45	-0.235495	0.977	0.98	1.13364e-40
Frmd4b	1.14021e-43	-0.375501	0.968	0.947	1.91191e-39	2.56705e-20	-0.234959	0.744	0.765	4.30442e-16
Pip4p1	1.48326e-59	-0.312094	0.984	0.977	2.48714e-55	1.94749e-29	-0.23467	0.913	0.913	3.26555e-25
3222401L13Rik	1.70558e-33	-0.328933	0.841	0.872	2.85992e-29	4.08103e-13	-0.233779	0.514	0.549	6.84307e-09
Slc1a3	7.79532e-31	-0.340993	0.95	0.916	1.30712e-26	1.59378e-12	-0.232803	0.676	0.687	2.67246e-08
Gna15	1.22842e-52	-0.332086	0.973	0.915	2.05982e-48	7.80356e-23	-0.232692	0.813	0.816	1.3085e-18
Snta1	2.29867e-21	-0.316471	0.974	0.87	3.85441e-17	5.72867e-16	-0.232374	0.656	0.671	9.60583e-12
Nos1ap	9.43444e-11	-0.237456	0.916	0.837	1.58197e-06	1.60834e-12	-0.232183	0.38	0.432	2.69686e-08
Dusp6	2.02283e-62	-0.406536	0.968	0.949	3.39188e-58	1.02016e-21	-0.231857	0.804	0.829	1.7106e-17
Adora3	4.48988e-41	-0.351067	0.938	0.91	7.52863e-37	3.437e-15	-0.231636	0.657	0.684	5.76317e-11
Arap3	2.2293e-21	-0.335321	0.975	0.913	3.7381e-17	5.45887e-15	-0.230621	0.679	0.693	9.15344e-11
Atp2c1	1.17706e-21	-0.264005	0.948	0.923	1.97369e-17	4.62026e-17	-0.229636	0.789	0.794	7.74726e-13
Cdk5r1	0.240431	-0.230757	0.917	0.767	1	0.000360714	-0.228942	0.433	0.435	1
Itpripl1	1.52848e-14	-0.327035	0.962	0.882	2.56296e-10	4.63579e-12	-0.228489	0.641	0.644	7.7733e-08
Whrn	8.84997e-28	-0.30858	0.822	0.829	1.48396e-23	1.17825e-12	-0.22765	0.519	0.551	1.97569e-08
Mtss1	0.929209	-0.268877	0.958	0.768	1	4.74864e-07	-0.227312	0.467	0.485	0.00796253
Apbb1ip	6.37047e-98	-0.352593	0.994	0.993	1.0682e-93	9.10503e-40	-0.227278	0.975	0.977	1.52673e-35
Mgat1	1.36486e-34	-0.361455	0.951	0.911	2.2886e-30	9.37177e-15	-0.227214	0.661	0.673	1.57146e-10
Tnfaip8l2	4.65156e-43	-0.281998	0.982	0.956	7.79973e-39	2.69957e-29	-0.226885	0.896	0.899	4.52664e-25
Entpd1	2.46323e-78	-0.340952	0.985	0.966	4.13034e-74	8.28488e-31	-0.225498	0.896	0.907	1.38921e-26
Ptp4a3	3.9735e-13	-0.210548	0.966	0.873	6.66277e-09	4.01496e-13	-0.225317	0.729	0.708	6.73228e-09
Gm47664	2.8132e-27	-0.263005	0.978	0.94	4.71718e-23	2.82783e-08	-0.225266	0.472	0.496	0.00047417
Rps6ka1	5.93873e-30	-0.301732	0.971	0.894	9.95806e-26	5.57606e-18	-0.224921	0.759	0.757	9.34993e-14
Slc25a37	1.58212e-05	-0.294168	0.897	0.746	0.265291	9.91452e-11	-0.224173	0.488	0.518	1.66247e-06
Abca9	4.76701e-15	-0.229058	0.921	0.87	7.99333e-11	7.38231e-14	-0.223916	0.712	0.717	1.23787e-09
Otulinl	1.80123e-127	-0.389646	0.997	0.992	3.02031e-123	4.75665e-41	-0.223736	0.97	0.976	7.97595e-37
Usp2	3.57072e-29	-0.286492	0.953	0.898	5.98738e-25	1.65569e-15	-0.222645	0.778	0.781	2.77627e-11
Glul	2.38819e-60	-0.295812	0.999	0.982	4.00452e-56	7.32973e-35	-0.222565	0.962	0.97	1.22905e-30
Ogt	4.108e-10	-0.225932	0.953	0.933	6.8883e-06	1.71446e-11	-0.222513	0.696	0.692	2.87481e-07
Gm38042	2.20632e-18	-0.272102	0.93	0.877	3.69955e-14	2.29847e-12	-0.222178	0.461	0.498	3.85407e-08
Ctc1	1.22672e-35	-0.313124	0.957	0.908	2.05696e-31	1.61112e-19	-0.221657	0.74	0.745	2.70152e-15
Idh2	1.60992e-12	-0.237318	0.96	0.861	2.69952e-08	1.324e-12	-0.221369	0.683	0.686	2.22008e-08
B4galt1	2.11646e-30	-0.299119	0.911	0.877	3.54888e-26	4.42354e-13	-0.221338	0.651	0.664	7.41739e-09
Gm45640	2.80355e-15	-0.309913	0.981	0.904	4.70099e-11	2.31363e-11	-0.221163	0.716	0.705	3.87949e-07
Ankrd44	2.66496e-24	-0.323074	0.979	0.921	4.46861e-20	9.95079e-15	-0.221127	0.689	0.698	1.66855e-10
Rilpl1	3.2424e-14	-0.262782	0.842	0.807	5.43685e-10	4.18066e-09	-0.220223	0.586	0.588	7.01013e-05
Chst7	0.16186	-0.257257	0.936	0.773	1	1.13163e-05	-0.220212	0.511	0.506	0.189752
Rab3il1	2.81694e-43	-0.263024	0.985	0.927	4.72344e-39	1.97159e-24	-0.219949	0.864	0.866	3.30596e-20
Mir99ahg	8.27244e-38	-0.329211	0.981	0.962	1.38712e-33	5.94991e-16	-0.219204	0.76	0.767	9.97681e-12
Itga6	2.21269e-31	-0.326892	0.92	0.901	3.71023e-27	2.32233e-12	-0.218717	0.713	0.719	3.89409e-08
Pwwp2a	1.93532e-30	-0.339731	0.962	0.91	3.24515e-26	5.15444e-16	-0.218599	0.699	0.724	8.64296e-12
Fcgr1	2.08597e-41	-0.234172	0.989	0.973	3.49775e-37	1.013e-30	-0.21825	0.91	0.926	1.69861e-26
Cib1	2.43456e-14	-0.252992	0.844	0.816	4.08227e-10	1.08597e-05	-0.217544	0.509	0.503	0.182096
Ophn1	2.33344e-30	-0.295335	0.99	0.958	3.91272e-26	4.12635e-16	-0.217188	0.827	0.824	6.91907e-12
Snrnp70	8.23499e-56	-0.306387	0.983	0.966	1.38084e-51	3.81201e-24	-0.216827	0.929	0.934	6.39198e-20
Sla	3.20561e-30	-0.355056	0.954	0.867	5.37516e-26	1.02071e-19	-0.216712	0.644	0.687	1.71152e-15
F11r	3.64426e-84	-0.312997	0.996	0.984	6.11069e-80	1.51034e-36	-0.216144	0.961	0.966	2.53254e-32
Eng	5.72325e-28	-0.336607	0.89	0.815	9.59674e-24	7.97313e-10	-0.215623	0.526	0.54	1.33693e-05
Gcn1l1	0.000608188	-0.228553	0.93	0.825	1	5.2533e-08	-0.214836	0.505	0.517	0.000880873
Maml3	0.0433955	-0.224776	0.908	0.794	1	4.69726e-05	-0.214836	0.519	0.517	0.787636
Snx6	1.49238e-35	-0.305607	0.97	0.917	2.50242e-31	1.23987e-15	-0.2147	0.768	0.756	2.07901e-11
Hook3	0.0115772	-0.205941	0.959	0.866	1	9.42546e-08	-0.213546	0.69	0.671	0.00158046
Sec11c	1.1737e-21	-0.206147	0.97	0.954	1.96806e-17	2.38925e-19	-0.212722	0.845	0.857	4.0063e-15
Ccnd1	1.20944e-21	-0.310691	0.948	0.825	2.02798e-17	2.30343e-11	-0.211669	0.613	0.643	3.86239e-07
Arglu1	6.76462e-38	-0.289039	0.948	0.901	1.13429e-33	4.06698e-16	-0.211226	0.824	0.821	6.81951e-12
Lpar6	8.98726e-30	-0.340968	0.96	0.891	1.50698e-25	3.39594e-15	-0.211001	0.719	0.741	5.69432e-11
St6galnac4	1.75577e-16	-0.245085	0.964	0.874	2.94408e-12	7.25518e-15	-0.210958	0.718	0.719	1.21655e-10
Pip4k2a	1.54686e-17	-0.246958	0.952	0.865	2.59378e-13	1.97248e-09	-0.210599	0.702	0.679	3.30746e-05
Gm3791	0.0307238	-0.199891	0.957	0.842	1	9.911e-07	-0.210091	0.493	0.506	0.0166188
Adap2	8.15944e-71	-0.351337	0.99	0.981	1.36817e-66	5.57889e-25	-0.209799	0.92	0.912	9.35468e-21
Rnf167	9.77847e-15	-0.240562	0.836	0.817	1.63965e-10	4.30186e-07	-0.209651	0.548	0.547	0.00721336
Camk2d	7.56986e-09	-0.264233	0.981	0.881	0.000126931	2.07445e-11	-0.209556	0.656	0.667	3.47844e-07
Ints6l	9.56545e-08	-0.238287	0.842	0.773	0.00160393	1.73933e-06	-0.208554	0.563	0.56	0.0291652
Abhd6	6.00669e-05	-0.1947	0.922	0.841	1	6.36238e-08	-0.208154	0.635	0.624	0.00106684
Pik3r1	7.7184e-16	-0.234544	0.971	0.89	1.29422e-11	5.0381e-11	-0.207755	0.732	0.727	8.44789e-07
Tcn2	5.0214e-30	-0.220924	0.976	0.956	8.41989e-26	3.35513e-24	-0.207751	0.91	0.908	5.62589e-20
Cd53	3.47658e-63	-0.247352	0.995	0.993	5.82953e-59	3.91536e-35	-0.207739	0.973	0.976	6.56527e-31
Cd37	3.74229e-83	-0.301194	0.998	0.99	6.27507e-79	1.73731e-30	-0.207686	0.974	0.975	2.91312e-26
Sipa1	1.35555e-26	-0.242228	0.965	0.877	2.27299e-22	2.31103e-11	-0.207646	0.774	0.749	3.87513e-07
Orai1	4.13046e-47	-0.290623	0.98	0.953	6.92596e-43	2.49311e-26	-0.20751	0.886	0.894	4.18045e-22
Hpgds	6.72945e-80	-0.294197	0.996	0.985	1.12839e-75	3.90418e-38	-0.207065	0.977	0.978	6.54652e-34
Epb41l2	5.54801e-46	-0.287736	0.993	0.987	9.3029e-42	1.14236e-23	-0.206994	0.946	0.947	1.91551e-19
Nfia	1.94668e-08	-0.279311	0.89	0.812	0.00032642	2.03606e-06	-0.206979	0.527	0.53	0.0341407
Dock8	1.16699e-18	-0.259119	0.974	0.901	1.95682e-14	2.32015e-11	-0.205821	0.777	0.749	3.89043e-07
Serinc1	1.70369e-12	-0.1834	0.978	0.953	2.85674e-08	3.40437e-19	-0.205659	0.856	0.848	5.70845e-15
Cyth4	3.4994e-113	-0.326172	0.999	0.996	5.8678e-109	1.13096e-42	-0.205511	0.99	0.987	1.89639e-38
Clec4a2	4.39101e-08	-0.327642	0.966	0.888	0.000736285	3.32779e-10	-0.204834	0.617	0.626	5.58004e-06
Mfap3	9.63646e-17	-0.301628	0.95	0.873	1.61584e-12	2.49037e-08	-0.204794	0.611	0.609	0.000417585
B430010I23Rik	1.41132e-40	-0.19873	0.963	0.942	2.3665e-36	0.00039518	-0.204773	0.406	0.406	1
Cd2ap	1.41732e-18	-0.218096	0.945	0.886	2.37657e-14	6.83116e-11	-0.204161	0.773	0.754	1.14545e-06
Cask	0.658671	-0.219638	0.847	0.744	1	0.869775	-0.203485	0.466	0.424	1
Ighm	2.00959e-16	-0.194208	0.946	0.913	3.36968e-12	1.86962e-14	-0.203135	0.819	0.814	3.13498e-10
Ppp1r9a	0.323206	-0.155287	0.905	0.786	1	6.72029e-07	-0.202404	0.597	0.597	0.0112686
Gm10790	8.10195e-06	-0.287255	0.943	0.804	0.135854	3.11266e-05	-0.201468	0.574	0.564	0.521931
Snx17	2.28694e-30	-0.26801	0.979	0.947	3.83475e-26	4.6897e-18	-0.200894	0.827	0.825	7.86368e-14
Csad	0.00194382	-0.235001	0.933	0.836	1	2.05538e-10	-0.200798	0.56	0.589	3.44646e-06
Srrm2	9.90011e-37	-0.189907	0.996	0.986	1.66005e-32	4.81487e-26	-0.200674	0.972	0.965	8.07357e-22
Ms4a6d	0.000716315	-0.222779	0.954	0.838	1	1.72906e-08	-0.199996	0.667	0.647	0.000289928
Laptm5	8.65442e-116	-0.224468	1	0.999	1.45117e-111	3.80437e-83	-0.199702	1	1	6.37916e-79
Inpp5d	8.96416e-40	-0.256621	0.985	0.937	1.50311e-35	5.85719e-19	-0.19955	0.862	0.861	9.82134e-15
Zbtb20	3.76918e-07	-0.239423	0.878	0.814	0.00632017	0.000232743	-0.199194	0.544	0.534	1
Vps9d1	6.69974e-05	-0.256608	0.928	0.853	1	4.58024e-08	-0.198702	0.533	0.546	0.000768015
Bbs9	0.11699	-0.203264	0.844	0.704	1	0.00194889	-0.198403	0.421	0.418	1
Nrros	1.17564e-27	-0.233032	0.972	0.908	1.97132e-23	2.74516e-15	-0.197748	0.763	0.769	4.60309e-11
Herc2	2.7889e-22	-0.282504	0.944	0.889	4.67643e-18	8.90036e-09	-0.197729	0.728	0.71	0.000149241
Retreg1	2.73692e-47	-0.308515	0.946	0.947	4.58926e-43	1.18545e-15	-0.196701	0.852	0.841	1.98776e-11
Col27a1	2.86879e-15	-0.29463	0.967	0.873	4.81039e-11	3.89272e-06	-0.196451	0.624	0.603	0.0652731
Selenos	6.93699e-16	-0.186075	0.972	0.937	1.16319e-11	5.28668e-14	-0.195846	0.868	0.852	8.8647e-10
Il6st	5.72276e-14	-0.239262	0.73	0.729	9.59593e-10	7.99959e-07	-0.195409	0.551	0.552	0.0134137
Prkab1	0.000767289	-0.275521	0.893	0.718	1	0.00773318	-0.195322	0.485	0.469	1
Phf14	1.78978e-41	-0.321422	0.923	0.862	3.0011e-37	1.0362e-09	-0.19525	0.712	0.698	1.7375e-05
Adam10	3.96009e-24	-0.279975	0.943	0.853	6.64028e-20	4.53029e-11	-0.1945	0.709	0.716	7.59639e-07
Ubn2	4.03987e-19	-0.259179	0.874	0.899	6.77406e-15	5.53257e-06	-0.193887	0.611	0.602	0.0927702
Siglece	0.554353	-0.252505	0.942	0.754	1	9.04224e-07	-0.1937	0.469	0.483	0.015162
Fez2	1.8154e-15	-0.215507	0.977	0.905	3.04406e-11	9.92729e-11	-0.193594	0.768	0.757	1.66461e-06
Macf1	8.50199e-25	-0.235704	0.961	0.927	1.42561e-20	1.23814e-10	-0.192954	0.845	0.829	2.07611e-06
Calm2	5.82618e-66	-0.236293	0.999	0.992	9.76933e-62	3.63681e-41	-0.192318	0.988	0.984	6.0982e-37
Tm6sf1	7.16435e-32	-0.286631	0.986	0.945	1.20132e-27	3.7648e-14	-0.19213	0.834	0.832	6.31281e-10
Mfng	9.34249e-11	-0.250953	0.916	0.811	1.56655e-06	9.43288e-07	-0.190576	0.65	0.613	0.0158171
Tmem44	0.000321345	-0.204384	0.901	0.686	1	5.93766e-06	-0.189962	0.276	0.302	0.0995626
Cryba4	0.000147024	-0.251321	0.938	0.831	1	0.00179071	-0.189381	0.537	0.517	1
Slc44a2	1.24831e-13	-0.225838	0.796	0.832	2.09317e-09	9.97159e-06	-0.189328	0.575	0.565	0.167204
Asb2	1.04311e-08	-0.297772	0.935	0.826	0.000174908	0.00107396	-0.188789	0.491	0.478	1
Csf1r	3.571e-149	-0.25524	1	1	5.98785e-145	1.34681e-86	-0.188716	0.999	1	2.25833e-82
Picalm	3.57406e-34	-0.23282	0.985	0.963	5.99299e-30	1.65318e-16	-0.188651	0.884	0.883	2.77206e-12
Dst	2.12742e-09	-0.220837	0.927	0.853	3.56725e-05	4.16451e-06	-0.188605	0.655	0.64	0.0698305
Kat6a	0.000102822	-0.213458	0.87	0.794	1	6.23888e-05	-0.188104	0.486	0.493	1
Txndc15	0.000374853	-0.153728	0.959	0.891	1	1.96606e-08	-0.188058	0.716	0.703	0.000329669
Gm2629	5.92126e-08	-0.198778	0.877	0.777	0.000992877	5.87486e-07	-0.187651	0.62	0.603	0.00985096
Pnisr	1.8332e-40	-0.335721	0.972	0.935	3.07391e-36	3.16464e-17	-0.187621	0.826	0.831	5.30646e-13
Cmtm8	4.02203e-08	-0.202554	0.73	0.712	0.000674415	0.00796183	-0.187533	0.397	0.392	1
Ldhb	1.03111e-21	-0.185989	0.993	0.979	1.72897e-17	1.05246e-18	-0.187465	0.943	0.941	1.76476e-14
Tmem63a	5.03228e-09	-0.248792	0.913	0.835	8.43813e-05	0.000829819	-0.187448	0.499	0.483	1
Cops4	4.64029e-08	-0.178295	0.912	0.883	0.000778084	2.96007e-09	-0.18728	0.689	0.674	4.96345e-05
Tnrc6b	0.4816	-0.155423	0.916	0.762	1	0.00148001	-0.187096	0.606	0.572	1
Mtch1	1.72329e-09	-0.164462	0.93	0.858	2.88962e-05	2.41505e-13	-0.187073	0.749	0.732	4.04956e-09
Il10ra	4.77312e-45	-0.264987	0.998	0.951	8.00356e-41	3.55761e-18	-0.186409	0.845	0.863	5.96541e-14
Gcnt1	1.49783e-07	-0.257451	0.898	0.751	0.00251157	3.05976e-08	-0.186329	0.572	0.581	0.000513061
Emc3	5.16488e-13	-0.216032	0.917	0.868	8.66048e-09	2.16087e-10	-0.185974	0.711	0.707	3.62335e-06
Pid1	7.69576e-14	-0.279799	0.994	0.976	1.29042e-09	3.54035e-10	-0.185265	0.748	0.728	5.93645e-06
Gmpr2	0.0727983	-0.15195	0.941	0.811	1	0.000110166	-0.185251	0.662	0.614	1
Mlph	7.2889e-13	-0.299779	0.823	0.738	1.2222e-08	0.000147488	-0.184982	0.509	0.498	1
Kcnk6	0.330912	-0.188794	0.857	0.678	1	0.000572734	-0.184958	0.476	0.472	1
Cd33	4.60975e-42	-0.27441	0.986	0.941	7.72963e-38	1.14265e-12	-0.184721	0.865	0.849	1.91599e-08
Il16	2.8591e-21	-0.329873	0.97	0.89	4.79414e-17	2.16222e-09	-0.184571	0.671	0.667	3.62561e-05
Fgd2	1.94042e-68	-0.381669	0.988	0.945	3.2537e-64	8.64955e-18	-0.184117	0.87	0.855	1.45036e-13
Rcsd1	1.48751e-15	-0.262951	0.969	0.905	2.49425e-11	3.84503e-12	-0.183565	0.693	0.702	6.44734e-08
Pou2f2	8.01578e-70	-0.383017	0.986	0.972	1.34409e-65	6.08678e-17	-0.183361	0.916	0.926	1.02063e-12
Ccnt2	7.53029e-16	-0.246404	0.942	0.926	1.26268e-11	2.11109e-07	-0.183283	0.655	0.641	0.00353987
Pxk	2.65323e-19	-0.260785	0.848	0.827	4.44894e-15	2.02524e-05	-0.183184	0.454	0.462	0.339592
Nfix	2.39067e-07	-0.228577	0.888	0.806	0.00400868	2.60429e-05	-0.183175	0.57	0.554	0.436687
Mkln1	7.18623e-21	-0.288502	0.966	0.928	1.20499e-16	1.85044e-11	-0.182936	0.676	0.684	3.10282e-07
Tmem33	0.000208914	-0.156135	0.943	0.879	1	1.22008e-07	-0.182917	0.689	0.672	0.00204583
Rb1cc1	0.000285101	-0.177373	0.942	0.919	1	2.65469e-05	-0.182898	0.555	0.55	0.445139
Gm6277	2.85024e-05	-0.212734	0.811	0.708	0.477928	0.00019314	-0.182749	0.395	0.404	1
Tcf4	4.93523e-26	-0.282573	0.967	0.913	8.2754e-22	1.65201e-13	-0.181911	0.797	0.806	2.77009e-09
Laptm4a	3.5422e-27	-0.159924	0.994	0.989	5.93956e-23	3.42553e-25	-0.181902	0.962	0.964	5.74393e-21
Fam167b	9.76968e-07	-0.17472	0.702	0.735	0.0163818	0.0127041	-0.181785	0.447	0.428	1
Fam91a1	2.80349e-05	-0.225513	0.88	0.791	0.470088	3.1659e-06	-0.181435	0.54	0.541	0.0530858
Dnm2	2.39127e-10	-0.201027	0.908	0.823	4.00968e-06	1.87203e-09	-0.181432	0.726	0.717	3.13902e-05
Tfe3	0.0153279	-0.194224	0.943	0.834	1	3.5292e-05	-0.181219	0.596	0.582	0.591776
Pten	3.10256e-05	-0.176096	0.945	0.85	0.520237	7.55006e-09	-0.181159	0.677	0.662	0.000126599
Tnfrsf17	0.0469648	-0.151334	0.781	0.723	1	0.272682	-0.180205	0.405	0.385	1
Camk1	1.08384e-39	-0.205803	0.997	0.973	1.81738e-35	6.09554e-26	-0.180158	0.952	0.954	1.0221e-21
Cflar	1.51915e-13	-0.231827	0.959	0.89	2.54731e-09	5.23508e-07	-0.180074	0.718	0.695	0.00877818
Bin1	9.69473e-75	-0.247257	0.999	0.997	1.62561e-70	4.99714e-40	-0.17995	0.995	0.989	8.3792e-36
Irf2bp2	4.04759e-36	-0.301606	0.966	0.953	6.787e-32	1.63194e-09	-0.179763	0.832	0.821	2.73644e-05
Rasgrp3	9.04435e-27	-0.277637	0.921	0.929	1.51656e-22	2.76708e-09	-0.17948	0.746	0.738	4.63984e-05
Prkca	0.243142	-0.261086	0.905	0.733	1	0.00013656	-0.179265	0.402	0.416	1
Atraid	5.05211e-15	-0.189164	0.942	0.91	8.47138e-11	2.91054e-10	-0.179141	0.787	0.763	4.8804e-06
Naa35	1.60118e-08	-0.227854	0.888	0.87	0.000268487	7.2768e-06	-0.179039	0.686	0.666	0.122017
Pld1	0.492403	-0.225406	0.956	0.804	1	0.0173572	-0.178969	0.45	0.438	1
Malat1	9.06071e-213	-0.42055	0.999	1	1.5193e-208	7.31115e-60	-0.178926	0.995	0.999	1.22593e-55
Rsrp1	2.42836e-23	-0.215455	0.988	0.977	4.07187e-19	6.46398e-12	-0.178461	0.922	0.901	1.08388e-07
Acap2	1.03716e-06	-0.202776	0.858	0.781	0.0173911	0.000144852	-0.178298	0.601	0.582	1
Hexb	8.82773e-148	-0.186518	1	1	1.48023e-143	1.73633e-116	-0.178233	0.999	1	2.91148e-112
Il6ra	4.3622e-68	-0.340913	0.99	0.95	7.31454e-64	3.52304e-16	-0.178024	0.886	0.89	5.90744e-12
Galnt12	0.597724	-0.171913	0.897	0.805	1	0.00584978	-0.177528	0.5	0.487	1
Csnk1a1	1.17002e-29	-0.268548	0.945	0.906	1.9619e-25	9.86783e-08	-0.17734	0.817	0.772	0.00165464
Trio	7.9361e-27	-0.226937	0.764	0.802	1.33072e-22	0.00271902	-0.176923	0.41	0.402	1
Arid1a	1.23755e-08	-0.264323	0.957	0.872	0.000207513	6.322e-07	-0.176273	0.638	0.628	0.0106007
Dennd1c	1.01231e-10	-0.256809	0.974	0.918	1.69744e-06	3.48959e-05	-0.176091	0.658	0.635	0.585134
Atp6v0b	8.31716e-51	-0.186522	0.999	0.996	1.39462e-46	5.58005e-33	-0.175915	0.99	0.989	9.35662e-29
Sypl	7.76049e-08	-0.200461	0.966	0.913	0.00130128	3.06276e-11	-0.175532	0.719	0.722	5.13564e-07
Fermt3	1.84052e-30	-0.204707	0.997	0.96	3.08619e-26	5.99523e-15	-0.175067	0.919	0.914	1.00528e-10
Sesn1	0.273702	-0.215146	0.923	0.755	1	0.00325853	-0.174206	0.509	0.493	1
Plcl2	0.000940826	-0.252924	0.931	0.789	1	0.0394783	-0.17409	0.57	0.524	1
Specc1	1.68837e-09	-0.213887	0.896	0.871	2.83107e-05	9.46262e-05	-0.174088	0.628	0.605	1
2810025M15Rik	0.0618836	-0.145563	0.868	0.83	1	0.000587369	-0.172945	0.572	0.548	1
Myo1b	1.48172e-23	-0.26023	0.927	0.875	2.48455e-19	4.65106e-05	-0.172866	0.45	0.463	0.77989
Zfp710	2.79293e-15	-0.288468	0.948	0.827	4.68318e-11	2.17488e-07	-0.172818	0.683	0.668	0.00364684
Gabarapl2	7.50302e-16	-0.236086	0.916	0.927	1.25811e-11	3.43264e-10	-0.172507	0.777	0.746	5.75586e-06
Tmem223	2.39409e-05	-0.166565	0.742	0.792	0.401442	5.25095e-08	-0.17241	0.477	0.503	0.000880478
R3hdm1	3.23613e-07	-0.187984	0.918	0.904	0.00542634	0.000552616	-0.172402	0.573	0.553	1
Pld4	5.65159e-41	-0.222529	0.997	0.989	9.47659e-37	3.1003e-22	-0.172304	0.985	0.978	5.19858e-18
Trim35	1.39658e-06	-0.224449	0.923	0.851	0.0234178	0.000800311	-0.172207	0.565	0.546	1
Bmp2k	8.62147e-55	-0.317691	0.981	0.948	1.44565e-50	1.46646e-15	-0.172202	0.891	0.877	2.45896e-11
Arrb2	1.00757e-40	-0.294383	0.964	0.922	1.68949e-36	4.67647e-11	-0.172142	0.792	0.78	7.84151e-07
Man1a	0.0249782	-0.217386	0.922	0.808	1	0.00129875	-0.171981	0.568	0.549	1
Saraf	1.08065e-22	-0.185745	0.991	0.974	1.81204e-18	9.9273e-17	-0.171696	0.931	0.925	1.66461e-12
Ccng2	0.00107781	-0.182949	0.942	0.884	1	7.08876e-05	-0.171233	0.632	0.614	1
Slc9a9	5.15917e-05	-0.220598	0.922	0.855	0.865089	0.00748616	-0.171038	0.578	0.546	1
Armc3	1.28937e-17	-0.197761	0.814	0.752	2.16202e-13	5.18006e-05	-0.170944	0.301	0.319	0.868593
Rptor	0.00594226	-0.129305	0.876	0.728	1	0.000149483	-0.170012	0.431	0.438	1
Tpcn1	4.84782e-05	-0.228834	0.845	0.771	0.812883	0.000123922	-0.169594	0.48	0.478	1
Bmyc	1.6e-11	-0.198953	0.938	0.938	2.68288e-07	1.4996e-07	-0.16958	0.79	0.759	0.00251452
Mtus1	2.17932e-16	-0.248101	0.955	0.843	3.65429e-12	2.86974e-07	-0.169268	0.697	0.682	0.00481198
Marcks	9.61843e-89	-0.236915	1	0.999	1.61282e-84	1.52001e-49	-0.16922	0.997	0.997	2.54876e-45
Dop1b	0.0868677	-0.161441	0.868	0.725	1	0.00119997	-0.169201	0.356	0.359	1
Trp53cor1	2.08982e-13	-0.191523	0.836	0.743	3.50421e-09	6.97472e-07	-0.169067	0.284	0.312	0.0116952
P2ry6	5.65807e-39	-0.293649	0.994	0.969	9.48745e-35	2.05881e-11	-0.168969	0.906	0.883	3.45221e-07
Akap8l	1.15066e-13	-0.247659	0.89	0.845	1.92943e-09	2.34872e-05	-0.168754	0.634	0.606	0.393834
Syngr2	3.85613e-19	-0.19323	0.97	0.942	6.46595e-15	7.2155e-13	-0.168348	0.881	0.862	1.20989e-08
Akirin2	1.3559e-40	-0.305848	0.972	0.931	2.27358e-36	1.58684e-12	-0.167709	0.808	0.781	2.66082e-08
Lair1	2.11236e-81	-0.294157	0.996	0.991	3.542e-77	4.86107e-21	-0.167334	0.969	0.979	8.15104e-17
Cep68	0.00100126	-0.17716	0.969	0.785	1	0.0286076	-0.16726	0.523	0.493	1
Manf	3.45584e-24	-0.252142	0.946	0.933	5.79475e-20	3.57217e-16	-0.167211	0.786	0.823	5.98982e-12
Tspan3	3.97522e-09	-0.186858	0.922	0.886	6.66565e-05	7.8763e-08	-0.167074	0.7	0.689	0.0013207
Xbp1	3.04444e-13	-0.217521	0.966	0.923	5.10491e-09	4.36659e-08	-0.167028	0.805	0.777	0.00073219
Serpine2	1.82599e-09	-0.134224	0.992	0.985	3.06182e-05	5.09139e-16	-0.166949	0.954	0.958	8.53725e-12
Plod1	8.12259e-05	-0.230599	0.945	0.79	1	0.00872249	-0.166924	0.613	0.572	1
Tmem204	0.0678194	-0.167688	0.914	0.657	1	0.269492	-0.166693	0.315	0.306	1
Serpinf1	4.4891e-16	-0.186823	0.961	0.685	7.52732e-12	0.923926	-0.166435	0.451	0.409	1
Ulk2	0.515995	-0.161006	0.811	0.704	1	0.39254	-0.166427	0.478	0.41	1
Dennd4a	1.1522e-17	-0.26435	0.942	0.915	1.93201e-13	6.11782e-06	-0.166066	0.663	0.643	0.102584
C5ar2	0.405191	-0.235389	0.845	0.662	1	0.00943334	-0.165881	0.477	0.464	1
Gm32036	1.48639e-08	-0.142673	0.941	0.826	0.000249238	2.92272e-07	-0.165777	0.334	0.358	0.00490082
Abhd12	1.33999e-55	-0.234552	0.996	0.991	2.2469e-51	2.66442e-22	-0.165335	0.976	0.979	4.4677e-18
Rbm39	2.91938e-76	-0.307233	0.999	0.994	4.89521e-72	9.45766e-22	-0.165272	0.98	0.982	1.58586e-17
Ggt5	0.000386621	-0.184029	0.916	0.734	1	0.223334	-0.165163	0.422	0.404	1
Ptpra	4.52563e-10	-0.170678	0.947	0.933	7.58857e-06	1.20867e-08	-0.165059	0.813	0.808	0.00020267
Man1a2	2.24185e-18	-0.198925	0.98	0.928	3.75913e-14	1.87125e-10	-0.164782	0.846	0.824	3.13771e-06
Rgs10	2.16479e-71	-0.201873	1	1	3.62991e-67	8.86551e-44	-0.164583	0.994	0.995	1.48657e-39
Celf2	6.71623e-40	-0.286601	0.985	0.956	1.12618e-35	7.85933e-14	-0.164556	0.879	0.871	1.31785e-09
Sbf2	5.8291e-09	-0.233864	0.856	0.817	9.77424e-05	0.0172738	-0.164541	0.481	0.463	1
Rhoh	3.2522e-32	-0.2458	0.986	0.957	5.45328e-28	1.8473e-12	-0.164432	0.858	0.859	3.09756e-08
Rap1gds1	2.33293e-05	-0.20169	0.925	0.842	0.391186	0.0004847	-0.164358	0.65	0.616	1
Gatad2b	3.66355e-10	-0.209963	0.9	0.9	6.14304e-06	0.000509194	-0.164068	0.569	0.559	1
Rpn1	3.06463e-06	-0.161847	0.945	0.893	0.0513877	1.77069e-07	-0.163882	0.696	0.697	0.00296909
Yipf4	1.89037e-09	-0.193284	0.935	0.883	3.16978e-05	8.19577e-09	-0.163716	0.663	0.662	0.000137427
Tlr3	1.23373e-07	-0.273817	0.834	0.767	0.00206871	0.00633222	-0.16344	0.477	0.461	1
Pdlim4	7.2482e-09	-0.247486	0.96	0.834	0.000121538	2.60359e-06	-0.163108	0.68	0.653	0.0436571
Tspan14	8.86432e-32	-0.272789	0.96	0.907	1.48637e-27	1.11951e-08	-0.162876	0.793	0.76	0.000187719
Numa1	8.91714e-06	-0.179934	0.876	0.852	0.149523	0.000709441	-0.162875	0.555	0.542	1
Sgce	0.0314115	-0.157122	0.914	0.826	1	0.000133383	-0.162717	0.637	0.608	1
Cnpy2	7.78125e-18	-0.254506	0.885	0.91	1.30476e-13	5.96225e-06	-0.162493	0.705	0.672	0.099975
Ikzf1	1.49716e-15	-0.248639	0.975	0.893	2.51043e-11	2.4409e-08	-0.162468	0.769	0.745	0.000409291
Taz	4.14763e-12	-0.240692	0.937	0.911	6.95475e-08	1.58776e-06	-0.162453	0.696	0.674	0.0266235
Crlf3	2.67617e-16	-0.223052	0.993	0.932	4.48741e-12	1.52853e-09	-0.162451	0.795	0.777	2.56304e-05
Slc25a45	0.0224711	-0.15616	0.913	0.767	1	0.0010695	-0.162091	0.509	0.501	1
Wnk1	5.80954e-09	-0.181726	0.986	0.966	9.74143e-05	8.54733e-06	-0.161941	0.829	0.807	0.143322
Jam2	1.27653e-08	-0.197125	0.768	0.773	0.000214048	0.00172904	-0.161642	0.586	0.56	1
Tsc22d4	2.68722e-27	-0.20549	0.99	0.961	4.50594e-23	4.37313e-12	-0.161599	0.92	0.904	7.33286e-08
Washc4	3.71095e-07	-0.202577	0.874	0.801	0.00622252	7.53168e-05	-0.16128	0.606	0.588	1
Dapp1	5.5361e-12	-0.254128	0.952	0.88	9.28292e-08	2.49373e-05	-0.161196	0.666	0.644	0.418149
Fam49b	3.09675e-59	-0.265602	0.996	0.988	5.19264e-55	5.67191e-18	-0.161182	0.971	0.96	9.51066e-14
Jam3	0.98614	-0.146602	0.611	0.574	1	0.000138868	-0.161106	0.304	0.322	1
Mxd4	1.69425e-09	-0.236101	0.92	0.884	2.84092e-05	0.00048067	-0.16087	0.564	0.546	1
Rgmb	0.0278266	-0.200559	0.921	0.776	1	0.000247791	-0.160609	0.583	0.566	1
Sirpa	4.0025e-36	-0.219018	0.997	0.996	6.7114e-32	4.32558e-16	-0.160491	0.98	0.982	7.25314e-12
Fry	8.34498e-07	-0.144983	0.717	0.655	0.0139929	0.000275842	-0.160016	0.319	0.332	1
Jmjd1c	1.92698e-10	-0.197043	0.937	0.91	3.23116e-06	1.87361e-08	-0.159445	0.714	0.728	0.000314167
Msrb2	0.15926	-0.127105	0.849	0.795	1	5.74437e-05	-0.159411	0.533	0.536	0.963216
Atp8a1	0.0259957	-0.170207	0.783	0.742	1	0.00108951	-0.159213	0.524	0.51	1
Rogdi	5.47417e-16	-0.254741	0.937	0.849	9.17909e-12	2.95937e-05	-0.159092	0.695	0.642	0.496227
Ncoa4	0.749273	-0.137036	0.925	0.834	1	0.0027637	-0.159048	0.584	0.554	1
Pnn	9.11668e-09	-0.187117	0.953	0.914	0.000152868	2.44014e-07	-0.158983	0.766	0.747	0.00409163
AC149090.1	3.24229e-58	-0.317	0.98	0.936	5.43667e-54	3.18569e-13	-0.158626	0.866	0.85	5.34177e-09
Dhx30	5.14918e-13	-0.148303	0.847	0.838	8.63415e-09	0.0197871	-0.158523	0.416	0.398	1
Peak1	2.98131e-19	-0.15296	0.799	0.847	4.99905e-15	1.1797e-09	-0.158403	0.377	0.413	1.97812e-05
Dok3	1.06773e-07	-0.186227	0.963	0.727	0.00179037	0.81128	-0.158135	0.452	0.41	1
Hpgd	4.97482e-24	-0.201208	0.996	0.981	8.34178e-20	1.45417e-16	-0.157832	0.946	0.954	2.43836e-12
Txnip	1.33464e-78	-0.339452	0.995	0.982	2.23792e-74	1.95034e-22	-0.157817	0.942	0.953	3.27033e-18
Pdia3	3.92252e-31	-0.148265	0.998	0.995	6.57728e-27	6.29046e-28	-0.157769	0.992	0.991	1.05478e-23
Tm9sf2	6.12162e-26	-0.260668	0.88	0.835	1.02647e-21	1.34965e-05	-0.157566	0.694	0.651	0.226309
Kdm3b	0.610574	-0.112887	0.854	0.78	1	0.00781377	-0.157561	0.412	0.409	1
Ttc14	2.89846e-12	-0.235435	0.939	0.905	4.86013e-08	7.17915e-07	-0.157019	0.706	0.692	0.012038
Slc12a9	7.33587e-11	-0.230385	0.974	0.868	1.23008e-06	6.66644e-06	-0.156921	0.71	0.676	0.111783
Pros1	1.5649e-11	-0.162516	0.98	0.934	2.62402e-07	2.89793e-10	-0.156646	0.875	0.858	4.85925e-06
Tm2d2	4.04852e-14	-0.208926	0.906	0.904	6.78855e-10	7.7252e-08	-0.156414	0.725	0.701	0.00129536
Reep5	6.301e-36	-0.281113	0.978	0.962	1.05655e-31	3.38203e-11	-0.156148	0.882	0.854	5.67098e-07
Rbm5	5.74938e-05	-0.175431	0.946	0.856	0.964057	0.00204405	-0.156148	0.712	0.663	1
Agmo	0.576592	-0.205319	0.95	0.8	1	0.0993405	-0.155962	0.529	0.488	1
Lgmn	1.75549e-139	-0.233338	1	1	2.9436e-135	6.43788e-60	-0.155941	0.999	1	1.0795e-55
Kif21b	8.04249e-09	-0.232011	0.84	0.787	0.000134856	0.00565852	-0.155921	0.537	0.517	1
Fus	2.16561e-39	-0.232488	0.993	0.972	3.63129e-35	5.11933e-11	-0.155741	0.933	0.937	8.58409e-07
Sort1	6.01341e-10	-0.265865	0.818	0.748	1.00833e-05	0.331172	-0.155512	0.509	0.462	1
Wdr44	6.47134e-06	-0.266753	0.953	0.856	0.108511	0.00100945	-0.155493	0.572	0.551	1
Acads	3.09096e-30	-0.319945	0.938	0.914	5.18293e-26	4.79218e-07	-0.155435	0.695	0.667	0.00803553
Snx18	2.07731e-34	-0.253547	0.991	0.967	3.48323e-30	1.65802e-14	-0.155384	0.874	0.88	2.78018e-10
Csnk1e	4.5712e-29	-0.234478	0.972	0.943	7.665e-25	4.65173e-13	-0.155203	0.901	0.878	7.80002e-09
Tram1	3.96773e-12	-0.170934	0.967	0.925	6.65309e-08	4.23313e-10	-0.155113	0.82	0.819	7.09811e-06
Nckap1l	7.21635e-07	-0.186349	0.911	0.825	0.0121004	0.000217981	-0.155097	0.689	0.652	1
2002-03-01	0.000113373	-0.131801	0.931	0.888	1	4.23593e-05	-0.155003	0.739	0.7	0.710281
Cbfa2t3	8.60421e-05	-0.178147	0.702	0.757	1	0.822339	-0.154959	0.449	0.413	1
Ppp1r2	0.0297298	-0.128387	0.842	0.778	1	4.1751e-05	-0.154852	0.571	0.56	0.70008
Srpr	5.2635e-07	-0.179604	0.878	0.845	0.00882583	4.02177e-06	-0.154764	0.636	0.636	0.067437
Trmt1l	0.337111	-0.135284	0.895	0.813	1	0.0324875	-0.154729	0.505	0.481	1
Rgl1	0.00297199	-0.152971	0.889	0.718	1	0.0156045	-0.154503	0.402	0.408	1
Fli1	9.4465e-10	-0.211957	0.951	0.848	1.58399e-05	6.23498e-06	-0.15427	0.721	0.699	0.104548
Nptn	1.09326e-12	-0.15169	0.953	0.933	1.83318e-08	1.97619e-11	-0.154197	0.859	0.865	3.31367e-07
Ndfip2	0.000116359	-0.159265	0.93	0.88	1	1.16436e-05	-0.153973	0.723	0.682	0.19524
1810026B05Rik	1.492e-06	-0.213208	0.933	0.82	0.0250178	0.000623832	-0.153911	0.592	0.569	1
Ms4a6c	0.392367	-0.0983349	0.841	0.784	1	0.000485081	-0.153802	0.426	0.432	1
Edem2	1.64362e-32	-0.276566	0.948	0.928	2.75602e-28	1.1137e-08	-0.153657	0.827	0.796	0.000186745
Fkbp2	0.0275944	-0.0990151	0.924	0.889	1	6.90267e-08	-0.153616	0.761	0.759	0.00115744
Mlec	4.13433e-07	-0.191307	0.913	0.847	0.00693244	0.000474375	-0.153555	0.707	0.658	1
Itpr2	3.35719e-09	-0.235922	0.889	0.834	5.62933e-05	0.00206128	-0.153496	0.629	0.597	1
Mrpl43	1.37545e-05	-0.153907	0.866	0.849	0.230636	9.62255e-05	-0.153493	0.665	0.63	1
Zmiz1	2.05219e-09	-0.222991	0.943	0.887	3.44111e-05	0.000350193	-0.153444	0.694	0.663	1
Ggta1	0.114701	-0.23172	0.932	0.731	1	0.0358228	-0.153364	0.43	0.413	1
Limd2	1.64804e-35	-0.255448	0.975	0.94	2.76343e-31	2.05517e-10	-0.153008	0.878	0.849	3.4461e-06
Nipa2	0.00162191	-0.181068	0.948	0.845	1	2.26139e-05	-0.152918	0.642	0.628	0.379191
Tecr	1.82191e-15	-0.202183	0.93	0.917	3.05499e-11	4.69314e-10	-0.152906	0.758	0.772	7.86946e-06
Prpsap2	0.667791	-0.159356	0.865	0.762	1	0.0452387	-0.152892	0.509	0.48	1
Atxn7l3b	6.11707e-14	-0.20514	0.929	0.895	1.02571e-09	1.80132e-07	-0.152677	0.749	0.718	0.00302045
Pura	2.41842e-07	-0.157132	0.951	0.874	0.00405521	2.59652e-06	-0.152445	0.786	0.752	0.0435384
Tmem273	3.03293e-05	-0.239953	0.916	0.78	0.508562	0.000728075	-0.15221	0.532	0.517	1
Akr1b10	2.08178e-15	-0.250976	0.9	0.888	3.49074e-11	1.57202e-05	-0.152195	0.625	0.606	0.263596
Zfp706	2.58545e-17	-0.179316	0.983	0.946	4.33528e-13	4.62533e-10	-0.151791	0.873	0.843	7.75575e-06
Slc35b2	0.000192099	-0.175338	0.89	0.824	1	0.0118035	-0.151718	0.654	0.592	1
Rsbn1	0.137809	-0.173451	0.764	0.67	1	0.000695239	-0.151559	0.42	0.417	1
Zfp691	0.053206	-0.264871	0.876	0.73	1	0.00119295	-0.151377	0.521	0.51	1
Zfp644	0.000886795	-0.189611	0.93	0.826	1	0.0134924	-0.151206	0.661	0.606	1
Scn1b	0.213438	-0.157626	0.925	0.741	1	0.0716137	-0.1507	0.548	0.506	1
Ubash3b	5.10252e-11	-0.220052	0.87	0.805	8.5559e-07	0.0012844	-0.150649	0.661	0.617	1
Ubald2	0.186319	-0.127173	0.908	0.82	1	0.00109714	-0.150486	0.624	0.589	1
Cdk2ap1	2.29194e-06	-0.212266	0.785	0.712	0.0384313	0.00283741	-0.150376	0.52	0.502	1
Cldnd1	2.12493e-10	-0.18743	0.879	0.869	3.56308e-06	4.1309e-06	-0.149987	0.687	0.666	0.0692669
Ubc	3.62012e-50	-0.224672	0.997	0.995	6.07021e-46	2.52359e-26	-0.149883	0.982	0.982	4.23156e-22
Cc2d1b	0.0869986	-0.147301	0.747	0.637	1	0.054281	-0.149506	0.364	0.355	1
Znrf1	0.237483	-0.179188	0.912	0.776	1	0.0127096	-0.149314	0.532	0.507	1
Arhgap31	0.176024	-0.198027	0.905	0.762	1	0.000450876	-0.149161	0.555	0.549	1
P2ry10b	4.52779e-05	-0.170885	0.874	0.681	0.759219	0.0145258	-0.149043	0.366	0.368	1
Nr3c1	3.71157e-14	-0.188648	0.98	0.921	6.22356e-10	3.71523e-06	-0.148782	0.812	0.771	0.062297
Resf1	0.00233516	-0.16894	0.938	0.852	1	6.76552e-05	-0.148715	0.706	0.669	1
Cd300a	5.77081e-14	-0.206768	0.978	0.948	9.6765e-10	3.33047e-10	-0.148573	0.8	0.802	5.58453e-06
Spcs2	5.07254e-06	-0.100162	0.99	0.969	0.0850563	4.78459e-14	-0.148352	0.937	0.928	8.02281e-10
Slc38a9	8.5848e-23	-0.223129	0.854	0.879	1.4395e-18	0.00265453	-0.148338	0.515	0.496	1
Arl6ip1	2.00521e-34	-0.198489	0.994	0.985	3.36234e-30	4.06238e-20	-0.148275	0.965	0.954	6.8118e-16
Fyco1	0.00159162	-0.131464	0.885	0.753	1	0.00140206	-0.147974	0.385	0.394	1
Ncbp3	0.37108	-0.189702	0.837	0.721	1	0.238811	-0.147773	0.471	0.441	1
Tnfrsf13b	8.5131e-06	-0.228066	0.935	0.826	0.142748	0.0138366	-0.147754	0.583	0.551	1
Ncoa3	0.0014126	-0.189906	0.863	0.755	1	0.00247136	-0.14768	0.571	0.549	1
Klrd1	1.05212e-80	-0.116793	0.951	0.832	1.76419e-76	5.50764e-08	-0.147417	0.286	0.305	0.000923521
Mgat4a	3.51976e-14	-0.25959	0.962	0.876	5.90193e-10	6.77899e-05	-0.147288	0.713	0.682	1
Abl1	0.970905	-0.20634	0.844	0.69	1	0.00124014	-0.147223	0.471	0.47	1
4632427E13Rik	1.41579e-21	-0.300976	0.975	0.947	2.374e-17	1.32819e-07	-0.146761	0.761	0.753	0.00222711
Mylip	3.66034e-16	-0.189065	0.937	0.891	6.13766e-12	4.6501e-08	-0.146673	0.805	0.776	0.000779729
Morc3	2.23396e-06	-0.213469	0.959	0.864	0.037459	0.0195813	-0.14659	0.707	0.64	1
Hmg20a	0.0280647	-0.116014	0.781	0.641	1	0.00666245	-0.146578	0.363	0.365	1
Gm37494	0.385239	-0.17502	0.883	0.787	1	0.000314884	-0.146538	0.449	0.451	1
Gabbr1	0.0058348	-0.168809	0.855	0.66	1	0.0749295	-0.146413	0.465	0.444	1
Slc25a11	1.88958e-11	-0.192839	0.93	0.888	3.16844e-07	3.38347e-05	-0.14608	0.763	0.717	0.56734
Mpi	0.00726429	-0.199866	0.866	0.671	1	0.2298	-0.146038	0.385	0.366	1
Emc7	9.69065e-07	-0.150634	0.936	0.908	0.0162493	5.66195e-07	-0.145973	0.781	0.744	0.00949396
Clasp2	0.795672	-0.160884	0.881	0.775	1	0.790223	-0.145651	0.582	0.518	1
Ppp1r18	2.22441e-23	-0.240053	0.913	0.869	3.72989e-19	9.88945e-08	-0.145512	0.72	0.704	0.00165826
Twf2	7.57213e-19	-0.211423	0.973	0.898	1.2697e-14	6.34366e-09	-0.145394	0.833	0.795	0.000106371
Unc93b1	9.18851e-50	-0.176336	1	0.999	1.54073e-45	9.04483e-29	-0.145205	0.999	0.999	1.51664e-24
Cep170	7.92161e-06	-0.196791	0.931	0.908	0.132829	0.0196182	-0.144556	0.586	0.553	1
Prex1	0.652669	-0.147688	0.967	0.839	1	0.000301645	-0.144472	0.648	0.625	1
Klf7	7.34029e-07	-0.288508	0.9	0.82	0.0123082	0.99073	-0.14433	0.504	0.445	1
Hps3	0.148217	-0.157717	0.901	0.706	1	0.0839881	-0.144204	0.578	0.531	1
Usf1	3.67806e-12	-0.222791	0.892	0.838	6.16737e-08	0.000165459	-0.144198	0.648	0.616	1
Krit1	0.149858	-0.17872	0.962	0.866	1	0.0862285	-0.144133	0.628	0.579	1
Scmh1	7.62673e-47	-0.180842	0.853	0.919	1.27885e-42	1.70301e-06	-0.143991	0.391	0.406	0.0285561
Slc46a1	1.21041e-07	-0.286201	0.885	0.775	0.00202962	0.00545183	-0.143796	0.508	0.485	1
Mtfr1l	4.65152e-06	-0.176103	0.86	0.837	0.0779967	0.00642604	-0.143697	0.578	0.546	1
Ttc28	2.58865e-10	-0.0674568	0.935	0.733	4.34064e-06	0.0824849	-0.143628	0.565	0.534	1
Garnl3	2.95201e-08	-0.121005	0.859	0.652	0.000494993	0.328136	-0.143609	0.451	0.417	1
Hnmt	0.736597	-0.147949	0.86	0.736	1	0.372516	-0.143433	0.485	0.448	1
Ctso	0.549648	-0.12671	0.859	0.714	1	0.0411707	-0.14277	0.591	0.546	1
Hjurp	8.58574e-09	-0.192879	0.949	0.887	0.000143966	0.00238987	-0.14233	0.445	0.443	1
Stxbp3	0.074398	-0.185867	0.967	0.903	1	0.000589251	-0.142254	0.578	0.563	1
Tspan18	5.83651e-07	-0.18649	0.884	0.617	0.00978666	0.0444272	-0.142217	0.357	0.303	1
Mef2c	2.07053e-71	-0.271173	0.998	0.992	3.47186e-67	1.82761e-19	-0.142108	0.984	0.989	3.06454e-15
Chsy1	5.24752e-13	-0.150723	0.709	0.493	8.79904e-09	0.0205455	-0.142061	0.344	0.29	1
Tbxas1	1.87452e-16	-0.212376	0.934	0.938	3.1432e-12	4.79585e-05	-0.141873	0.786	0.764	0.804168
B230219D22Rik	7.96309e-12	-0.226603	0.904	0.838	1.33525e-07	0.013478	-0.141871	0.698	0.637	1
Slc12a6	1.30448e-16	-0.237285	0.796	0.818	2.18735e-12	0.00409241	-0.141713	0.454	0.444	1
Lpin2	0.507473	-0.153554	0.943	0.789	1	0.0453456	-0.141581	0.623	0.584	1
Irf2	1.01033e-07	-0.175007	0.96	0.879	0.00169412	3.17886e-07	-0.14146	0.736	0.721	0.00533032
Lyl1	2.26175e-14	-0.227533	0.956	0.838	3.7925e-10	1.33569e-06	-0.141445	0.746	0.711	0.0223969
Arhgap27	0.0276821	-0.212028	0.844	0.744	1	0.0271575	-0.141417	0.463	0.441	1
Lcp2	1.33634e-14	-0.239493	0.921	0.871	2.24078e-10	0.000168611	-0.141394	0.656	0.633	1
Smad1	0.0150653	-0.187379	0.869	0.78	1	0.00430094	-0.141355	0.435	0.427	1
Cbl	9.36998e-11	-0.25504	0.897	0.83	1.57116e-06	0.00128564	-0.141337	0.604	0.582	1
Cpsf6	0.805819	-0.142275	0.92	0.833	1	0.00794585	-0.141236	0.567	0.543	1
Supt20	0.245118	-0.189315	0.865	0.725	1	0.00688389	-0.141114	0.527	0.505	1
Cttnbp2nl	6.47849e-15	-0.171836	0.978	0.914	1.08631e-10	2.6188e-10	-0.141099	0.861	0.819	4.39121e-06
Mat2b	0.00584008	-0.148579	0.909	0.871	1	0.0492082	-0.141093	0.641	0.587	1
Vgll4	3.42241e-26	-0.268054	0.912	0.919	5.7387e-22	4.1136e-06	-0.140902	0.749	0.723	0.0689769
Pecam1	1.35234e-52	-0.163975	0.916	0.802	2.2676e-48	2.08721e-05	-0.14078	0.313	0.326	0.349983
Rassf2	2.84963e-07	-0.208264	0.854	0.807	0.00477826	0.00167131	-0.140658	0.571	0.547	1
BC035044	0.69695	-0.225777	0.947	0.877	1	0.000712384	-0.140613	0.553	0.538	1
Helz	2.7058e-05	-0.184876	0.778	0.744	0.453708	6.51498e-06	-0.14043	0.417	0.433	0.109243
Rtn1	0.703171	-0.256671	0.934	0.732	1	0.621913	-0.140391	0.557	0.49	1
Tspan13	0.216292	-0.127454	0.93	0.839	1	0.00101194	-0.14014	0.652	0.618	1
Mafg	4.26484e-10	-0.224495	0.938	0.888	7.15129e-06	2.64888e-05	-0.140064	0.728	0.706	0.444165
Gm31243	1.10672e-41	-0.137567	0.953	0.817	1.85575e-37	0.0304961	-0.139872	0.304	0.296	1
Hmox2	2.78341e-11	-0.190883	0.97	0.909	4.66723e-07	7.12961e-08	-0.139541	0.815	0.763	0.00119549
Slc35c2	1.53864e-05	-0.169052	0.871	0.794	0.257999	0.0102644	-0.139537	0.633	0.588	1
Cnpy3	9.69469e-09	-0.1788	0.961	0.897	0.000162561	0.00130555	-0.139467	0.74	0.687	1
Gspt1	3.48772e-21	-0.284346	0.955	0.938	5.84821e-17	9.28563e-06	-0.139345	0.751	0.733	0.155701
Hlf	1.03734e-27	-0.131697	0.865	0.712	1.73941e-23	1.07887e-07	-0.139238	0.239	0.261	0.00180905
Arsb	0.000116894	-0.175713	0.882	0.851	1	0.0585405	-0.139213	0.687	0.629	1
Ralgps1	0.716314	-0.151925	0.797	0.634	1	0.0825352	-0.139047	0.334	0.293	1
Wdr20	0.150545	-0.114142	0.855	0.721	1	0.550791	-0.139029	0.45	0.416	1
Rsrc2	3.83076e-20	-0.263895	0.944	0.916	6.42342e-16	5.79957e-08	-0.138953	0.744	0.728	0.000972472
Fcrl1	3.52198e-09	-0.134493	0.786	0.579	5.90566e-05	0.581063	-0.138884	0.328	0.296	1
Wdfy2	0.0529806	-0.165085	0.809	0.719	1	0.909514	-0.138355	0.363	0.329	1
Nckap5l	0.000987247	-0.160733	0.695	0.668	1	0.000260259	-0.1383	0.325	0.332	1
Zfp292	0.000307744	-0.172846	0.953	0.916	1	0.188946	-0.138056	0.67	0.609	1
Smap1	0.0378033	-0.141905	0.898	0.782	1	0.00370139	-0.137675	0.648	0.605	1
Mark3	3.45237e-15	-0.194421	0.855	0.901	5.78893e-11	0.442087	-0.137578	0.559	0.504	1
Traf3ip3	0.000635643	-0.190022	0.831	0.779	1	0.00511074	-0.137455	0.529	0.509	1
Lifr	0.796015	-0.156715	0.789	0.687	1	0.16273	-0.137359	0.394	0.38	1
Rgs19	1.71569e-12	-0.201897	0.946	0.863	2.87686e-08	2.59729e-05	-0.137248	0.727	0.677	0.435513
Ralb	0.0698337	-0.128042	0.941	0.805	1	0.00285338	-0.137228	0.703	0.648	1
Arl1	0.0646711	-0.109041	0.952	0.887	1	6.19746e-06	-0.137079	0.749	0.711	0.103919
Agps	0.677523	-0.15939	0.873	0.771	1	0.0350558	-0.137041	0.451	0.436	1
Pan3	0.314835	-0.150919	0.916	0.777	1	0.000267593	-0.137025	0.551	0.548	1
Rbbp6	0.243895	-0.123477	0.883	0.805	1	0.342724	-0.136876	0.558	0.51	1
Fmnl3	0.0233257	-0.170021	0.837	0.768	1	0.202324	-0.136848	0.527	0.491	1
Ceacam1	0.0277281	-0.201539	0.913	0.806	1	0.250638	-0.136358	0.41	0.386	1
Tmed5	6.01285e-13	-0.161315	0.978	0.946	1.00823e-08	3.56744e-07	-0.136331	0.878	0.852	0.00598188
Rab35	3.85172e-10	-0.245086	0.889	0.849	6.45856e-06	0.0239801	-0.136174	0.592	0.555	1
Usp24	0.931865	-0.158992	0.81	0.688	1	0.501167	-0.136143	0.436	0.386	1
Tlr7	0.742356	-0.121634	0.854	0.794	1	0.0212461	-0.136075	0.537	0.513	1
Clstn1	0.173759	-0.13218	0.689	0.672	1	0.000187622	-0.136045	0.385	0.395	1
Hspa13	3.051e-06	-0.190186	0.683	0.7	0.0511591	0.102184	-0.136018	0.446	0.419	1
Cybc1	6.14016e-09	-0.213045	0.924	0.835	0.000102958	0.00350151	-0.135842	0.707	0.643	1
Pycard	8.99631e-19	-0.213901	0.977	0.97	1.5085e-14	1.29393e-11	-0.13576	0.888	0.876	2.16966e-07
Tm2d3	5.579e-06	-0.181062	0.899	0.866	0.0935487	6.90033e-05	-0.135754	0.632	0.61	1
Sppl2a	2.26178e-06	-0.135903	0.958	0.894	0.0379256	4.75637e-06	-0.13568	0.804	0.774	0.0797548
Ddrgk1	0.191816	-0.0714396	0.937	0.901	1	0.000318528	-0.135635	0.787	0.739	1
Tor1aip1	2.37297e-20	-0.245396	0.951	0.911	3.979e-16	3.40885e-06	-0.135632	0.836	0.799	0.0571595
Itch	0.0372392	-0.183594	0.962	0.873	1	0.0353701	-0.135488	0.622	0.582	1
Tle3	0.000240353	-0.207447	0.829	0.755	1	0.135575	-0.135474	0.403	0.385	1
N4bp1	0.714945	-0.125548	0.914	0.808	1	0.0831298	-0.135359	0.595	0.554	1
Itgav	0.154916	-0.174564	0.949	0.83	1	0.121025	-0.135163	0.558	0.521	1
Ogfrl1	3.60896e-27	-0.284277	0.925	0.881	6.05151e-23	2.91513e-05	-0.135109	0.771	0.719	0.48881
Dnajc3	0.00188096	-0.134142	0.933	0.864	1	2.43441e-05	-0.135097	0.763	0.733	0.408201
Rnf130	5.27496e-19	-0.171666	0.984	0.961	8.84506e-15	1.63199e-09	-0.135	0.936	0.915	2.73652e-05
C130089K02Rik	0.933863	-0.168975	0.879	0.746	1	0.000907655	-0.134937	0.469	0.471	1
Fam45a	5.77233e-06	-0.196669	0.852	0.826	0.0967904	0.240477	-0.13471	0.5	0.462	1
Cst3	1.41602e-31	-0.12175	1	1	2.37438e-27	1.46501e-37	-0.134542	1	1	2.45653e-33
Acss1	5.75775e-31	-0.097308	0.796	0.516	9.6546e-27	0.130404	-0.134331	0.362	0.349	1
Zdhhc20	3.85062e-08	-0.219932	0.938	0.895	0.000645671	0.00104735	-0.134158	0.664	0.644	1
Ldb1	0.0727181	-0.196086	0.825	0.728	1	0.000495655	-0.13408	0.483	0.479	1
Msl1	0.683136	-0.153632	0.893	0.75	1	0.0490463	-0.134072	0.525	0.499	1
Ubl3	0.000431667	-0.135004	0.973	0.876	1	9.26942e-06	-0.134057	0.791	0.744	0.15543
Hltf	0.0030271	-0.0931021	0.853	0.75	1	0.23655	-0.134033	0.521	0.482	1
Dbnl	0.0102749	-0.139724	0.912	0.82	1	0.082599	-0.133817	0.683	0.614	1
Kmt2c	0.080932	-0.153722	0.831	0.767	1	0.57687	-0.133685	0.474	0.426	1
Rnf216	0.000132833	-0.166262	0.82	0.815	1	0.00711007	-0.133669	0.501	0.493	1
Itga9	0.436041	-0.149962	0.892	0.692	1	0.0632726	-0.133659	0.363	0.351	1
Akap9	0.932429	-0.100475	0.899	0.806	1	0.246997	-0.133367	0.649	0.582	1
Pik3cg	0.467895	-0.168793	0.869	0.703	1	0.933481	-0.133335	0.532	0.471	1
Nsd1	9.31885e-12	-0.243234	0.928	0.899	1.56258e-07	0.00297613	-0.133276	0.678	0.642	1
Cyp4f13	0.00827164	-0.156816	0.813	0.796	1	0.0185337	-0.133032	0.456	0.439	1
Accs	2.53131e-10	-0.199109	0.878	0.842	4.2445e-06	0.0485078	-0.132669	0.457	0.437	1
Slc35a5	0.0604809	-0.146783	0.829	0.819	1	0.00917302	-0.132642	0.508	0.493	1
Kctd12	1.03828e-53	-0.249264	0.994	0.989	1.74098e-49	1.20664e-16	-0.132635	0.952	0.955	2.02329e-12
Pla2g4a	0.295468	-0.152645	0.878	0.799	1	0.0384582	-0.132488	0.514	0.489	1
Zfp36l1	2.19284e-22	-0.265263	0.945	0.944	3.67696e-18	4.32849e-08	-0.132131	0.79	0.784	0.000725801
Kdm2b	1.25508e-09	-0.215987	0.866	0.845	2.10452e-05	0.0518902	-0.132058	0.543	0.515	1
Dnajc7	1.05632e-11	-0.222104	0.932	0.868	1.77124e-07	0.019983	-0.132041	0.722	0.66	1
Med12l	6.14458e-11	-0.135726	0.882	0.646	1.03032e-06	0.65824	-0.132	0.373	0.335	1
Stk24	0.0809989	-0.105464	0.762	0.679	1	0.27768	-0.131943	0.464	0.429	1
Srrm1	2.01048e-06	-0.128594	0.967	0.874	0.0337117	3.70998e-06	-0.131718	0.818	0.786	0.0622089
Ankrd17	1.06714e-06	-0.140847	0.807	0.836	0.0178938	0.166869	-0.131619	0.467	0.442	1
G3bp2	4.18391e-15	-0.231732	0.961	0.898	7.01558e-11	4.9386e-05	-0.131507	0.78	0.736	0.828105
Luc7l2	2.98611e-19	-0.215635	0.986	0.961	5.00711e-15	1.30142e-06	-0.131402	0.898	0.867	0.0218222
Rnaset2b	0.000873814	-0.102375	0.797	0.745	1	0.140992	-0.131287	0.576	0.529	1
Tgfbrap1	0.464512	-0.200516	0.81	0.695	1	0.434162	-0.131255	0.41	0.378	1
Bid	0.605898	-0.197122	0.909	0.739	1	0.0827645	-0.131255	0.441	0.415	1
Slc50a1	5.91343e-08	-0.176923	0.95	0.884	0.000991563	0.000108203	-0.131186	0.713	0.674	1
Tmed3	0.02387	-0.0898002	0.927	0.886	1	2.4937e-05	-0.130867	0.798	0.78	0.418144
Ddx3y	7.10123e-11	-0.198315	0.871	0.883	1.19073e-06	0.0980029	-0.130732	0.556	0.519	1
Foxp1	0.144398	-0.1855	0.861	0.768	1	0.270821	-0.130593	0.557	0.505	1
Cds1	0.211249	-0.172502	0.889	0.802	1	0.249545	-0.130262	0.446	0.414	1
Ncf1	2.50852e-38	-0.272059	0.973	0.932	4.20628e-34	2.27924e-09	-0.130227	0.871	0.846	3.82183e-05
Slco4a1	0.00530586	-0.155083	0.902	0.724	1	1.49625e-07	-0.130159	0.276	0.303	0.00250892
Casp8	4.83895e-11	-0.224328	0.956	0.848	8.11395e-07	5.73844e-05	-0.130134	0.729	0.688	0.962222
Arid3a	0.0296898	-0.197208	0.818	0.698	1	0.00976307	-0.130076	0.371	0.366	1
Ube3a	0.000391557	-0.172999	0.87	0.852	1	0.0143951	-0.130053	0.635	0.601	1
Maf1	0.0459381	-0.145447	0.87	0.815	1	0.766704	-0.129821	0.562	0.502	1
Acp2	0.000205118	-0.188217	0.927	0.803	1	0.289261	-0.12973	0.671	0.595	1
Pald1	0.976729	-0.144602	0.938	0.727	1	0.0583213	-0.129708	0.653	0.603	1
Ccnl2	0.00113303	-0.170676	0.949	0.852	1	0.022098	-0.129641	0.682	0.636	1
Dhx36	4.54165e-06	-0.197564	0.748	0.759	0.0761544	0.0534565	-0.129554	0.528	0.499	1
Mycbp2	3.18678e-38	-0.268975	0.96	0.909	5.3436e-34	4.73211e-07	-0.129448	0.846	0.811	0.0079348
Tmem144	0.00272972	-0.155114	0.881	0.706	1	0.600385	-0.129443	0.437	0.388	1
Nrm	1.3585e-07	-0.159123	0.967	0.79	0.00227792	0.824027	-0.129296	0.512	0.464	1
Yipf5	0.000578733	-0.176861	0.862	0.836	1	0.107987	-0.129227	0.534	0.507	1
Sik2	0.000962306	-0.138357	0.898	0.798	1	0.44589	-0.129199	0.402	0.357	1
Ufsp2	3.31125e-05	-0.193567	0.86	0.85	0.55523	0.116	-0.129184	0.569	0.536	1
Ep300	0.629245	-0.128348	0.919	0.844	1	0.0137921	-0.129042	0.613	0.579	1
Pitpnc1	0.395024	-0.154676	0.845	0.787	1	0.723109	-0.128917	0.546	0.494	1
Ociad1	1.02533e-05	-0.161087	0.935	0.899	0.171928	0.000214053	-0.128901	0.749	0.708	1
Zbtb18	0.633619	-0.203829	0.831	0.695	1	0.22621	-0.128867	0.449	0.419	1
Slc29a3	1.26547e-18	-0.181613	0.998	0.942	2.12194e-14	1.44943e-07	-0.128858	0.906	0.878	0.00243041
Zup1	0.0127053	-0.160157	0.924	0.84	1	0.0822389	-0.128672	0.642	0.596	1
Slc8a1	0.551563	-0.163723	0.842	0.745	1	0.190497	-0.128637	0.523	0.491	1
Tbc1d14	0.831395	-0.141738	0.834	0.742	1	0.00562625	-0.128272	0.371	0.375	1
Trp53i11	1.57416e-10	-0.0915535	0.82	0.56	2.63955e-06	9.57992e-05	-0.128244	0.27	0.282	1
Rock2	5.20791e-07	-0.169092	0.951	0.867	0.00873263	0.000115216	-0.128235	0.766	0.723	1
Rhoq	0.0331424	-0.147207	0.762	0.722	1	0.405541	-0.12814	0.516	0.474	1
Cnrip1	0.444237	-0.083833	0.69	0.697	1	0.381794	-0.128096	0.404	0.361	1
Snx29	3.74754e-07	-0.201089	0.91	0.874	0.00628387	0.00199082	-0.12807	0.556	0.541	1
Olfml2b	0.00747452	-0.163323	0.903	0.719	1	0.0666045	-0.128036	0.378	0.364	1
Tef	0.317275	-0.142455	0.891	0.81	1	0.00920923	-0.127907	0.383	0.379	1
Lgals9	0.147604	-0.119769	0.928	0.796	1	0.00117362	-0.127669	0.666	0.631	1
Zfp638	7.55007e-18	-0.245587	0.877	0.907	1.266e-13	0.00840796	-0.127668	0.559	0.535	1
Tbl1xr1	0.386389	-0.140376	0.773	0.676	1	0.169725	-0.127651	0.432	0.413	1
Cnot2	6.26804e-15	-0.256316	0.912	0.889	1.05102e-10	0.0142939	-0.12761	0.611	0.573	1
Setd1b	1.72175e-14	-0.0902811	0.875	0.675	2.88703e-10	0.023017	-0.127497	0.392	0.377	1
Iffo1	4.23652e-11	-0.260999	0.917	0.805	7.10379e-07	0.00333857	-0.127381	0.629	0.599	1
Gsk3b	0.000400795	-0.182752	0.953	0.898	1	0.0382893	-0.127302	0.749	0.691	1
Dhrs7b	0.132394	-0.127201	0.746	0.718	1	0.241535	-0.127266	0.44	0.408	1
Sppl3	0.0154155	-0.196461	0.969	0.898	1	0.110187	-0.127235	0.642	0.583	1
Cdk5rap3	0.208273	-0.120104	0.714	0.691	1	0.0317132	-0.127208	0.444	0.427	1
Tpp2	7.78976e-05	-0.099409	0.885	0.765	1	0.21867	-0.127158	0.521	0.488	1
Cmklr1	0.00222383	-0.199785	0.95	0.831	1	0.0502985	-0.127083	0.67	0.613	1
Zfp950	0.0404266	-0.119373	0.938	0.841	1	0.623721	-0.126965	0.555	0.508	1
Sall3	1.35644e-08	-0.235833	0.783	0.76	0.000227448	0.833332	-0.126837	0.488	0.435	1
Zkscan3	0.327629	-0.170889	0.933	0.837	1	0.115763	-0.126796	0.637	0.575	1
Parvg	4.92776e-15	-0.239402	0.826	0.808	8.26287e-11	0.454466	-0.126781	0.546	0.491	1
Cr1l	0.000210997	-0.174563	0.881	0.853	1	0.0560826	-0.126704	0.657	0.611	1
Rgs2	1.21131e-23	-0.21698	0.971	0.947	2.03112e-19	2.9403e-11	-0.126597	0.881	0.848	4.9303e-07
Spsb1	0.693607	-0.134497	0.635	0.602	1	0.108279	-0.126571	0.367	0.317	1
Tnfrsf1a	2.36774e-08	-0.138752	0.98	0.923	0.000397023	2.63519e-09	-0.126562	0.852	0.832	4.41868e-05
Sipa1l1	0.0446091	-0.165002	0.871	0.767	1	0.0975134	-0.126557	0.411	0.398	1
Fer	0.539438	-0.152104	0.883	0.756	1	0.243754	-0.126537	0.376	0.353	1
Tnrc18	1.32854e-21	-0.247819	0.712	0.791	2.22769e-17	0.0282831	-0.126115	0.458	0.442	1
Ptprj	0.936379	-0.164222	0.836	0.718	1	0.224128	-0.125958	0.477	0.448	1
Trim12a	0.630757	-0.112163	0.861	0.78	1	0.196877	-0.125951	0.543	0.503	1
Myo18b	1.68884e-22	-0.117839	0.882	0.56	2.83184e-18	0.102428	-0.125947	0.318	0.281	1
Fcho2	0.00523271	-0.145143	0.917	0.825	1	0.0197161	-0.125943	0.713	0.66	1
Mbnl2	3.61656e-10	-0.20456	0.905	0.834	6.06424e-06	0.00333884	-0.1258	0.726	0.668	1
Tmem37	5.08815e-20	-0.271273	0.966	0.937	8.53181e-16	0.000483563	-0.125709	0.772	0.72	1
Pttg1ip	7.31963e-06	-0.153179	0.914	0.871	0.122736	2.35782e-05	-0.12526	0.722	0.691	0.395359
Ykt6	0.0051534	-0.145787	0.719	0.698	1	0.00947168	-0.125157	0.42	0.414	1
Ppp1r21	0.00429002	-0.142	0.881	0.699	1	0.773933	-0.125087	0.468	0.424	1
2610203C22Rik	0.103455	-0.150804	0.772	0.723	1	0.493803	-0.125022	0.412	0.368	1
Sh3gl1	1.66782e-09	-0.201099	0.876	0.812	2.79659e-05	0.00581566	-0.124917	0.642	0.6	1
Basp1	3.48626e-59	-0.196662	1	1	5.84576e-55	1.04322e-25	-0.124798	0.993	0.993	1.74927e-21
Gtpbp2	0.00144963	-0.160496	0.916	0.86	1	0.0073862	-0.124707	0.648	0.612	1
Tmem234	1.72287e-15	-0.214233	0.938	0.924	2.88891e-11	5.78044e-05	-0.124662	0.803	0.754	0.969264
Actn1	0.0190001	-0.151732	0.794	0.6	1	0.185998	-0.12466	0.299	0.289	1
Tm9sf3	7.171e-08	-0.148496	0.958	0.904	0.00120243	2.66366e-06	-0.124519	0.815	0.798	0.0446643
Psmc2	0.0191818	-0.137027	0.9	0.833	1	0.0204717	-0.124392	0.673	0.618	1
Rab39	1.34156e-05	-0.137667	0.866	0.66	0.224953	0.754113	-0.124321	0.438	0.393	1
Il21r	1.98322e-14	-0.219077	0.964	0.897	3.32546e-10	0.000583476	-0.124251	0.773	0.743	1
Gtf2i	8.98867e-11	-0.104398	0.848	0.617	1.50722e-06	0.421105	-0.124231	0.479	0.421	1
Tmem135	0.0171023	-0.129921	0.946	0.795	1	0.676253	-0.124218	0.597	0.533	1
Srsf11	7.7192e-17	-0.219042	0.964	0.941	1.29436e-12	6.12282e-05	-0.124148	0.832	0.804	1
Fam76b	4.80988e-05	-0.191885	0.833	0.787	0.80652	0.0611561	-0.124091	0.52	0.49	1
Zfp740	0.0710278	-0.154774	0.852	0.726	1	0.0257249	-0.124055	0.478	0.458	1
Mapk14	0.0557492	-0.143083	0.931	0.766	1	0.37943	-0.124045	0.56	0.512	1
Rsbn1l	1.28904e-09	-0.212926	0.89	0.83	2.16147e-05	0.0036321	-0.123981	0.613	0.58	1
Txndc11	0.00018287	-0.137727	0.842	0.812	1	0.38009	-0.123901	0.403	0.381	1
Mlxipl	0.000805297	-0.195699	0.885	0.764	1	0.202777	-0.123768	0.591	0.539	1
Rer1	3.01015e-07	-0.145336	0.945	0.903	0.00504743	5.90806e-06	-0.123743	0.808	0.772	0.0990663
Ift20	5.4025e-06	-0.15218	0.791	0.856	0.0905891	0.461575	-0.123636	0.5	0.456	1
Mdfi	1.04007e-15	-0.118087	0.821	0.584	1.74399e-11	0.0967113	-0.123532	0.359	0.314	1
Vapa	1.68688e-20	-0.181403	0.986	0.941	2.82856e-16	5.20361e-08	-0.123274	0.869	0.876	0.000872541
Soga1	2.26907e-05	-0.135577	0.942	0.778	0.380477	0.545975	-0.123261	0.514	0.47	1
Ube2b	1.77184e-05	-0.173485	0.841	0.834	0.297102	0.00697108	-0.122932	0.618	0.585	1
Fkbp5	0.138398	-0.0890325	0.698	0.682	1	2.23911e-05	-0.12288	0.338	0.354	0.375453
1600022D10Rik	0.00890367	-0.158991	0.88	0.778	1	0.682757	-0.122694	0.358	0.329	1
Gm44667	0.402061	-0.145364	0.912	0.827	1	0.133055	-0.122275	0.422	0.403	1
Cnot8	7.06214e-08	-0.202983	0.9	0.879	0.00118418	0.109488	-0.122026	0.584	0.539	1
Klhl9	0.00534961	-0.181316	0.821	0.755	1	0.0150064	-0.121891	0.549	0.524	1
Mpc1	2.0645e-10	-0.144216	0.963	0.925	3.46176e-06	1.72977e-07	-0.121807	0.859	0.841	0.00290048
Csk	5.34379e-14	-0.202977	0.956	0.877	8.96046e-10	4.09817e-05	-0.121802	0.776	0.735	0.687181
Trib1	0.0143057	-0.0879908	0.902	0.784	1	0.0585696	-0.121708	0.435	0.421	1
Lims1	9.08255e-11	-0.178909	0.962	0.907	1.52296e-06	9.48168e-07	-0.121631	0.805	0.771	0.0158989
Ube2e3	5.51364e-05	-0.209055	0.897	0.823	0.924526	0.0185295	-0.121598	0.597	0.571	1
Rrp1b	6.12254e-06	-0.19058	0.846	0.791	0.102663	0.428117	-0.121545	0.4	0.372	1
Nfat5	4.62706e-09	-0.112438	0.88	0.686	7.75866e-05	0.421518	-0.12147	0.444	0.418	1
Osgep	3.62492e-08	-0.181408	0.822	0.85	0.000607826	0.19495	-0.121368	0.605	0.54	1
Tap2	3.34734e-10	-0.20191	0.847	0.86	5.61281e-06	0.00420236	-0.121111	0.653	0.615	1
Nfkb1	0.00304695	-0.167964	0.956	0.868	1	0.00187686	-0.121087	0.709	0.675	1
Unc50	0.00103589	-0.147511	0.897	0.864	1	0.0260918	-0.120973	0.666	0.62	1
Etnk1	0.418755	-0.150035	0.901	0.786	1	0.0688362	-0.120901	0.598	0.563	1
Phip	0.237025	-0.140946	0.907	0.873	1	0.116836	-0.120896	0.601	0.569	1
Nup88	8.96711e-32	-0.217638	0.916	0.901	1.5036e-27	0.60075	-0.120781	0.47	0.428	1
Sptlc2	7.83083e-09	-0.210787	0.834	0.86	0.000131307	0.00264196	-0.120703	0.564	0.542	1
Il18	7.00361e-06	-0.0855031	0.818	0.698	0.117437	0.735498	-0.120482	0.43	0.392	1
Rrnad1	0.195271	-0.109163	0.805	0.732	1	0.0287208	-0.120304	0.376	0.368	1
Gm10134	0.000149551	-0.199121	0.776	0.74	1	0.359176	-0.120156	0.45	0.418	1
2007-03-01	1.46593e-07	-0.206069	0.868	0.852	0.00245807	0.0928124	-0.120071	0.54	0.509	1
Fam114a2	0.356492	-0.120349	0.882	0.796	1	0.484871	-0.120003	0.617	0.527	1
Arpc5l	7.22184e-07	-0.160685	0.833	0.869	0.0121096	0.0085901	-0.119972	0.648	0.612	1
Comt	2.83393e-44	-0.239711	0.988	0.977	4.75194e-40	7.24247e-13	-0.119962	0.951	0.941	1.21442e-08
Tnfaip8	6.34976e-06	-0.200274	0.953	0.891	0.106473	0.00150248	-0.119854	0.71	0.657	1
Chn2	0.77571	-0.0956939	0.762	0.725	1	0.939838	-0.119713	0.493	0.446	1
Endod1	0.000184925	-0.140421	0.563	0.616	1	0.0441584	-0.119623	0.334	0.324	1
Dexi	1.44805e-21	-0.167339	0.647	0.743	2.42808e-17	8.85925e-06	-0.119623	0.342	0.358	0.148552
Srp68	0.00362281	-0.0783708	0.825	0.74	1	0.581398	-0.119568	0.471	0.435	1
Fbrsl1	1.26105e-05	-0.228914	0.983	0.837	0.211453	0.0468071	-0.119525	0.697	0.643	1
Tmx3	1.98646e-12	-0.234782	0.804	0.811	3.33089e-08	0.00347794	-0.119406	0.574	0.552	1
Abraxas2	0.681682	-0.140874	0.913	0.832	1	0.126731	-0.119343	0.618	0.566	1
Tnfrsf21	0.00123828	-0.179671	0.985	0.926	1	0.00127894	-0.119342	0.719	0.689	1
Letm2	6.01304e-08	-0.109667	0.833	0.656	0.00100827	0.151821	-0.119207	0.335	0.326	1
Gimap6	0.641367	-0.152653	0.935	0.806	1	0.0571723	-0.118604	0.354	0.34	1
Lrp1	8.66378e-07	-0.13611	0.972	0.889	0.0145274	0.000457255	-0.118534	0.791	0.748	1
Tbc1d9	1.46072e-10	-0.14172	0.92	0.729	2.44933e-06	0.775182	-0.118414	0.475	0.43	1
Mon2	5.39752e-08	-0.153832	0.847	0.87	0.000905056	0.367808	-0.118324	0.445	0.416	1
Tmem64	3.38836e-07	-0.177057	0.81	0.83	0.00568161	0.170895	-0.118288	0.469	0.443	1
Tmed2	0.498181	-0.0565299	0.973	0.933	1	4.0474e-06	-0.118245	0.889	0.872	0.0678668
Papss1	0.517793	-0.101858	0.961	0.874	1	0.0761768	-0.118218	0.691	0.639	1
Fam117b	0.031096	-0.103145	0.749	0.656	1	0.348901	-0.118196	0.438	0.414	1
Ppm1l	0.587542	-0.109395	0.824	0.689	1	0.0312476	-0.118132	0.345	0.296	1
Abcc3	0.188674	-0.179278	0.838	0.749	1	0.0173513	-0.118068	0.46	0.443	1
Adap2os	3.22543e-14	-0.24899	0.961	0.84	5.4084e-10	0.0382242	-0.118029	0.674	0.624	1
Hdac1	0.00815543	-0.144013	0.821	0.797	1	0.134644	-0.117888	0.489	0.462	1
Scarb2	0.0324175	-0.11832	0.946	0.885	1	0.000910957	-0.117834	0.771	0.728	1
Hps4	6.22651e-11	-0.190106	0.878	0.796	1.04406e-06	0.114352	-0.117816	0.702	0.626	1
Hist1h2bc	9.13702e-08	-0.129406	0.627	0.739	0.00153209	0.256145	-0.117653	0.412	0.389	1
Trim26	3.33455e-11	-0.263901	0.874	0.832	5.59138e-07	0.162448	-0.117623	0.562	0.526	1
Atg101	6.62935e-07	-0.169741	0.814	0.785	0.0111161	0.0146836	-0.117345	0.454	0.44	1
Hhex	0.0301703	-0.154668	0.923	0.825	1	0.0731614	-0.117257	0.633	0.588	1
Bptf	0.272279	-0.149263	0.884	0.785	1	0.0990517	-0.117114	0.647	0.595	1
Rhog	0.000891414	-0.104649	0.977	0.903	1	9.83327e-05	-0.116902	0.838	0.787	1
Arhgap12	1.2728e-07	-0.0630692	0.958	0.811	0.00213423	0.262064	-0.11689	0.548	0.51	1
0610009B22Rik	0.000890092	-0.0712738	0.836	0.729	1	0.0628151	-0.116759	0.45	0.428	1
Abcb4	4.10665e-09	-0.155898	0.923	0.78	6.88602e-05	0.985798	-0.116672	0.417	0.389	1
Arhgap39	0.0309991	-0.164505	0.835	0.775	1	0.0903863	-0.116665	0.485	0.46	1
Bach1	0.126248	-0.165817	0.933	0.849	1	0.244866	-0.116603	0.663	0.607	1
Snx13	0.0923003	-0.12435	0.701	0.627	1	0.868995	-0.116395	0.37	0.334	1
Iscu	1.30531e-17	-0.221989	0.963	0.93	2.18875e-13	0.000187555	-0.116168	0.823	0.78	1
Zfp36l2	1.81532e-49	-0.276895	0.997	0.978	3.04392e-45	2.0028e-10	-0.116122	0.945	0.944	3.35829e-06
H2afy	4.18065e-09	-0.204891	0.948	0.905	7.01011e-05	0.000552497	-0.11596	0.751	0.713	1
Tmem128	1.0161e-07	-0.213818	0.887	0.856	0.00170379	0.0147502	-0.115717	0.616	0.578	1
Ppcdc	7.07724e-29	-0.312441	0.953	0.874	1.18671e-24	7.5849e-05	-0.115679	0.768	0.726	1
Mical3	4.99941e-47	-0.125017	0.696	0.771	8.38301e-43	0.0114123	-0.115659	0.282	0.275	1
Vdac3	2.95551e-13	-0.224936	0.906	0.92	4.95579e-09	0.0014397	-0.115518	0.671	0.638	1
Madd	0.0580163	-0.110501	0.858	0.757	1	0.986106	-0.11546	0.445	0.405	1
Gmpr	0.00153682	-0.160503	0.802	0.81	1	0.803581	-0.115375	0.538	0.473	1
H2-DMb1	3.5775e-07	-0.158441	0.937	0.907	0.00599876	0.00318351	-0.115372	0.774	0.736	1
Cirbp	0.466121	-0.119389	0.932	0.787	1	0.0209369	-0.115279	0.638	0.592	1
Aif1	2.99385e-15	-0.134934	0.994	0.99	5.02009e-11	8.97985e-11	-0.11517	0.97	0.962	1.50574e-06
Mafb	4.32245e-36	-0.168883	0.998	0.998	7.24789e-32	5.13477e-14	-0.115139	0.991	0.993	8.60998e-10
Evi5	0.629707	-0.141792	0.813	0.737	1	0.410446	-0.115133	0.449	0.411	1
Dnajb9	0.000105111	-0.0980847	0.887	0.765	1	0.0609435	-0.115106	0.514	0.498	1
Tmbim6	2.91928e-23	-0.121077	0.998	0.996	4.89504e-19	4.09596e-16	-0.115009	0.994	0.992	6.8681e-12
Gm45223	0.31235	-0.0715398	0.885	0.835	1	0.387791	-0.114948	0.436	0.411	1
Gm10033	4.82449e-18	-0.156148	0.812	0.836	8.0897e-14	0.0691921	-0.114924	0.428	0.407	1
Gm47097	0.0722667	-0.121085	0.856	0.695	1	0.634588	-0.114907	0.319	0.285	1
Pxn	1.47991e-05	-0.150265	0.942	0.734	0.248151	0.317294	-0.114828	0.476	0.449	1
Cfap97	0.73702	-0.114989	0.786	0.728	1	0.889516	-0.114795	0.427	0.382	1
Zbtb38	1.8693e-08	-0.219158	0.902	0.888	0.000313444	0.228996	-0.114788	0.567	0.526	1
Gimap1	5.2807e-26	-0.123811	0.9	0.663	8.85468e-22	0.0390467	-0.114751	0.394	0.334	1
Mdm4	0.000987247	-0.20397	0.863	0.792	1	0.121289	-0.114722	0.546	0.512	1
Slc25a36	0.00196978	-0.12974	0.861	0.696	1	0.149093	-0.114683	0.541	0.509	1
Ctsf	4.10449e-12	-0.173174	0.988	0.938	6.88242e-08	4.23685e-06	-0.114627	0.888	0.857	0.0710436
Ets1	0.514793	-0.163467	0.93	0.814	1	0.618915	-0.114613	0.622	0.559	1
Fkbp7	5.44872e-09	-0.150784	0.73	0.772	9.13642e-05	0.998577	-0.114467	0.396	0.361	1
Tmed7	1.65822e-15	-0.229481	0.938	0.911	2.78051e-11	0.00108062	-0.114356	0.776	0.747	1
Tpbgl	0.141902	-0.141024	0.818	0.674	1	0.291707	-0.114335	0.428	0.376	1
Hck	6.55324e-15	-0.210803	0.967	0.904	1.09885e-10	0.00335685	-0.114326	0.794	0.748	1
Rapgef6	0.57516	-0.162352	0.946	0.864	1	0.51619	-0.11428	0.612	0.55	1
Idh3g	0.00109677	-0.158104	0.837	0.84	1	0.450244	-0.114205	0.578	0.519	1
Gm29488	1.12322e-119	-0.132477	0.889	0.889	1.88342e-115	1.96899e-07	-0.114175	0.309	0.329	0.00330161
Pdia6	3.75826e-16	-0.135719	0.993	0.982	6.30185e-12	4.26885e-11	-0.114137	0.951	0.952	7.15801e-07
Wwc2	0.0675305	-0.11585	0.81	0.744	1	0.0188602	-0.114111	0.365	0.358	1
Tspan7	4.72008e-07	-0.184206	0.837	0.837	0.00791463	0.114372	-0.113722	0.577	0.537	1
Gng2	0.0401443	-0.1569	0.844	0.747	1	0.619747	-0.113659	0.604	0.535	1
Phc3	1.06296e-32	-0.172904	0.77	0.871	1.78238e-28	0.0783351	-0.113655	0.411	0.394	1
Snrk	0.102189	-0.101165	0.806	0.778	1	0.6831	-0.113617	0.457	0.411	1
Notch2	0.0268794	-0.223827	0.873	0.752	1	0.129418	-0.113554	0.571	0.535	1
Derl2	0.000510552	-0.164581	0.935	0.849	1	0.0158035	-0.113442	0.735	0.674	1
P2rx7	0.187672	-0.14883	0.895	0.728	1	0.157717	-0.113191	0.546	0.508	1
Ankrd10	4.51214e-16	-0.22577	0.833	0.83	7.56595e-12	0.0633952	-0.113147	0.513	0.49	1
Nfrkb	1.93297e-11	-0.122772	0.732	0.784	3.2412e-07	0.00989002	-0.11313	0.36	0.359	1
Ssbp4	0.000140454	-0.13815	0.94	0.898	1	0.00392993	-0.113114	0.767	0.708	1
Slc7a7	5.10982e-06	-0.220919	0.933	0.84	0.0856815	0.0437017	-0.113083	0.661	0.604	1
Adrb1	3.25144e-05	-0.112595	0.784	0.807	0.545202	0.0581672	-0.113046	0.426	0.407	1
Nectin4	0.00011793	-0.151256	0.698	0.702	1	9.56225e-05	-0.112923	0.384	0.392	1
Rdh14	0.406895	-0.138958	0.881	0.796	1	0.231592	-0.112738	0.522	0.482	1
Acvr2b	0.896964	-0.147195	0.879	0.77	1	0.813739	-0.11236	0.421	0.382	1
Pdk1	0.501939	-0.101725	0.669	0.619	1	0.405202	-0.112332	0.472	0.436	1
Lman1	0.000101504	-0.15066	0.929	0.868	1	0.0195412	-0.11225	0.752	0.691	1
Kdelr2	0.000687631	-0.137116	0.873	0.797	1	0.0121077	-0.112214	0.708	0.66	1
Sft2d2	6.38618e-06	-0.122497	0.893	0.663	0.107084	0.671578	-0.112188	0.508	0.448	1
Dele1	0.00621932	-0.149436	0.826	0.7	1	0.393307	-0.11212	0.457	0.423	1
Ctnnbip1	0.000160452	-0.118046	0.805	0.828	1	0.0222708	-0.112074	0.413	0.402	1
Trafd1	0.536218	-0.140812	0.921	0.809	1	0.0409934	-0.112014	0.574	0.542	1
Hist3h2a	2.47095e-10	-0.0991038	0.743	0.782	4.14328e-06	0.115241	-0.112008	0.362	0.348	1
Gab1	0.105139	-0.106389	0.802	0.689	1	0.145771	-0.11188	0.304	0.29	1
Plxna4	0.0152271	-0.189527	0.863	0.686	1	0.539707	-0.111782	0.371	0.347	1
Nfam1	0.0618918	-0.149849	0.947	0.806	1	0.0536733	-0.111762	0.666	0.611	1
Top1	1.0276e-08	-0.196447	0.937	0.905	0.000172308	0.0140531	-0.11151	0.745	0.712	1
Ski	1.17217e-15	-0.254437	0.901	0.852	1.96549e-11	0.00184373	-0.111494	0.674	0.644	1
Alg1	4.36036e-05	-0.141004	0.7	0.761	0.731145	0.0243046	-0.111455	0.483	0.46	1
Lrrc8a	0.916106	-0.165249	0.923	0.815	1	0.0613787	-0.111443	0.532	0.505	1
Eif4a2	9.25149e-09	-0.189048	0.862	0.857	0.000155129	0.00686421	-0.111389	0.703	0.651	1
Ddx17	0.87117	-0.129241	0.829	0.735	1	0.374455	-0.111389	0.578	0.525	1
Sar1b	0.455658	-0.100085	0.906	0.814	1	0.0110305	-0.111359	0.691	0.633	1
Ppp3ca	0.00353236	-0.179102	0.95	0.883	1	0.128773	-0.111245	0.729	0.66	1
St3gal2	0.0909469	-0.127609	0.746	0.714	1	0.793986	-0.11113	0.431	0.397	1
Spi1	4.16524e-16	-0.124434	0.998	0.978	6.98427e-12	1.97039e-08	-0.111001	0.971	0.944	0.000330395
Gpcpd1	0.0996216	-0.107555	0.763	0.67	1	0.0624865	-0.110821	0.442	0.43	1
Cdkn1b	0.0845879	-0.0905509	0.837	0.748	1	0.921888	-0.110726	0.5	0.447	1
Rictor	3.0043e-18	-0.14446	0.765	0.812	5.03761e-14	0.892514	-0.110689	0.377	0.347	1
Ccdc162	0.858196	-0.103491	0.764	0.597	1	0.589623	-0.110636	0.269	0.237	1
Ncor1	0.406678	-0.0776872	0.966	0.883	1	0.0239245	-0.110475	0.767	0.712	1
Bcl9l	3.44301e-13	-0.136213	0.857	0.612	5.77324e-09	0.698208	-0.11043	0.417	0.372	1
Npc1	0.0387967	-0.119676	0.947	0.823	1	0.428416	-0.110428	0.606	0.558	1
Zfp62	0.973168	-0.173824	0.908	0.782	1	0.873221	-0.110427	0.545	0.487	1
Plxnb2	0.00380217	-0.175229	0.932	0.806	1	0.0398986	-0.110415	0.63	0.586	1
Prkacb	0.0179748	-0.11549	0.68	0.688	1	0.0148874	-0.110363	0.376	0.369	1
Lrrc3	0.170489	-0.198109	0.938	0.757	1	0.616988	-0.110176	0.632	0.561	1
Dido1	0.388663	-0.121898	0.817	0.766	1	0.0624329	-0.110163	0.445	0.434	1
Tbc1d23	1.06271e-14	-0.173408	0.781	0.82	1.78196e-10	0.128606	-0.11013	0.433	0.407	1
A830008E24Rik	0.659934	-0.175473	0.941	0.799	1	0.108195	-0.110127	0.438	0.423	1
Stx5a	0.648794	-0.113218	0.838	0.762	1	0.694462	-0.110086	0.551	0.501	1
0610030E20Rik	4.61484e-08	-0.201487	0.845	0.827	0.000773816	0.0182956	-0.110063	0.518	0.498	1
Cyren	1.4671e-09	-0.0725811	0.773	0.611	2.46003e-05	0.550461	-0.110021	0.345	0.31	1
Pdia4	0.00922165	-0.105334	0.941	0.892	1	6.14369e-05	-0.109952	0.753	0.747	1
Actr2	8.0003e-05	-0.0890643	0.978	0.913	1	6.29917e-05	-0.109944	0.869	0.831	1
Kbtbd2	0.158307	-0.120677	0.841	0.747	1	0.367709	-0.109938	0.448	0.421	1
Brd1	0.926929	-0.0939144	0.943	0.797	1	0.227524	-0.109891	0.69	0.62	1
Mgat5	0.713533	-0.131991	0.825	0.762	1	0.991522	-0.109495	0.44	0.402	1
Zfp280d	0.110916	-0.116074	0.884	0.757	1	0.203609	-0.109287	0.417	0.399	1
Tmem14c	3.00589e-05	-0.11936	0.932	0.893	0.504028	0.00113505	-0.109217	0.804	0.759	1
Ttc7	0.00338069	-0.110252	0.821	0.676	1	0.0146464	-0.109187	0.408	0.398	1
Zfp652	7.58982e-15	-0.244444	0.889	0.845	1.27266e-10	0.00429999	-0.109106	0.645	0.611	1
Ublcp1	1.40894e-10	-0.169294	0.762	0.802	2.36252e-06	0.546479	-0.109068	0.453	0.398	1
Ngrn	5.345e-14	-0.164112	0.796	0.85	8.96249e-10	0.00358272	-0.109023	0.388	0.388	1
Bsg	1.16633e-05	-0.0757735	0.994	0.978	0.19557	7.34276e-09	-0.108985	0.972	0.97	0.000123123
Setd2	0.000229518	-0.190418	0.847	0.827	1	0.0675876	-0.108979	0.479	0.455	1
Dhrs7	0.00470424	-0.0310063	0.828	0.786	1	0.112595	-0.108961	0.593	0.551	1
Plgrkt	1.35447e-05	-0.133217	0.944	0.913	0.227118	0.0188833	-0.10894	0.757	0.702	1
Ebp	0.292313	-0.0647282	0.904	0.826	1	0.0876196	-0.10893	0.679	0.611	1
Phf1	0.977224	-0.107425	0.805	0.75	1	0.409322	-0.108897	0.454	0.399	1
Rasal3	1.60618e-06	-0.168697	0.9	0.787	0.0269325	0.00377332	-0.108816	0.662	0.63	1
Cul1	0.000193751	-0.166202	0.932	0.845	1	0.00566355	-0.108772	0.684	0.646	1
Tnfrsf1b	0.0483054	-0.214076	0.828	0.75	1	0.0215467	-0.108751	0.463	0.45	1
Clcn4	0.585893	-0.107656	0.901	0.782	1	0.465845	-0.108717	0.661	0.591	1
Bmpr2	0.00470424	-0.154486	0.757	0.774	1	0.122642	-0.108604	0.468	0.451	1
Thap3	0.579645	-0.137421	0.922	0.763	1	0.0946959	-0.108598	0.559	0.52	1
Trim2	6.21729e-14	-0.0778635	0.854	0.65	1.04252e-09	0.647271	-0.108591	0.38	0.359	1
Selenok	0.968689	-0.0331645	0.975	0.942	1	2.59918e-05	-0.108392	0.896	0.878	0.435831
Ssr2	0.328097	-0.0779717	0.919	0.84	1	0.00602968	-0.10837	0.69	0.654	1
Stt3a	0.103199	-0.0716894	0.943	0.843	1	0.0123595	-0.108343	0.684	0.638	1
Eif4g3	2.28934e-09	-0.216583	0.81	0.841	3.83877e-05	0.75033	-0.108281	0.537	0.484	1
Mymk	2.07713e-69	-0.113518	0.873	0.476	3.48292e-65	9.75601e-08	-0.108258	0.288	0.219	0.00163589
Ppp6r3	2.01189e-12	-0.156033	0.826	0.833	3.37354e-08	0.110972	-0.108213	0.411	0.391	1
Napg	0.00421629	-0.139162	0.74	0.739	1	0.20098	-0.108075	0.472	0.437	1
Dctn2	9.12158e-06	-0.149914	0.897	0.874	0.152951	0.000283879	-0.108046	0.733	0.692	1
Dmtf1	0.223562	-0.144397	0.851	0.818	1	0.0950303	-0.107876	0.48	0.458	1
Gprasp2	1.74433e-07	-0.13067	0.477	0.554	0.00292489	0.119404	-0.107825	0.26	0.251	1
Dnajb12	0.00784508	-0.140487	0.661	0.671	1	0.109728	-0.107758	0.447	0.42	1
Cracr2b	5.42206e-05	-0.133776	0.813	0.783	0.909171	0.618567	-0.107718	0.376	0.348	1
Tapbpl	0.162936	-0.0891028	0.802	0.743	1	0.0549211	-0.107626	0.413	0.403	1
Rab6b	4.05404e-14	-0.271228	0.901	0.857	6.79782e-10	0.166355	-0.107576	0.619	0.558	1
Zcchc7	2.59645e-14	-0.232843	0.907	0.836	4.35373e-10	0.0561188	-0.107518	0.694	0.642	1
Fmnl1	0.00161977	-0.192198	0.903	0.826	1	0.5469	-0.107358	0.651	0.584	1
Tut4	0.665576	-0.117299	0.875	0.757	1	0.581481	-0.107337	0.588	0.528	1
BC005561	1.19837e-15	-0.234381	0.878	0.865	2.00943e-11	0.309632	-0.107326	0.547	0.508	1
Zfp871	0.724124	-0.169967	0.898	0.786	1	0.895312	-0.107243	0.551	0.488	1
Hmgxb4	0.213025	-0.134869	0.813	0.766	1	0.397091	-0.107091	0.442	0.414	1
Klhl24	0.158324	-0.11049	0.873	0.846	1	0.036742	-0.107015	0.651	0.611	1
Exoc3	0.388192	-0.117146	0.876	0.77	1	0.808099	-0.106961	0.568	0.498	1
Slc46a3	0.00284658	-0.187792	0.803	0.77	1	0.26452	-0.106944	0.474	0.441	1
Cyb561a3	0.0815823	-0.225912	0.902	0.782	1	0.674469	-0.106853	0.532	0.484	1
Man2a2	1.143e-07	-0.156419	0.64	0.721	0.00191659	0.427366	-0.106789	0.376	0.354	1
Khdc4	4.14138e-29	-0.113659	0.718	0.829	6.94427e-25	0.106552	-0.106769	0.348	0.334	1
Phactr2	0.000225057	-0.132015	0.753	0.768	1	0.502199	-0.106717	0.372	0.35	1
Stradb	6.63128e-16	-0.0939	0.706	0.754	1.11193e-11	0.975979	-0.106656	0.338	0.308	1
Cggbp1	0.00265315	-0.148527	0.894	0.785	1	0.0713821	-0.106636	0.625	0.574	1
Gm37474	0.485329	-0.169942	0.907	0.829	1	0.161203	-0.106635	0.524	0.491	1
Rhobtb1	0.000961799	-0.124695	0.886	0.717	1	0.740961	-0.106598	0.431	0.389	1
Spag9	0.497356	-0.125281	0.849	0.747	1	0.126494	-0.106585	0.601	0.551	1
Cass4	3.97451e-20	-0.145554	0.885	0.757	6.66445e-16	0.00624135	-0.106556	0.293	0.289	1
Snrnp48	0.806414	-0.132322	0.929	0.84	1	0.311675	-0.106486	0.63	0.568	1
Zc3h7a	0.983734	-0.15303	0.902	0.789	1	0.593763	-0.106476	0.541	0.481	1
Tcf7l2	0.00237354	-0.162497	0.897	0.729	1	0.722136	-0.106404	0.478	0.442	1
Orai2	0.183001	-0.134359	0.762	0.648	1	0.0846919	-0.106394	0.381	0.366	1
Gapvd1	0.463087	-0.116375	0.856	0.826	1	0.758662	-0.106361	0.531	0.475	1
Siah1a	0.206971	-0.163488	0.862	0.751	1	0.063439	-0.106245	0.488	0.466	1
Rab11fip2	0.34447	-0.14369	0.749	0.689	1	0.0296291	-0.106098	0.401	0.387	1
Kmt5b	5.69157e-08	-0.0609485	0.799	0.635	0.000954362	0.279141	-0.106053	0.478	0.424	1
Dnajc30	0.403808	-0.0685647	0.775	0.753	1	0.807283	-0.106046	0.413	0.376	1
Hspb3	0.0891747	-0.128422	0.645	0.575	1	0.984315	-0.105914	0.344	0.316	1
Cers2	0.00312332	-0.122215	0.945	0.863	1	0.00314281	-0.105883	0.759	0.725	1
Chd8	0.0016778	-0.137292	0.815	0.828	1	0.312017	-0.105871	0.459	0.43	1
Nktr	0.26557	-0.108641	0.965	0.884	1	0.0240748	-0.105831	0.762	0.735	1
Rprd2	3.20921e-08	-0.123777	0.645	0.688	0.00053812	0.0377804	-0.105753	0.336	0.327	1
Rraga	0.0436508	-0.133529	0.883	0.874	1	0.771779	-0.105745	0.583	0.521	1
Fam3a	0.211033	-0.0925697	0.773	0.706	1	0.710685	-0.105738	0.536	0.483	1
Trappc10	0.0251546	-0.153673	0.688	0.671	1	0.196605	-0.105663	0.433	0.412	1
Lrch3	0.00454768	-0.109403	0.837	0.845	1	0.558122	-0.105596	0.451	0.421	1
N4bp2l2	0.0437866	-0.162014	0.941	0.851	1	0.206101	-0.10559	0.654	0.598	1
Rab5b	0.682941	-0.0883925	0.818	0.763	1	0.978049	-0.105396	0.455	0.409	1
Sult1a1	0.000703314	-0.17438	0.828	0.786	1	0.577886	-0.105358	0.451	0.415	1
Uhrf2	0.845051	-0.137616	0.936	0.874	1	0.277724	-0.105355	0.539	0.506	1
Pik3ap1	0.00065128	-0.168032	0.945	0.854	1	0.0851937	-0.105242	0.67	0.623	1
Sdf2	0.0593915	-0.12187	0.83	0.795	1	0.112392	-0.105235	0.583	0.54	1
Tlr13	3.85962e-09	-0.0871839	0.876	0.651	6.47181e-05	0.00198747	-0.105124	0.477	0.391	1
Ldlrad4	0.556375	-0.196398	0.913	0.78	1	0.402048	-0.105069	0.567	0.49	1
Sgk1	2.92328e-27	-0.189927	0.953	0.932	4.90175e-23	8.64502e-07	-0.105035	0.833	0.846	0.014496
Fopnl	0.0498777	-0.176042	0.847	0.786	1	0.142216	-0.104991	0.435	0.411	1
Rab5if	0.874641	-0.0769203	0.905	0.843	1	0.0210184	-0.104803	0.68	0.643	1
Pik3r5	4.81049e-05	-0.166228	0.799	0.754	0.806622	0.0373812	-0.104673	0.367	0.355	1
Ralgps2	1.11183e-05	-0.153909	0.877	0.626	0.186432	0.900147	-0.104644	0.488	0.429	1
Ypel3	7.35506e-05	-0.0926317	0.967	0.94	1	1.67271e-06	-0.104548	0.869	0.859	0.028048
Sh2b3	0.13386	-0.171021	0.914	0.753	1	0.24367	-0.104531	0.53	0.459	1
Arid2	6.72759e-33	-0.160742	0.821	0.872	1.12808e-28	0.532015	-0.104492	0.387	0.361	1
Mgat2	0.00047913	-0.168581	0.961	0.912	1	0.017945	-0.104424	0.688	0.647	1
Irf2bpl	9.85229e-07	-0.173497	0.895	0.812	0.0165203	0.000352354	-0.104351	0.672	0.647	1
4933406I18Rik	0.00894926	-0.081844	0.806	0.701	1	8.49611e-05	-0.104338	0.336	0.341	1
I830077J02Rik	0.00897796	-0.230006	0.85	0.737	1	0.0089947	-0.104271	0.467	0.453	1
Atp13a3	8.0059e-07	-0.160047	0.801	0.825	0.0134243	0.165632	-0.10417	0.439	0.416	1
B4galt3	0.072262	-0.118814	0.772	0.66	1	0.540696	-0.104055	0.431	0.398	1
Med7	5.35823e-07	-0.164201	0.87	0.866	0.00898469	0.386901	-0.10389	0.583	0.531	1
Tmem50a	0.270681	-0.0291357	0.996	0.975	1	3.07596e-07	-0.103862	0.963	0.938	0.00515778
Derl1	0.00770508	-0.112839	0.946	0.886	1	0.000183229	-0.103843	0.787	0.745	1
Lrp10	0.261742	-0.130238	0.902	0.821	1	0.286477	-0.103807	0.647	0.584	1
Tardbp	0.00514868	-0.137873	0.859	0.835	1	0.985174	-0.103724	0.505	0.454	1
Mapk1	0.0975054	-0.0856833	0.881	0.814	1	0.383339	-0.103721	0.537	0.473	1
Insig2	0.731986	-0.127458	0.86	0.771	1	0.956285	-0.103662	0.523	0.469	1
Arf1	1.10077e-09	-0.120616	0.988	0.956	1.84577e-05	7.60824e-07	-0.103559	0.919	0.909	0.0127575
Oaf	0.000252599	-0.143466	0.807	0.607	1	0.454351	-0.103491	0.404	0.374	1
Ppp2r1b	1.01941e-14	-0.05867	0.785	0.629	1.70935e-10	0.020171	-0.103482	0.313	0.31	1
Smim19	0.000175006	-0.149992	0.733	0.759	1	0.149214	-0.103423	0.477	0.448	1
Zfp148	0.0227323	-0.106871	0.857	0.71	1	0.274771	-0.103408	0.582	0.501	1
Trpm4	7.87781e-05	-0.156843	0.684	0.687	1	0.66962	-0.103315	0.334	0.297	1
Zdhhc14	0.564441	-0.12648	0.755	0.667	1	0.00344533	-0.103281	0.304	0.305	1
Srsf9	0.000292771	-0.0983405	0.974	0.95	1	7.97075e-05	-0.1032	0.89	0.862	1
Plekho1	2.05708e-38	-0.238009	0.994	0.976	3.44931e-34	6.71169e-07	-0.10314	0.952	0.928	0.0112542
Mettl7a1	1.78155e-09	-0.0641937	0.775	0.605	2.9873e-05	0.310046	-0.103119	0.445	0.388	1
Rnasel	0.638724	-0.0975493	0.688	0.65	1	0.0511016	-0.103045	0.296	0.291	1
Dpysl2	9.88565e-23	-0.212958	0.954	0.922	1.65763e-18	0.000222599	-0.102852	0.861	0.825	1
Ube2r2	0.00457895	-0.07289	0.901	0.815	1	0.0673107	-0.102837	0.586	0.554	1
Tgfa	0.0203196	-0.111651	0.719	0.62	1	0.994028	-0.102796	0.382	0.351	1
Arhgap4	3.37733e-05	-0.200365	0.93	0.745	0.56631	0.634608	-0.102779	0.492	0.451	1
Kdm5b	0.00466788	-0.121944	0.817	0.802	1	0.0611653	-0.102771	0.384	0.374	1
Ostc	0.163668	-0.0553025	0.953	0.879	1	0.00321553	-0.102669	0.746	0.704	1
Gpr107	0.818916	-0.152003	0.891	0.786	1	0.544616	-0.10264	0.508	0.468	1
Cyfip1	2.01728e-07	-0.10363	0.998	0.983	0.00338257	5.53579e-08	-0.102381	0.974	0.962	0.000928242
Nrd1	0.926812	-0.120783	0.863	0.798	1	0.532131	-0.102361	0.576	0.53	1
Itm2b	7.66122e-14	-0.0662093	1	1	1.28463e-09	1.1056e-31	-0.102272	0.999	1	1.85387e-27
Irf2bp1	0.000120214	-0.176265	0.791	0.745	1	0.601539	-0.102217	0.481	0.428	1
Efnb1	0.0436384	-0.103816	0.879	0.72	1	0.222899	-0.10199	0.353	0.31	1
Tango2	0.0050095	-0.128316	0.776	0.767	1	0.77612	-0.101978	0.457	0.406	1
Scamp5	3.18647e-05	-0.146811	0.826	0.612	0.534307	0.180911	-0.101871	0.422	0.368	1
5430427O19Rik	0.00122478	-0.0682766	0.83	0.748	1	0.32185	-0.101816	0.389	0.366	1
Fcgrt	0.526327	-0.137267	0.906	0.793	1	0.844679	-0.101744	0.615	0.542	1
Smg1	0.94725	-0.147502	0.828	0.732	1	0.612836	-0.10173	0.452	0.411	1
Vav1	3.95648e-17	-0.21239	0.963	0.909	6.63423e-13	0.00299451	-0.101618	0.843	0.779	1
Ralbp1	0.0131314	-0.0719963	0.859	0.744	1	0.442211	-0.101593	0.624	0.524	1
Ddah2	0.937084	-0.152955	0.86	0.762	1	0.785854	-0.10156	0.554	0.497	1
Tet3	5.11889e-07	-0.118808	0.936	0.789	0.00858336	0.203552	-0.101479	0.528	0.458	1
Crebbp	0.00889904	-0.176874	0.852	0.8	1	0.336413	-0.101466	0.52	0.456	1
Bclaf1	0.00012598	-0.152416	0.963	0.921	1	0.0313206	-0.101461	0.749	0.702	1
Asxl2	4.43818e-08	-0.161739	0.856	0.872	0.000744193	0.551943	-0.101393	0.523	0.486	1
Bub3	0.109415	-0.114368	0.91	0.866	1	0.296683	-0.101295	0.65	0.599	1
Zfp703	0.0555414	-0.157773	0.894	0.773	1	0.9315	-0.10125	0.487	0.444	1
Hdlbp	0.227342	-0.0745862	0.887	0.802	1	0.431457	-0.10125	0.664	0.601	1
Tomm34	0.149224	-0.0686168	0.795	0.748	1	0.846192	-0.101235	0.543	0.484	1
Gm45540	0.00804843	-0.0715399	0.884	0.792	1	0.0512429	-0.101191	0.335	0.319	1
Rbm4b	0.213286	-0.121498	0.892	0.842	1	0.322137	-0.101163	0.452	0.425	1
Cklf	0.00456245	-0.178668	0.921	0.872	1	0.216214	-0.101148	0.634	0.586	1
Tifa	5.54159e-07	-0.200647	0.955	0.927	0.00929214	0.0158816	-0.101113	0.761	0.716	1
Ddx23	5.18268e-05	-0.113809	0.752	0.8	0.869031	0.0281335	-0.101002	0.402	0.393	1
Rab14	5.59277e-12	-0.119593	0.988	0.969	9.37796e-08	9.72451e-07	-0.100949	0.963	0.94	0.0163061
Creb3	0.696732	-0.115756	0.851	0.754	1	0.797325	-0.100942	0.555	0.498	1
Itfg1	0.103462	-0.0858621	0.809	0.744	1	0.209158	-0.100931	0.517	0.449	1
Bnip3l	4.74559e-12	-0.18513	0.929	0.915	7.9574e-08	0.00602192	-0.100741	0.809	0.764	1
Tom1l1	0.00403431	-0.0994828	0.849	0.731	1	0.362453	-0.100704	0.328	0.313	1
Strn3	0.284245	-0.122059	0.826	0.757	1	0.358258	-0.100667	0.517	0.482	1
Naa80	0.4457	-0.105976	0.755	0.67	1	0.612345	-0.100622	0.334	0.307	1
Cdc26	0.00462451	-0.149005	0.836	0.826	1	0.702453	-0.100617	0.563	0.493	1
Uba5	2.07245e-21	-0.0228593	0.852	0.597	3.47509e-17	0.395716	-0.100515	0.476	0.417	1
Atxn1	2.70271e-09	-0.131735	0.805	0.767	4.5319e-05	0.896121	-0.100489	0.362	0.33	1
Tacc1	1.47302e-21	-0.237741	0.978	0.938	2.46997e-17	4.826e-05	-0.100371	0.853	0.82	0.809224
Cables1	0.000231739	-0.164708	0.73	0.72	1	0.595336	-0.100329	0.523	0.479	1
Sash3	0.0606431	-0.183351	0.839	0.65	1	0.542842	-0.100276	0.444	0.41	1
Sgk3	0.815287	-0.129287	0.897	0.787	1	0.336224	-0.10022	0.512	0.449	1
Zfp512	0.552908	-0.113591	0.887	0.818	1	0.960883	-0.100206	0.48	0.436	1
Sel1l	0.971329	-0.12573	0.778	0.723	1	0.0682917	-0.100194	0.454	0.436	1
Cope	0.0123729	-0.113573	0.911	0.883	1	0.00712612	-0.100084	0.727	0.701	1
Gdi1	0.0645001	-0.182713	0.905	0.802	1	0.901153	-0.100073	0.574	0.514	1
Zfp90	0.354414	-0.185781	0.924	0.794	1	0.0887319	-0.0999927	0.588	0.553	1
Cul5	0.417939	-0.125035	0.884	0.808	1	0.947731	-0.0999302	0.479	0.438	1
Cd82	0.630715	-0.118921	0.868	0.725	1	0.444486	-0.099891	0.607	0.52	1
Nsd3	2.60503e-13	-0.230299	0.931	0.919	4.36811e-09	0.0555569	-0.0998602	0.651	0.608	1
Rere	1.55815e-07	-0.204469	0.853	0.816	0.00261271	0.247819	-0.0998068	0.511	0.473	1
Card9	6.58399e-07	-0.0834698	0.825	0.664	0.01104	0.0707289	-0.0997713	0.44	0.377	1
Rabgap1	0.023663	-0.0937895	0.857	0.843	1	0.630192	-0.0997511	0.463	0.423	1
Ptpre	2.31271e-06	-0.130555	0.943	0.886	0.0387796	0.001222	-0.099728	0.802	0.767	1
Tgm2	2.52068e-15	-0.166376	0.928	0.715	4.22668e-11	0.843262	-0.0994942	0.385	0.35	1
Spred1	0.503051	-0.161386	0.868	0.748	1	0.443618	-0.0994778	0.565	0.499	1
Arhgap17	0.2026	-0.105516	0.947	0.895	1	0.0789598	-0.0994773	0.741	0.687	1
Ly96	0.000271039	-0.104995	0.858	0.731	1	0.70566	-0.0994247	0.488	0.449	1
Cep192	2.12341e-27	-0.0531641	0.932	0.74	3.56054e-23	0.947789	-0.0993866	0.448	0.411	1
Mbtps1	6.30554e-05	-0.0642792	0.793	0.702	1	0.048253	-0.0993604	0.387	0.378	1
Zfp329	1.04624e-17	-0.179066	0.845	0.874	1.75434e-13	0.0402152	-0.099357	0.429	0.419	1
Agpat3	0.210375	-0.100218	0.844	0.735	1	0.525067	-0.0992787	0.559	0.512	1
Nisch	2.62402e-12	-0.192606	0.953	0.877	4.39995e-08	0.0401225	-0.09927	0.777	0.723	1
Mgme1	0.758347	-0.088839	0.814	0.79	1	0.95677	-0.0992349	0.421	0.385	1
Ccdc107	0.000317243	-0.16884	0.81	0.84	1	0.407405	-0.0992333	0.55	0.477	1
Herpud1	1.20494e-20	-0.239302	0.988	0.943	2.02045e-16	2.46365e-05	-0.0992001	0.812	0.785	0.413106
Naxe	0.531261	-0.1017	0.898	0.885	1	0.255889	-0.0991769	0.626	0.572	1
Bcap31	9.84045e-07	-0.1598	0.96	0.934	0.0165005	0.000668816	-0.0991424	0.823	0.782	1
Tmem140	8.75554e-06	-0.08287	0.847	0.719	0.146813	0.0584725	-0.0990897	0.407	0.355	1
Chfr	0.192047	-0.123533	0.923	0.806	1	0.257943	-0.0990874	0.5	0.447	1
Fam53b	0.0006066	-0.0942051	0.908	0.771	1	0.788503	-0.0990335	0.555	0.497	1
Arid3b	0.0290717	-0.141558	0.871	0.703	1	0.377919	-0.0990087	0.369	0.344	1
Pdcd4	0.425318	-0.126144	0.759	0.648	1	0.730956	-0.0989887	0.494	0.454	1
Il4ra	0.0213134	-0.144935	0.89	0.752	1	0.688059	-0.0989781	0.522	0.466	1
Mkrn1	0.000367788	-0.0697489	0.916	0.811	1	0.23818	-0.098796	0.597	0.552	1
Plekha2	0.640225	-0.120137	0.751	0.699	1	0.837351	-0.0987331	0.42	0.381	1
Ptpn1	4.53868e-21	-0.210033	0.984	0.926	7.61045e-17	7.05264e-06	-0.0987057	0.88	0.843	0.118259
Acin1	2.62928e-08	-0.186029	0.958	0.911	0.000440878	0.00552285	-0.0986409	0.751	0.715	1
Oma1	0.638639	-0.164317	0.855	0.718	1	0.253861	-0.0985426	0.477	0.445	1
Erf	0.303595	-0.175226	0.766	0.682	1	0.893807	-0.0984841	0.467	0.421	1
Lhfpl2	0.00267334	-0.173395	0.86	0.772	1	0.761154	-0.0984742	0.585	0.522	1
Prkce	0.0333675	-0.0983828	0.622	0.594	1	1.00868e-05	-0.0984666	0.265	0.28	0.169135
Erp29	6.45139e-09	-0.112499	0.993	0.978	0.000108177	1.53814e-08	-0.0983296	0.963	0.947	0.000257916
Kmt2e	0.646243	-0.109698	0.964	0.875	1	0.0333386	-0.0982796	0.763	0.705	1
Pex2	0.132112	-0.0889278	0.95	0.792	1	0.952454	-0.0982342	0.65	0.567	1
Tsg101	0.705938	-0.0872591	0.886	0.81	1	0.61466	-0.0980246	0.637	0.566	1
Rbfa	0.820916	-0.088353	0.754	0.712	1	0.923573	-0.0979981	0.448	0.402	1
Nrbp1	0.000295797	-0.0606095	0.854	0.691	1	0.688504	-0.0978517	0.524	0.473	1
Pigh	0.000134838	-0.0696379	0.65	0.703	1	0.0345639	-0.0978276	0.295	0.29	1
Prpsap1	4.38076e-08	-0.0542522	0.828	0.677	0.000734566	0.237154	-0.0977286	0.52	0.45	1
Gprasp1	1.01638e-08	-0.106487	0.634	0.73	0.000170427	0.687226	-0.0977106	0.366	0.329	1
Arhgef6	0.490299	-0.167824	0.897	0.826	1	0.20602	-0.0976944	0.499	0.475	1
Rest	0.00816114	-0.0943904	0.895	0.864	1	0.708884	-0.0976265	0.508	0.459	1
Zfp397	0.00269184	-0.0924587	0.909	0.806	1	0.145918	-0.0975494	0.504	0.44	1
Rnf139	0.439043	-0.121059	0.853	0.757	1	0.0544736	-0.0974578	0.403	0.389	1
Ndfip1	0.000217312	-0.0908527	0.991	0.957	1	4.8639e-06	-0.0974284	0.952	0.928	0.0815579
Ccdc12	1.93393e-15	-0.193241	0.951	0.881	3.24281e-11	0.000692279	-0.0973496	0.809	0.761	1
Yaf2	0.0943142	-0.124364	0.628	0.64	1	0.990625	-0.0972479	0.413	0.377	1
Phgdh	0.0221693	-0.170635	0.955	0.864	1	0.00510893	-0.0972256	0.649	0.63	1
Mplkip	8.62287e-12	-0.173616	0.629	0.714	1.44588e-07	0.660067	-0.0971985	0.431	0.388	1
Cltc	0.0429617	-0.115544	0.914	0.869	1	0.0975919	-0.0971757	0.796	0.73	1
Arcn1	0.000135892	-0.132864	0.725	0.755	1	0.0708682	-0.097149	0.437	0.422	1
Zmynd8	0.0992391	-0.191519	0.865	0.786	1	0.686396	-0.0971467	0.556	0.506	1
Xiap	0.374283	-0.144591	0.933	0.781	1	0.640725	-0.0970736	0.647	0.571	1
Pkn2	0.845282	-0.124339	0.817	0.725	1	0.0709087	-0.0970458	0.555	0.461	1
Polr3f	2.59603e-05	-0.134799	0.807	0.775	0.435302	0.011669	-0.0968098	0.407	0.347	1
Aftph	0.0273618	-0.203135	0.917	0.826	1	0.926769	-0.096789	0.565	0.507	1
Cfap74	0.628069	-0.134979	0.823	0.726	1	0.396311	-0.0967644	0.369	0.334	1
Btbd7	0.452041	-0.148772	0.817	0.731	1	0.216851	-0.096658	0.508	0.439	1
Tmed9	1.81352e-16	-0.160989	0.987	0.961	3.04091e-12	7.01249e-07	-0.096609	0.913	0.889	0.0117585
Taok1	0.00324829	-0.173555	0.851	0.802	1	0.847941	-0.0965529	0.565	0.514	1
Edem1	0.0386269	-0.119322	0.905	0.845	1	0.0356004	-0.0964622	0.695	0.655	1
Large1	0.00437752	-0.12208	0.845	0.825	1	0.668804	-0.0964249	0.453	0.41	1
Herpud2	0.117863	-0.105672	0.924	0.857	1	0.356294	-0.0962586	0.578	0.507	1
Hp1bp3	0.187276	-0.090743	0.882	0.773	1	0.678599	-0.0961501	0.649	0.581	1
Slc39a10	2.36209e-34	-0.0513514	0.841	0.558	3.96075e-30	1.02259e-05	-0.0959615	0.374	0.285	0.171468
Kmt2a	0.25758	-0.117552	0.836	0.742	1	0.247098	-0.095894	0.531	0.461	1
Kcnk13	0.296781	-0.124676	0.908	0.842	1	0.45382	-0.0958478	0.645	0.585	1
Afap1l1	2.60656e-50	-0.165501	0.74	0.827	4.37069e-46	0.476505	-0.0958146	0.344	0.319	1
Narf	3.49561e-21	-0.198038	0.873	0.886	5.86144e-17	0.915592	-0.0958049	0.464	0.421	1
Smpd1	0.612461	-0.129939	0.808	0.785	1	0.631973	-0.0958008	0.489	0.446	1
Hsd17b11	3.27365e-08	-0.18494	0.895	0.831	0.000548926	0.035515	-0.0956818	0.735	0.675	1
Tlr4	0.00151987	-0.131507	0.885	0.781	1	0.931266	-0.0956649	0.497	0.449	1
Dnajb11	5.70958e-06	-0.147574	0.918	0.882	0.0957383	0.000139783	-0.0956626	0.725	0.715	1
Tmed10	5.5303e-10	-0.145549	0.989	0.976	9.2732e-06	7.1043e-09	-0.0956387	0.929	0.918	0.000119125
Spire1	0.13634	-0.107009	0.86	0.757	1	0.061442	-0.095538	0.563	0.472	1
Swt1	1.37207e-14	-0.195646	0.818	0.885	2.30068e-10	0.122284	-0.0953906	0.511	0.485	1
Ctcf	0.0678372	-0.139815	0.888	0.829	1	0.75103	-0.0953646	0.613	0.555	1
Secisbp2l	0.476532	-0.129738	0.814	0.771	1	0.317253	-0.0953552	0.495	0.461	1
Syk	1.74397e-05	-0.120317	0.916	0.694	0.292429	0.871308	-0.0952765	0.531	0.482	1
Tor2a	0.832872	-0.124059	0.841	0.76	1	0.915852	-0.0952711	0.556	0.495	1
Mysm1	0.00657756	-0.162715	0.829	0.795	1	0.0844154	-0.0952105	0.562	0.475	1
Mapkap1	0.726697	-0.0860172	0.766	0.745	1	0.0808185	-0.0951006	0.499	0.417	1
Arsk	0.0016868	-0.16209	0.766	0.728	1	0.652372	-0.0949421	0.399	0.364	1
Safb2	0.538344	-0.102541	0.9	0.821	1	0.645125	-0.0947185	0.624	0.552	1
Tmem52	6.38508e-23	-0.115722	0.843	0.559	1.07065e-18	0.000578185	-0.0947181	0.246	0.193	1
Cdc42se2	3.95595e-05	-0.0670752	0.87	0.758	0.663334	0.406307	-0.0946613	0.496	0.439	1
Psmd11	0.0884924	-0.130698	0.928	0.869	1	0.0342984	-0.0946165	0.683	0.643	1
Pycr2	0.812487	-0.107473	0.842	0.777	1	0.878359	-0.0945577	0.552	0.488	1
Gm49599	0.548721	-0.112633	0.905	0.821	1	0.403559	-0.0945325	0.505	0.469	1
Tfg	0.835895	-0.0963511	0.866	0.814	1	0.684315	-0.0944807	0.586	0.531	1
Rtf2	0.769601	-0.1046	0.86	0.777	1	0.18831	-0.0944696	0.596	0.559	1
Slmap	0.0657141	-0.0941286	0.863	0.782	1	0.996706	-0.0944059	0.549	0.501	1
Zfp697	0.000100569	-0.0879289	0.571	0.507	1	0.0999186	-0.0943632	0.332	0.287	1
Lbr	2.36876e-05	-0.157471	0.81	0.734	0.397194	0.0263473	-0.0942772	0.353	0.344	1
Stk17b	0.000933306	-0.144026	0.752	0.735	1	0.409749	-0.0942553	0.405	0.376	1
Cln8	0.0214722	-0.146156	0.858	0.834	1	0.180436	-0.0942192	0.602	0.567	1
Nck1	0.167958	-0.150296	0.85	0.773	1	0.456947	-0.0941128	0.546	0.503	1
Rac1	0.00231572	-0.0843877	0.972	0.934	1	0.000393792	-0.0941058	0.876	0.839	1
Plcg2	0.352696	-0.113108	0.888	0.802	1	0.958267	-0.0940303	0.532	0.478	1
Slc35b1	0.697191	-0.100083	0.841	0.783	1	0.127744	-0.0940095	0.518	0.447	1
Zfpm1	4.20418e-05	-0.141267	0.659	0.667	0.704957	0.00736277	-0.0939782	0.358	0.301	1
Ncaph	2.25256e-08	-0.11045	0.889	0.684	0.000377709	0.0929922	-0.0939511	0.253	0.25	1
Crot	0.000518317	-0.185415	0.834	0.777	1	0.442577	-0.0939349	0.532	0.47	1
Stambp	0.507776	-0.101413	0.752	0.697	1	0.133999	-0.0939144	0.372	0.356	1
Zfpl1	1.20576e-05	-0.145642	0.737	0.773	0.202182	0.602817	-0.0939139	0.442	0.4	1
Acsl1	0.000891414	-0.146272	0.818	0.782	1	0.0582128	-0.0938309	0.406	0.35	1
Lrrk1	0.0598919	-0.12595	0.911	0.771	1	0.735609	-0.093825	0.535	0.489	1
Ppib	0.000626116	-0.057175	0.994	0.983	1	0.000216626	-0.0937926	0.963	0.948	1
Brd3	0.801976	-0.120624	0.767	0.728	1	0.105105	-0.0937143	0.432	0.37	1
Gm45220	2.22643e-144	-0.0810098	0.847	0.901	3.73329e-140	0.00335689	-0.0936992	0.27	0.268	1
Arid4a	0.0950908	-0.199029	0.94	0.858	1	0.301469	-0.0936562	0.64	0.589	1
Mvb12b	0.165861	-0.149458	0.818	0.682	1	0.0282466	-0.0936527	0.489	0.412	1
Csf3r	0.30812	-0.0787558	0.946	0.873	1	0.1231	-0.0936422	0.801	0.747	1
Tmx1	3.73674e-08	-0.192899	0.838	0.85	0.000626577	0.682349	-0.0936378	0.618	0.558	1
Zfand6	0.918758	-0.098885	0.913	0.806	1	0.658588	-0.0936362	0.664	0.586	1
Map2k1	0.120575	-0.0644374	0.874	0.768	1	0.148974	-0.0936342	0.643	0.592	1
Atf7ip	0.011379	-0.192667	0.954	0.883	1	0.772907	-0.0935875	0.611	0.544	1
Nfatc1	5.33654e-11	-0.186989	0.701	0.745	8.94832e-07	0.61969	-0.0935864	0.448	0.412	1
Trip11	0.857197	-0.104276	0.805	0.764	1	0.0443183	-0.0934663	0.554	0.473	1
Tnks2	0.0186429	-0.119847	0.764	0.793	1	0.61923	-0.0933999	0.501	0.464	1
Ap3m2	3.42357e-08	-0.102769	0.726	0.741	0.000574065	7.13458e-06	-0.0932706	0.327	0.337	0.119633
Vta1	0.275821	-0.114986	0.841	0.741	1	0.205662	-0.0932617	0.534	0.458	1
Cog8	0.470564	-0.110836	0.759	0.723	1	0.833099	-0.0931613	0.485	0.432	1
Lamp2	0.00033505	-0.0861515	0.988	0.97	1	6.96881e-05	-0.0931582	0.949	0.937	1
Scaf11	0.940213	-0.0844174	0.916	0.848	1	0.128939	-0.0931161	0.736	0.686	1
Lnpep	0.0042352	-0.195672	0.857	0.785	1	0.3197	-0.0931008	0.491	0.459	1
9530068E07Rik	6.17252e-12	-0.187994	0.863	0.899	1.03501e-07	0.0202072	-0.0930489	0.671	0.639	1
Tmx2	0.687461	-0.124605	0.8	0.732	1	0.924922	-0.092978	0.515	0.458	1
Atp2a2	0.0336878	-0.0953669	0.791	0.707	1	0.641099	-0.0928352	0.485	0.45	1
Rgs7bp	0.000105802	-0.0989191	0.843	0.675	1	0.0316031	-0.092654	0.325	0.273	1
Rchy1	0.00044351	-0.0655281	0.844	0.728	1	0.319936	-0.0926471	0.486	0.428	1
Sh3bp1	0.484552	-0.162249	0.898	0.781	1	0.708845	-0.0924708	0.564	0.51	1
C1d	0.0400869	-0.0691459	0.871	0.799	1	0.939177	-0.0924636	0.542	0.487	1
Tra2a	0.00379216	-0.126364	0.972	0.907	1	0.0810602	-0.092377	0.753	0.701	1
Kpnb1	0.0143469	-0.100205	0.807	0.699	1	0.718154	-0.0923233	0.509	0.457	1
Creld2	0.572723	-0.0931275	0.792	0.742	1	0.346217	-0.0922648	0.497	0.465	1
Snrpa	0.505108	-0.111836	0.911	0.849	1	0.846231	-0.0920268	0.558	0.496	1
Capn3	0.0217284	-0.159542	0.869	0.782	1	0.418514	-0.092009	0.606	0.551	1
Ginm1	5.4207e-05	-0.111877	0.656	0.738	0.908942	0.285455	-0.0919754	0.446	0.392	1
Brd8	6.3463e-13	-0.0528401	0.847	0.67	1.06415e-08	0.531683	-0.091964	0.493	0.436	1
Cbx3	0.000840918	-0.153881	0.892	0.828	1	0.629549	-0.0919567	0.675	0.61	1
Psma3	0.00512657	-0.113738	0.962	0.898	1	0.0235016	-0.0919188	0.811	0.762	1
Chordc1	0.543079	-0.11214	0.913	0.854	1	0.660293	-0.091864	0.556	0.508	1
Chuk	1.92024e-05	-0.129334	0.788	0.773	0.321986	0.656472	-0.0918508	0.428	0.381	1
Anp32a	0.289733	-0.0713166	0.948	0.882	1	0.0761189	-0.0918416	0.809	0.745	1
Birc6	0.537349	-0.0986712	0.876	0.815	1	0.297242	-0.0917928	0.516	0.457	1
Rab2a	0.00047522	-0.123532	0.917	0.893	1	0.0544049	-0.0917912	0.776	0.71	1
Mpdu1	0.00400456	-0.134287	0.752	0.748	1	0.49435	-0.0917528	0.456	0.427	1
Cdc40	0.71135	-0.147787	0.889	0.847	1	0.231872	-0.0917439	0.546	0.47	1
Fam53a	0.790293	-0.105593	0.74	0.714	1	0.284099	-0.0917101	0.434	0.402	1
Smchd1	0.853763	-0.106773	0.892	0.844	1	0.156673	-0.0916811	0.627	0.532	1
Hsp90b1	2.49576e-18	-0.131561	0.998	0.997	4.18488e-14	1.40326e-09	-0.0916681	0.993	0.988	2.35299e-05
Tax1bp1	0.016045	-0.12422	0.958	0.923	1	0.0821196	-0.0915935	0.791	0.737	1
Nrarp	4.02978e-07	-0.0817913	0.799	0.641	0.00675714	0.365263	-0.0915693	0.252	0.236	1
Tmem219	0.119672	-0.0756211	0.879	0.809	1	0.182341	-0.0914412	0.629	0.578	1
Ubac2	2.37611e-06	-0.102619	0.906	0.77	0.0398427	0.395073	-0.0913902	0.473	0.418	1
Gnpda2	6.62497e-17	-0.062024	0.828	0.641	1.11088e-12	0.0520112	-0.091348	0.426	0.361	1
Eif4e2	0.645267	-0.0975197	0.85	0.726	1	0.345311	-0.0912726	0.624	0.576	1
Zbtb37	3.42025e-26	-0.147806	0.732	0.803	5.73508e-22	0.00847533	-0.0912474	0.316	0.313	1
Hnrnpul1	0.221477	-0.122659	0.85	0.777	1	0.249871	-0.0911478	0.642	0.593	1
Med13l	0.00101109	-0.161602	0.86	0.683	1	0.620221	-0.0911339	0.451	0.4	1
Yipf3	0.661627	-0.0833567	0.849	0.783	1	0.889136	-0.0910535	0.573	0.505	1
Zmynd11	0.0302266	-0.169334	0.862	0.81	1	0.71529	-0.0909963	0.591	0.522	1
Pcyox1l	1.61886e-12	-0.0573816	0.756	0.602	2.7145e-08	0.221872	-0.0909481	0.36	0.338	1
Arfgap2	0.00307812	-0.0794527	0.927	0.816	1	0.485662	-0.0908504	0.627	0.543	1
Ranbp10	0.147803	-0.147868	0.885	0.836	1	0.662685	-0.0908262	0.454	0.406	1
Crtc3	1.13413e-08	-0.0919585	0.69	0.772	0.00019017	0.303928	-0.0907329	0.376	0.357	1
Abcc5	0.235387	-0.122776	0.831	0.715	1	0.298351	-0.0907154	0.508	0.448	1
Zfp579	0.0272833	-0.111787	0.755	0.659	1	0.470178	-0.0907121	0.329	0.306	1
Smim15	0.0396784	-0.150084	0.853	0.835	1	0.216068	-0.0906105	0.574	0.496	1
Prpf19	0.000976912	-0.0523663	0.874	0.831	1	0.856651	-0.0906067	0.544	0.491	1
Tm2d1	0.838043	-0.108646	0.827	0.78	1	0.112086	-0.0902635	0.545	0.515	1
Ube2h	3.7322e-05	-0.0671708	0.82	0.655	0.625816	0.748096	-0.0901466	0.535	0.493	1
2007-09-01	3.38972e-18	-0.23229	0.959	0.934	5.68388e-14	0.00526424	-0.090094	0.83	0.79	1
Ube2v2	0.22443	-0.0830517	0.783	0.734	1	0.541744	-0.0899757	0.491	0.441	1
Brip1os	0.537329	-0.0641825	0.836	0.808	1	0.430535	-0.0899463	0.445	0.395	1
Cd151	2.74449e-13	-0.23492	0.917	0.9	4.60196e-09	0.857809	-0.0898028	0.629	0.569	1
Mark2	1.61865e-10	-0.0614439	0.887	0.794	2.71415e-06	0.264593	-0.0896164	0.503	0.442	1
Gorasp2	0.00347551	-0.0909494	0.785	0.655	1	0.422395	-0.089577	0.434	0.384	1
Nf1	2.30058e-09	-0.0739524	0.87	0.748	3.85762e-05	0.00459141	-0.0894738	0.435	0.37	1
Rtn3	0.0163728	-0.11594	0.951	0.883	1	0.0172359	-0.089444	0.767	0.719	1
Tceal1	1.81516e-10	-0.100667	0.687	0.739	3.04366e-06	0.41281	-0.0892688	0.34	0.315	1
Zfp157	1.11263e-09	-0.158256	0.848	0.82	1.86566e-05	0.860983	-0.0892485	0.45	0.409	1
Ppp6r2	0.0828956	-0.0884514	0.648	0.575	1	1.33325e-11	-0.089241	0.262	0.297	2.2356e-07
Rdx	0.00223968	-0.140061	0.945	0.863	1	0.156688	-0.0892282	0.736	0.679	1
Ikbkb	0.0143457	-0.151928	0.866	0.843	1	0.585973	-0.0891797	0.573	0.522	1
0610010K14Rik	8.83295e-06	-0.0847498	0.909	0.711	0.148111	0.680653	-0.0891436	0.567	0.509	1
Atf2	1.63773e-15	-0.132092	0.72	0.796	2.74615e-11	0.000656	-0.0890318	0.347	0.355	1
Mcrip1	0.00797547	-0.121656	0.896	0.859	1	0.517719	-0.0890221	0.696	0.613	1
Angel2	6.16115e-06	-0.179953	0.851	0.831	0.10331	0.844145	-0.0890105	0.51	0.467	1
Arpc4	0.00392497	-0.0660058	0.982	0.932	1	0.000645366	-0.0889947	0.876	0.847	1
Son	1.02646e-36	-0.165544	0.998	0.991	1.72117e-32	3.80685e-05	-0.088987	0.975	0.966	0.638333
Rap2a	0.142151	-0.0627397	0.884	0.842	1	0.124764	-0.0887597	0.641	0.54	1
4933434E20Rik	0.0403313	-0.0669902	0.939	0.82	1	0.419757	-0.0886646	0.698	0.636	1
Zbtb7a	2.64259e-05	-0.183165	0.961	0.87	0.44311	0.0302986	-0.0886603	0.746	0.69	1
Cyhr1	0.0476212	-0.0828188	0.805	0.733	1	0.561481	-0.0885431	0.532	0.466	1
Tmem206	0.00691665	-0.0878264	0.773	0.644	1	0.233871	-0.0885126	0.454	0.432	1
Anapc7	0.0157333	-0.0660819	0.729	0.674	1	0.0247111	-0.0884871	0.38	0.318	1
Lias	2.89704e-07	-0.128888	0.728	0.747	0.00485775	0.734792	-0.0884782	0.389	0.348	1
Tln2	0.229283	-0.0881861	0.733	0.746	1	0.961272	-0.0883673	0.44	0.406	1
Fndc3a	3.33374e-07	-0.0260439	0.836	0.727	0.00559001	0.11993	-0.0882896	0.524	0.447	1
Rab11a	0.315048	-0.0831218	0.914	0.84	1	0.336524	-0.0882801	0.679	0.624	1
Rft1	9.5296e-06	-0.0708075	0.783	0.665	0.159792	0.51316	-0.0882284	0.376	0.338	1
Dennd2c	0.013435	-0.0785358	0.708	0.662	1	0.629842	-0.088181	0.302	0.273	1
Tmem179b	0.000993602	-0.151473	0.861	0.844	1	0.526937	-0.0881748	0.663	0.608	1
Dyrk2	0.00171114	-0.103446	0.792	0.854	1	0.33389	-0.088125	0.461	0.432	1
Srpk1	0.268015	-0.112082	0.789	0.791	1	0.303915	-0.088084	0.505	0.473	1
Gpr146	0.923171	-0.113559	0.881	0.789	1	0.331821	-0.0880481	0.574	0.494	1
Pcbp1	0.000281466	-0.0881764	0.98	0.943	1	0.00270152	-0.0878349	0.876	0.84	1
Arhgef2	0.389624	-0.125756	0.907	0.786	1	0.837224	-0.0877526	0.602	0.553	1
Senp6	0.90017	-0.108519	0.914	0.876	1	0.318816	-0.0877334	0.654	0.566	1
Med19	0.000327684	-0.126998	0.858	0.855	1	0.0944103	-0.0877274	0.451	0.388	1
Nipbl	0.635346	-0.119986	0.933	0.849	1	0.567293	-0.0876519	0.698	0.629	1
Zfp207	0.00558847	-0.118058	0.962	0.884	1	0.888754	-0.0876395	0.59	0.539	1
Adgre1	0.129028	-0.0881743	0.988	0.903	1	0.241378	-0.0875959	0.818	0.754	1
Srsf4	1.03128e-13	-0.155836	0.841	0.889	1.72925e-09	0.169444	-0.087516	0.44	0.417	1
Dtx4	0.000554427	-0.185626	0.759	0.725	1	0.0250329	-0.0873727	0.528	0.436	1
Ctbp2	0.00092878	-0.145743	0.834	0.821	1	0.386328	-0.0873685	0.478	0.443	1
Apc	0.0149575	-0.156157	0.765	0.744	1	0.0598845	-0.0873567	0.497	0.425	1
Sema4d	0.195118	-0.0784816	0.868	0.761	1	0.755999	-0.0873317	0.629	0.576	1
Ube3c	0.0385991	-0.0902194	0.758	0.769	1	0.238772	-0.0872714	0.369	0.346	1
Zfp467	0.0290216	-0.148699	0.801	0.766	1	0.604892	-0.0872669	0.516	0.469	1
Ifnar2	0.0723558	-0.0565323	0.945	0.898	1	0.00656536	-0.0872616	0.841	0.813	1
Stx16	0.00880241	-0.155421	0.928	0.837	1	0.145184	-0.0872457	0.687	0.633	1
Scamp1	2.94356e-06	-0.0800838	0.76	0.627	0.0493576	0.149102	-0.0872297	0.439	0.385	1
Cisd1	3.491e-10	-0.0410384	0.773	0.64	5.8537e-06	0.0471188	-0.0871516	0.421	0.366	1
Asap1	4.68826e-10	-0.183912	0.935	0.888	7.86128e-06	0.0200208	-0.0871502	0.789	0.737	1
Sec14l1	0.00872488	-0.122972	0.89	0.744	1	0.148863	-0.0871449	0.595	0.511	1
Fam133b	6.6065e-10	-0.0556504	0.812	0.63	1.10778e-05	0.00655684	-0.0871088	0.5	0.411	1
Fkbp15	0.0323816	-0.114249	0.891	0.786	1	0.375894	-0.08706	0.553	0.514	1
Capza2	1.18076e-24	-0.153269	0.996	0.993	1.97991e-20	3.11307e-07	-0.0870502	0.981	0.974	0.00521999
Tgfbr2	1.06238e-09	-0.17312	0.917	0.854	1.78139e-05	0.0663704	-0.0870144	0.747	0.693	1
Rc3h2	0.000140487	-0.0753918	0.765	0.658	1	0.106756	-0.0869796	0.399	0.352	1
Tiprl	0.409543	-0.109479	0.936	0.77	1	0.561436	-0.0868977	0.619	0.539	1
Magt1	0.133278	-0.143595	0.943	0.864	1	0.404116	-0.0868907	0.726	0.672	1
Ufl1	0.00438851	-0.173226	0.902	0.834	1	0.541148	-0.0868902	0.558	0.496	1
Psmd8	0.252948	-0.0764273	0.893	0.86	1	0.157069	-0.0868265	0.711	0.662	1
Nelfa	1.00346e-06	-0.0830495	0.7	0.763	0.016826	0.847319	-0.0868193	0.401	0.364	1
Fyttd1	7.99637e-06	-0.0845438	0.902	0.777	0.134083	0.329209	-0.086807	0.525	0.465	1
Slc30a5	0.473808	-0.0731147	0.797	0.752	1	0.557411	-0.0867139	0.456	0.41	1
Babam2	1.98368e-14	-0.0369923	0.913	0.768	3.32623e-10	0.0669156	-0.0866091	0.522	0.449	1
Ccdc32	1.01285e-06	-0.0190612	0.73	0.632	0.0169835	0.0293217	-0.0865163	0.355	0.302	1
Rad21	0.000589322	-0.0711911	0.816	0.72	1	0.0495026	-0.0864903	0.435	0.366	1
Trmt13	7.9666e-06	-0.0776303	0.893	0.748	0.133584	0.767703	-0.0864683	0.347	0.322	1
Ccnt1	0.00841494	-0.100441	0.818	0.735	1	0.572507	-0.08646	0.491	0.45	1
Chd6	0.00665199	-0.110499	0.832	0.692	1	0.934131	-0.0864197	0.454	0.409	1
Hsd17b4	0.00373258	-0.0708783	0.917	0.82	1	0.642955	-0.086336	0.635	0.573	1
Myd88	9.37178e-05	-0.103098	0.85	0.698	1	0.0664997	-0.0861505	0.449	0.381	1
Fam104a	0.736574	-0.0812624	0.851	0.781	1	0.553945	-0.0861084	0.566	0.517	1
Gnaq	0.00354779	-0.124807	0.853	0.888	1	0.341437	-0.0860308	0.61	0.535	1
Zfp398	0.900006	-0.143509	0.838	0.752	1	0.389753	-0.0859872	0.393	0.346	1
Zfyve26	5.91716e-10	-0.0601851	0.64	0.701	9.92189e-06	0.00972765	-0.085964	0.31	0.302	1
Pdcd7	5.29028e-07	-0.0716449	0.72	0.592	0.00887075	0.431068	-0.0859628	0.427	0.373	1
Crbn	0.146672	-0.0861221	0.837	0.773	1	0.264372	-0.0859257	0.431	0.381	1
Fbxl12	0.552532	-0.126213	0.78	0.693	1	0.510618	-0.0858966	0.403	0.379	1
Fam120b	0.00235243	-0.0991911	0.812	0.689	1	0.599961	-0.085896	0.441	0.393	1
Ythdf2	6.9824e-08	-0.24129	0.907	0.816	0.00117081	0.588321	-0.0858834	0.619	0.567	1
Ythdf3	0.239024	-0.147198	0.767	0.713	1	0.0320162	-0.0858404	0.405	0.393	1
Tmem106b	0.0059385	-0.106761	0.813	0.668	1	0.0272057	-0.0858393	0.489	0.405	1
Psmb10	3.39218e-05	-0.00256665	0.941	0.819	0.568801	0.972762	-0.0857839	0.712	0.622	1
Rspry1	0.642998	-0.144371	0.835	0.775	1	0.0127881	-0.0857398	0.448	0.438	1
Zfp30	0.355183	-0.0634182	0.738	0.66	1	0.220155	-0.0857117	0.308	0.268	1
Oga	1.17649e-06	-0.0525656	0.802	0.716	0.0197274	0.708745	-0.0856971	0.404	0.366	1
Rnf111	0.000159389	-0.0711438	0.88	0.75	1	0.665497	-0.0856517	0.522	0.466	1
Cdk19	0.461988	-0.0697871	0.595	0.614	1	0.00566912	-0.0856475	0.386	0.321	1
Celf1	0.567863	-0.13685	0.877	0.774	1	0.267701	-0.0856221	0.589	0.547	1
Ssbp1	0.00293699	-0.15117	0.799	0.776	1	0.334365	-0.0855751	0.601	0.548	1
Tmbim4	0.467478	-0.0978489	0.927	0.869	1	0.0259282	-0.0855532	0.734	0.681	1
Med13	7.40847e-10	-0.0658404	0.865	0.769	1.24225e-05	0.0938756	-0.0854778	0.426	0.37	1
Tasor	1.53711e-10	-0.188985	0.808	0.864	2.57742e-06	0.638846	-0.0854117	0.524	0.485	1
Sh2b2	4.91331e-07	-0.194988	0.724	0.706	0.00823865	0.619097	-0.0853982	0.389	0.346	1
Pcmt1	0.667576	-0.100263	0.893	0.861	1	0.530547	-0.0853869	0.646	0.588	1
Rubcnl	0.819284	-0.128765	0.783	0.692	1	0.16029	-0.0853792	0.412	0.354	1
E2f3	0.00430763	-0.145669	0.611	0.515	1	0.271099	-0.0853757	0.303	0.284	1
Ccnq	0.0166849	-0.115145	0.792	0.791	1	0.298068	-0.0853583	0.529	0.461	1
Wtap	0.0553529	-0.149226	0.845	0.734	1	0.0798589	-0.0853206	0.626	0.518	1
Mzt2	0.609724	-0.149206	0.884	0.789	1	0.828848	-0.0852408	0.553	0.49	1
Hdac11	0.588153	-0.0745974	0.688	0.68	1	0.0946834	-0.0852296	0.343	0.296	1
Aagab	0.0553266	-0.1325	0.875	0.738	1	0.291182	-0.0851983	0.528	0.452	1
Zfp322a	0.146656	-0.0878409	0.834	0.757	1	0.136142	-0.085194	0.376	0.357	1
Shld2	5.44641e-19	-0.0657182	0.815	0.627	9.13254e-15	0.553229	-0.0851809	0.328	0.292	1
2610008E11Rik	0.201763	-0.0986897	0.855	0.735	1	0.832697	-0.0851802	0.296	0.271	1
Xpnpep1	0.168918	-0.101967	0.776	0.768	1	0.422293	-0.0851764	0.44	0.39	1
Cnep1r1	0.00211319	-0.097963	0.826	0.776	1	0.883481	-0.0851513	0.408	0.374	1
Pbx2	0.0463484	-0.203879	0.887	0.805	1	0.149202	-0.0851044	0.522	0.491	1
Usp40	7.49142e-08	-0.0763868	0.795	0.814	0.00125616	0.2249	-0.0850809	0.394	0.344	1
Tspan31	0.00629122	-0.123509	0.848	0.824	1	0.363918	-0.0850415	0.652	0.598	1
Saysd1	0.51764	-0.0912207	0.804	0.758	1	0.552761	-0.0849666	0.518	0.452	1
Thap11	2.00876e-05	-0.0670496	0.832	0.729	0.336828	0.121643	-0.084926	0.48	0.411	1
Lyn	9.50497e-31	-0.184178	0.995	0.985	1.59379e-26	3.55273e-07	-0.0849214	0.975	0.955	0.00595721
Rnpep	0.000731896	-0.172188	0.932	0.892	1	0.204848	-0.0849204	0.717	0.662	1
Lman2l	0.87336	-0.123507	0.901	0.851	1	0.788252	-0.0849176	0.593	0.537	1
Prrc1	0.00124934	-0.136506	0.818	0.802	1	0.818078	-0.0849019	0.452	0.407	1
Rbmx	2.80572e-18	-0.0808441	0.931	0.766	4.70464e-14	0.873934	-0.0848605	0.444	0.408	1
Dpm1	0.0171919	-0.0867942	0.821	0.714	1	0.349194	-0.0848238	0.5	0.467	1
Klhl3	5.07121e-11	-0.0485639	0.821	0.66	8.5034e-07	3.97468e-05	-0.0848034	0.286	0.226	0.666475
Rgl2	0.388257	-0.116625	0.898	0.788	1	0.50118	-0.0847961	0.606	0.529	1
Riok1	0.751875	-0.124701	0.851	0.805	1	0.482165	-0.0847787	0.421	0.396	1
Ube2g1	0.323598	-0.119153	0.847	0.776	1	0.310326	-0.0846414	0.475	0.419	1
Gpr180	1.79771e-06	-0.0989502	0.749	0.799	0.0301439	0.858639	-0.0845882	0.391	0.355	1
Clcn3	0.66167	-0.143103	0.849	0.805	1	0.0809284	-0.0845448	0.556	0.48	1
Vps37b	0.650773	-0.164836	0.922	0.783	1	0.979067	-0.0845059	0.58	0.517	1
Taok2	1.88741e-07	-0.0782357	0.788	0.643	0.0031648	0.166711	-0.0844928	0.383	0.34	1
Exog	0.35988	-0.085883	0.877	0.742	1	0.863365	-0.084476	0.323	0.299	1
Sec13	0.444731	-0.0851547	0.816	0.723	1	0.301243	-0.0844739	0.569	0.497	1
Strada	6.91843e-07	-0.133348	0.889	0.708	0.0116008	0.0853164	-0.0844549	0.454	0.391	1
Lbx2	3.93352e-11	-0.084052	0.494	0.62	6.59573e-07	3.71254e-06	-0.0844341	0.231	0.251	0.0622518
Tmem60	1.28531e-13	-0.0357447	0.874	0.718	2.1552e-09	0.0380611	-0.0843444	0.506	0.431	1
Kif1bp	0.598648	-0.0926969	0.749	0.742	1	0.954406	-0.0843342	0.425	0.391	1
Lrmp	0.310625	-0.0290941	0.683	0.732	1	0.0552493	-0.0842163	0.447	0.385	1
Knop1	0.888991	-0.162315	0.853	0.775	1	0.326458	-0.084206	0.62	0.541	1
Acvr1	0.000219193	-0.0837927	0.831	0.704	1	0.301383	-0.0841922	0.403	0.354	1
Clptm1	0.0877704	-0.107071	0.909	0.841	1	0.713935	-0.0841784	0.715	0.637	1
Gm38365	1.98651e-45	-0.113108	0.707	0.876	3.33098e-41	0.721408	-0.084168	0.41	0.373	1
Msi2	4.5204e-44	-0.158944	0.619	0.812	7.5798e-40	0.775234	-0.0841529	0.345	0.31	1
Rinl	0.150503	-0.111714	0.719	0.654	1	0.866538	-0.0841319	0.422	0.381	1
Ptpro	0.00477552	-0.0895254	0.89	0.771	1	0.574034	-0.0840653	0.536	0.48	1
Ino80d	5.38499e-08	-0.0909106	0.828	0.683	0.000902956	0.0313133	-0.0840379	0.432	0.367	1
Cops3	0.223799	-0.105599	0.845	0.801	1	0.049446	-0.0840109	0.463	0.399	1
Leng8	0.443024	-0.16216	0.786	0.674	1	0.746527	-0.0839566	0.479	0.444	1
Nuak1	0.00147878	-0.152375	0.887	0.712	1	0.629427	-0.0839401	0.499	0.441	1
Fam193a	0.270643	-0.105355	0.838	0.752	1	0.122053	-0.0839042	0.472	0.411	1
Taf15	0.000628912	-0.135643	0.898	0.867	1	0.638335	-0.083876	0.645	0.573	1
Trim8	0.0508865	-0.147667	0.951	0.861	1	0.0665808	-0.0838212	0.671	0.635	1
Dpy19l1	0.0240415	-0.0573437	0.722	0.681	1	0.15853	-0.083821	0.422	0.375	1
Dcaf8	1.25349e-06	-0.186195	0.922	0.902	0.0210186	0.717034	-0.0837423	0.634	0.572	1
Cyth2	0.00342178	-0.122532	0.819	0.838	1	0.695775	-0.0837406	0.472	0.425	1
Ndufa9	0.343008	-0.0935606	0.823	0.776	1	0.526422	-0.0837058	0.561	0.491	1
Stard9	4.23322e-09	-0.0984318	0.857	0.71	7.09826e-05	0.606448	-0.0835918	0.45	0.416	1
Zeb2	3.12825e-18	-0.206511	0.998	0.985	5.24545e-14	0.00122041	-0.0835144	0.923	0.909	1
Sec11a	0.416665	-0.0923979	0.922	0.838	1	0.0522747	-0.0834926	0.708	0.658	1
Bend6	0.186062	-0.0896506	0.738	0.704	1	0.0215623	-0.0834692	0.357	0.307	1
Tab2	0.0242029	-0.197535	0.903	0.792	1	0.957875	-0.0834097	0.616	0.544	1
Dld	3.72069e-12	-0.155066	0.744	0.84	6.23886e-08	0.300827	-0.0834009	0.495	0.434	1
Smim7	0.550655	-0.101607	0.849	0.825	1	0.57484	-0.0833725	0.574	0.507	1
Mettl21a	0.903518	-0.0838137	0.81	0.748	1	0.415494	-0.0833563	0.39	0.348	1
Brd4	0.279012	-0.156147	0.849	0.816	1	0.724366	-0.0833354	0.592	0.534	1
Mob1a	0.0405452	-0.143732	0.808	0.76	1	0.476324	-0.083322	0.558	0.492	1
Trpm2	0.308851	-0.121472	0.669	0.623	1	0.0639012	-0.0833063	0.289	0.282	1
Tmcc3	3.92781e-20	-0.200181	0.965	0.932	6.58615e-16	0.0407346	-0.0833042	0.845	0.796	1
Actr8	0.266536	-0.0704835	0.765	0.728	1	0.808508	-0.0832123	0.395	0.361	1
Zbtb1	5.67368e-06	-0.201688	0.877	0.845	0.0951363	0.562261	-0.0831927	0.537	0.481	1
Tspan4	0.064436	-0.0900062	0.931	0.818	1	0.522916	-0.0830798	0.682	0.589	1
Gm26724	1.95879e-18	-0.073742	0.892	0.769	3.2845e-14	0.145949	-0.0830575	0.35	0.312	1
Tra2b	2.43146e-05	-0.112233	0.946	0.837	0.407707	0.178809	-0.0830498	0.764	0.693	1
Srsf7	1.50719e-09	-0.14662	0.98	0.938	2.52726e-05	0.00333406	-0.0830217	0.83	0.812	1
Hbp1	0.0922889	-0.072394	0.844	0.745	1	0.832313	-0.0830178	0.552	0.499	1
Zfp955b	6.36557e-13	-0.143144	0.754	0.783	1.06738e-08	0.827454	-0.0829637	0.375	0.338	1
Oxr1	0.336576	-0.113844	0.866	0.777	1	0.889195	-0.0829554	0.449	0.406	1
Igf1r	3.6134e-26	-0.101861	0.625	0.783	6.05895e-22	0.00374654	-0.0829232	0.314	0.315	1
Uso1	3.21589e-05	-0.120621	0.683	0.73	0.53924	0.531461	-0.0829208	0.373	0.348	1
Cfh	1.65747e-14	-0.160649	0.983	0.975	2.77925e-10	0.000980589	-0.0829069	0.944	0.934	1
Klhl18	6.65678e-20	-0.110953	0.878	0.864	1.11621e-15	0.677414	-0.0828134	0.399	0.358	1
Prrc2a	0.619034	-0.135974	0.803	0.701	1	0.834838	-0.0828038	0.482	0.43	1
Rab21	0.0392538	-0.127682	0.727	0.734	1	0.143698	-0.082801	0.514	0.488	1
C230096K16Rik	1.66049e-07	-0.107229	0.876	0.85	0.0027843	0.898485	-0.0827264	0.38	0.345	1
Glg1	0.0397581	-0.123782	0.815	0.829	1	0.330032	-0.0826801	0.546	0.479	1
Ankra2	0.283342	-0.119894	0.7	0.677	1	0.986519	-0.0826728	0.394	0.356	1
Mindy2	0.729074	-0.109234	0.923	0.873	1	0.369771	-0.0826536	0.707	0.621	1
Engase	0.888687	-0.118272	0.869	0.77	1	0.838482	-0.0825871	0.402	0.362	1
Pdzd8	0.826532	-0.100126	0.828	0.782	1	0.0514146	-0.0825127	0.415	0.356	1
Zfp451	0.446636	-0.0986679	0.791	0.738	1	0.710572	-0.0824797	0.434	0.398	1
Twf1	0.201023	-0.0624889	0.747	0.719	1	0.554593	-0.0824521	0.484	0.433	1
Zc3h14	0.0253554	-0.0732964	0.86	0.796	1	0.0229948	-0.0824153	0.518	0.44	1
Clic1	2.50092e-08	-0.0777998	0.999	0.993	0.000419353	1.40418e-08	-0.0823375	0.984	0.973	0.000235452
Srsf10	0.209494	-0.0970746	0.941	0.822	1	0.544087	-0.0823124	0.688	0.633	1
Casd1	0.163427	-0.121378	0.746	0.724	1	0.183402	-0.0822944	0.454	0.402	1
Pgrmc2	0.0883266	-0.0183752	0.708	0.717	1	0.0632669	-0.0822555	0.408	0.354	1
Atat1	0.077029	-0.120601	0.786	0.739	1	0.0023557	-0.0822479	0.426	0.353	1
Maco1	4.33708e-05	-0.10352	0.669	0.702	0.727242	0.304326	-0.0822141	0.352	0.308	1
Bckdha	4.25861e-07	-0.0951647	0.874	0.694	0.00714084	1.24525e-05	-0.0820374	0.491	0.387	0.208804
Sec62	0.00481529	-0.096258	0.97	0.92	1	0.103529	-0.0819336	0.865	0.807	1
Pigx	0.13033	-0.112643	0.881	0.804	1	0.626617	-0.0819264	0.532	0.475	1
Rbm6	0.0076551	-0.0748254	0.842	0.765	1	0.265144	-0.081863	0.503	0.443	1
Pdlim5	0.206993	-0.0843485	0.872	0.774	1	0.0155564	-0.0818299	0.338	0.33	1
Supt4a	0.344923	-0.0759867	0.901	0.871	1	0.264932	-0.0817959	0.647	0.594	1
Pex13	0.0118847	-0.0833185	0.841	0.777	1	0.767912	-0.0817747	0.476	0.428	1
Rab18	0.0710925	-0.0613113	0.904	0.811	1	0.333732	-0.0816974	0.694	0.592	1
Gm38071	0.00392718	-0.0886568	0.869	0.776	1	0.138474	-0.0816957	0.354	0.31	1
Dctn4	0.388159	-0.110818	0.881	0.77	1	0.462504	-0.0816824	0.619	0.544	1
Ddx6	0.235691	-0.111794	0.95	0.826	1	0.355703	-0.0816526	0.725	0.646	1
Mbtd1	0.0244834	-0.086723	0.799	0.758	1	0.693904	-0.08164	0.385	0.359	1
Yes1	2.45035e-05	-0.0847175	0.85	0.741	0.410875	0.592809	-0.0816179	0.389	0.366	1
Plod3	8.42104e-05	-0.139614	0.922	0.874	1	0.261376	-0.0815725	0.731	0.68	1
Usp22	0.142771	-0.117059	0.836	0.794	1	0.219467	-0.0815722	0.427	0.376	1
Xpr1	0.0144924	-0.0882337	0.847	0.778	1	0.778832	-0.0815473	0.393	0.359	1
Tmem68	0.0205153	-0.092795	0.858	0.774	1	0.18328	-0.0815163	0.494	0.433	1
Gmip	1.88387e-13	-0.275617	0.871	0.854	3.15888e-09	0.903255	-0.08136	0.601	0.54	1
Osbpl11	0.00244774	-0.0968897	0.854	0.733	1	0.000498202	-0.0812777	0.508	0.417	1
Gbf1	0.0292399	-0.106707	0.847	0.767	1	0.00882809	-0.0812223	0.467	0.397	1
Marf1	0.711394	-0.138412	0.891	0.833	1	0.174899	-0.0811131	0.597	0.522	1
Gm48611	0.0126083	-0.0684529	0.861	0.741	1	0.0929014	-0.0810544	0.323	0.28	1
Cdk12	0.366041	-0.0992037	0.888	0.786	1	0.257517	-0.0810395	0.592	0.507	1
Taf12	0.564101	-0.107403	0.811	0.753	1	0.675833	-0.0810035	0.403	0.363	1
Zfp26	0.00138424	-0.0994695	0.658	0.65	1	1.15017e-05	-0.0809694	0.28	0.294	0.19286
Nfatc3	0.0194278	-0.0860782	0.74	0.749	1	0.272304	-0.0809498	0.334	0.312	1
Stxbp5	6.03611e-05	-0.0924038	0.653	0.556	1	0.595148	-0.0809328	0.336	0.297	1
Ndufaf7	6.47766e-06	-0.0712416	0.898	0.773	0.108617	0.981992	-0.0808788	0.504	0.456	1
Sp110	0.0668941	-0.0877524	0.782	0.801	1	0.683961	-0.0808367	0.489	0.451	1
Borcs6	0.668523	-0.125644	0.887	0.801	1	0.74642	-0.0808104	0.477	0.425	1
Gm37606	1.00083e-05	-0.195182	0.937	0.904	0.167819	0.236388	-0.0807941	0.47	0.415	1
Ptdss2	3.16355e-08	-0.0893458	0.797	0.651	0.000530464	0.525422	-0.0807854	0.37	0.345	1
Gm26699	0.000259446	-0.143406	0.937	0.882	1	0.415866	-0.0807558	0.525	0.489	1
Ube2g2	6.2162e-12	-0.0801298	0.842	0.63	1.04233e-07	0.00204528	-0.0807524	0.466	0.385	1
Khk	0.000491422	-0.0778915	0.899	0.799	1	0.0325932	-0.0806148	0.519	0.44	1
Atxn2l	0.254757	-0.124901	0.675	0.653	1	0.385874	-0.0805778	0.423	0.394	1
Ppm1a	3.85134e-06	-0.127033	0.738	0.799	0.0645793	0.899816	-0.0805477	0.449	0.411	1
Paxbp1	0.0909187	-0.132165	0.675	0.662	1	0.0329025	-0.0805299	0.44	0.368	1
Pcnp	0.392678	-0.0880382	0.852	0.764	1	0.554033	-0.080501	0.625	0.544	1
Heca	0.00319685	-0.0810017	0.707	0.639	1	0.0483446	-0.0804918	0.44	0.376	1
Rnf7	0.013624	-0.127749	0.944	0.918	1	0.0267097	-0.0804599	0.785	0.739	1
Rnf138	0.000846936	-0.0965342	0.901	0.83	1	0.0610886	-0.0804583	0.524	0.448	1
Dcaf12	0.00363757	-0.12854	0.792	0.797	1	0.827263	-0.0804369	0.468	0.425	1
Sipa1l2	2.33661e-05	-0.145108	0.65	0.705	0.391803	0.767774	-0.0804139	0.47	0.424	1
Cog4	4.71488e-10	-0.0250511	0.728	0.626	7.90591e-06	0.248551	-0.0803507	0.333	0.291	1
Zzef1	0.0782425	-0.0669279	0.745	0.674	1	0.50691	-0.0803094	0.308	0.278	1
Gna13	0.000192302	-0.185718	0.92	0.872	1	0.926542	-0.0803052	0.64	0.583	1
Cryzl1	2.63776e-05	-0.0824796	0.666	0.732	0.4423	0.237296	-0.0802775	0.356	0.335	1
Mbd6	0.0670439	-0.116784	0.779	0.662	1	0.000551578	-0.0802686	0.39	0.318	1
Usp21	8.603e-16	-0.129169	0.949	0.761	1.44255e-11	1.34046e-09	-0.0802288	0.445	0.334	2.24769e-05
Sirt7	0.150982	-0.143382	0.916	0.762	1	0.714198	-0.0802226	0.566	0.509	1
Manea	0.0591564	-0.105705	0.631	0.634	1	0.0204536	-0.0802183	0.321	0.321	1
Trip12	6.35706e-11	-0.059294	0.739	0.611	1.06595e-06	0.000450287	-0.0802069	0.412	0.336	1
Tmem170b	2.43575e-19	-0.0870957	0.913	0.673	4.08426e-15	0.222532	-0.0801999	0.472	0.42	1
Tigd2	0.0125684	-0.0987168	0.896	0.786	1	0.369412	-0.0801849	0.511	0.446	1
Map4k5	0.916528	-0.0835685	0.775	0.706	1	0.116014	-0.0801791	0.333	0.286	1
Ntpcr	1.17277e-17	-0.199355	0.978	0.911	1.96649e-13	0.000865581	-0.08016	0.848	0.801	1
Sf3b1	3.60695e-22	-0.191177	0.985	0.961	6.04813e-18	6.46143e-06	-0.0801529	0.898	0.864	0.108345
Rae1	0.787061	-0.115317	0.823	0.761	1	0.522822	-0.0801387	0.472	0.416	1
Heatr5a	0.00158068	-0.0958356	0.89	0.779	1	0.0068566	-0.0800997	0.487	0.408	1
Extl3	2.28981e-10	-0.0717787	0.846	0.669	3.83955e-06	0.00511976	-0.0800953	0.454	0.381	1
Il13ra1	0.622207	-0.139619	0.897	0.807	1	0.218717	-0.0800648	0.541	0.468	1
Top3b	0.845838	-0.100471	0.791	0.723	1	0.07677	-0.080045	0.383	0.332	1
Stambpl1	0.188634	-0.171858	0.855	0.724	1	0.188161	-0.0799301	0.447	0.39	1
Rab11b	1.05501e-05	-0.0259214	0.867	0.739	0.176904	0.978328	-0.0798289	0.589	0.53	1
Jak1	2.22234e-05	-0.123553	0.946	0.868	0.372642	0.190618	-0.0797802	0.788	0.715	1
H2afv	3.37726e-13	-0.00695041	0.852	0.688	5.66299e-09	0.00259494	-0.0797524	0.509	0.416	1
Pcif1	0.00040291	-0.117118	0.708	0.743	1	0.0710423	-0.0797187	0.421	0.399	1
Psen1	3.36601e-05	-0.0798079	0.823	0.673	0.564413	0.762553	-0.0797011	0.502	0.459	1
Ankle2	0.889458	-0.110917	0.762	0.727	1	0.134606	-0.0796696	0.429	0.405	1
Herc1	8.93577e-05	-0.155629	0.858	0.859	1	0.686016	-0.0796386	0.484	0.446	1
Slfn8	0.000307744	-0.133367	0.751	0.76	1	0.798054	-0.0796271	0.405	0.363	1
Dnajb6	0.000760819	-0.120901	0.919	0.869	1	0.189725	-0.0796163	0.767	0.703	1
Ccz1	2.14063e-15	-0.0497697	0.903	0.703	3.5894e-11	0.610773	-0.0795808	0.517	0.482	1
Aup1	0.00161682	-0.144471	0.898	0.843	1	0.46385	-0.0795079	0.722	0.653	1
Wac	0.579078	-0.111752	0.874	0.766	1	0.0895722	-0.0793699	0.595	0.509	1
Cebpzos	0.664889	-0.12192	0.926	0.809	1	0.622414	-0.0793452	0.671	0.604	1
Ipo11	0.00818256	-0.117175	0.753	0.704	1	0.837523	-0.0793313	0.321	0.289	1
Ppfia1	0.951723	-0.0500103	0.666	0.686	1	0.827492	-0.0793273	0.348	0.319	1
Ubtd1	2.41153e-11	-0.0944373	0.871	0.678	4.04366e-07	0.00293129	-0.0791973	0.462	0.382	1
Malsu1	4.18472e-08	-0.0357857	0.826	0.738	0.000701694	0.195462	-0.0791613	0.412	0.357	1
Erbin	0.824713	-0.089487	0.72	0.724	1	0.491992	-0.079142	0.435	0.407	1
Tsen34	0.700234	-0.140469	0.845	0.752	1	0.845821	-0.0791218	0.552	0.487	1
Mcfd2	0.0170351	-0.127198	0.929	0.854	1	0.128776	-0.0789105	0.735	0.672	1
Filip1l	3.98279e-14	-0.162566	0.943	0.779	6.67834e-10	0.00813051	-0.07884	0.48	0.407	1
Arhgdib	1.94864e-10	-0.153733	0.979	0.975	3.26747e-06	0.0150799	-0.0788236	0.884	0.867	1
Ano6	1.28188e-11	-0.0695742	0.764	0.606	2.14946e-07	0.821936	-0.078815	0.319	0.291	1
Slc39a8	0.0442149	-0.0735873	0.8	0.669	1	0.175223	-0.0787882	0.35	0.3	1
Creb1	0.0753444	-0.110085	0.876	0.806	1	0.271387	-0.0787095	0.503	0.448	1
Tug1	8.91996e-07	-0.0868288	0.897	0.727	0.014957	0.416787	-0.0787062	0.527	0.471	1
Atg5	0.00108754	-0.146314	0.855	0.85	1	0.812177	-0.0786167	0.588	0.529	1
Slc5a10	3.0779e-95	-0.0762258	0.641	0.755	5.16102e-91	0.00224477	-0.0785963	0.212	0.214	1
Zfp580	4.07251e-11	-0.0921692	0.593	0.693	6.82878e-07	0.129736	-0.0785795	0.299	0.285	1
Zfp260	0.0291786	-0.14172	0.866	0.747	1	0.714421	-0.0785708	0.417	0.39	1
Ccnd3	0.0542521	-0.125753	0.865	0.801	1	0.00354648	-0.0785547	0.468	0.391	1
Gns	1.96222e-06	-0.157299	0.934	0.919	0.0329026	0.255578	-0.0785285	0.839	0.767	1
Eif1b	0.00223836	-0.144781	0.949	0.9	1	0.384469	-0.0784855	0.73	0.678	1
Lefty1	0.00777241	-0.131625	0.789	0.653	1	0.80253	-0.0784729	0.362	0.321	1
Fam168a	0.0175894	-0.17125	0.81	0.769	1	0.279164	-0.0784363	0.47	0.407	1
Grk3	0.12397	-0.108245	0.788	0.739	1	0.808536	-0.0784251	0.379	0.341	1
9930017N22Rik	2.91571e-11	-0.0892285	0.902	0.868	4.88906e-07	0.224951	-0.0784228	0.345	0.324	1
Ncoa6	5.1773e-49	-0.0899759	0.693	0.813	8.6813e-45	0.954059	-0.0782603	0.316	0.284	1
Rin3	0.00029267	-0.10796	0.764	0.784	1	0.263353	-0.0781632	0.39	0.34	1
Riok3	0.215097	-0.137095	0.93	0.883	1	0.398958	-0.0781631	0.588	0.519	1
Stk38	0.0202573	-0.0782183	0.841	0.759	1	0.269766	-0.0781471	0.56	0.491	1
Bsdc1	0.195618	-0.0764806	0.828	0.751	1	0.000789802	-0.0780952	0.374	0.306	1
Araf	4.42888e-12	-0.0420404	0.751	0.602	7.42634e-08	2.19406e-06	-0.0780744	0.421	0.33	0.0367901
Actr1a	0.0032545	-0.0913084	0.817	0.712	1	0.527791	-0.07807	0.459	0.41	1
Pstk	4.53989e-05	-0.0757515	0.813	0.736	0.761249	0.905131	-0.0780639	0.391	0.353	1
Fbxw5	0.000964134	-0.0979165	0.64	0.68	1	0.230321	-0.0780422	0.327	0.28	1
Btbd9	0.217216	-0.113214	0.792	0.721	1	0.709281	-0.0780091	0.443	0.404	1
Hagh	0.714989	-0.0906354	0.828	0.762	1	0.0833283	-0.0779782	0.483	0.413	1
Mrgbp	3.93721e-22	-0.0714718	0.898	0.68	6.60191e-18	0.153241	-0.0779574	0.416	0.362	1
Wapl	0.893455	-0.122757	0.917	0.856	1	0.651077	-0.077954	0.654	0.597	1
Zeb2os	7.13223e-05	-0.154577	0.95	0.879	1	0.249996	-0.0778821	0.742	0.681	1
Psenen	0.0156428	-0.0853022	0.958	0.896	1	0.00780919	-0.0778623	0.85	0.795	1
Calr	0.0188559	-0.0396407	0.992	0.987	1	4.2878e-07	-0.0777879	0.95	0.961	0.00718979
Arl6ip4	0.242725	-0.0698592	0.853	0.829	1	0.0491804	-0.0777307	0.508	0.434	1
Cbx4	0.57379	-0.105151	0.741	0.676	1	0.108613	-0.0777141	0.375	0.326	1
Pigyl	0.0193434	-0.0915784	0.746	0.689	1	0.804153	-0.0776789	0.376	0.345	1
Nkap	0.447201	-0.113044	0.842	0.796	1	0.00426881	-0.0776783	0.49	0.401	1
Zmym4	0.0612301	-0.100919	0.776	0.705	1	0.565817	-0.0776491	0.385	0.355	1
Rnf10	0.0101234	-0.125074	0.703	0.751	1	0.295477	-0.077649	0.497	0.464	1
Kdelr1	0.101465	-0.0909884	0.937	0.881	1	0.0206256	-0.0776394	0.736	0.688	1
1110004F10Rik	0.000104436	-0.179481	0.902	0.877	1	0.836731	-0.0776213	0.666	0.593	1
Map7d1	0.00460317	-0.0956595	0.934	0.82	1	0.230114	-0.0775889	0.629	0.554	1
Elk3	0.176194	-0.0971677	0.871	0.762	1	0.922969	-0.0775778	0.605	0.55	1
Dbt	0.750506	-0.0582476	0.733	0.698	1	0.504409	-0.0775624	0.29	0.27	1
Abcd3	0.00120502	-0.0806363	0.788	0.701	1	0.602411	-0.0775357	0.431	0.389	1
Slain2	0.0703552	-0.103616	0.722	0.709	1	0.895812	-0.0775269	0.422	0.385	1
Irgm2	0.000257867	-0.134537	0.797	0.706	1	0.486395	-0.0775209	0.284	0.262	1
Tifab	0.434162	-0.115962	0.941	0.8	1	0.653401	-0.0774518	0.667	0.599	1
Aars	0.0109583	-0.105127	0.857	0.708	1	0.371517	-0.07745	0.539	0.473	1
Gsdmd	0.00363413	-0.15019	0.912	0.79	1	0.92577	-0.0773978	0.659	0.576	1
Dock7	1.11188e-08	-0.0778407	0.744	0.795	0.00018644	0.683887	-0.0773192	0.343	0.314	1
Slc15a4	0.00842595	-0.173915	0.941	0.897	1	0.640421	-0.0773117	0.673	0.604	1
Vamp4	0.268322	-0.101956	0.816	0.837	1	0.295582	-0.0772948	0.545	0.473	1
Twistnb	0.583841	-0.107116	0.758	0.686	1	0.377427	-0.0772412	0.495	0.435	1
Mast3	4.17463e-10	-0.0729592	0.747	0.58	7.00002e-06	0.0547032	-0.0771756	0.398	0.333	1
Fubp1	0.298111	-0.125665	0.946	0.921	1	0.322036	-0.077172	0.721	0.671	1
Golt1b	1.98569e-18	-0.0547426	0.853	0.646	3.3296e-14	0.0284639	-0.0771625	0.454	0.393	1
Gsg1	1.74548e-09	-0.106091	0.659	0.725	2.92681e-05	0.76361	-0.0770561	0.284	0.258	1
Gnb2	1.98402e-22	-0.152145	0.994	0.979	3.32681e-18	4.27047e-06	-0.0770256	0.965	0.942	0.0716072
Uvrag	0.762513	-0.127687	0.857	0.782	1	0.686505	-0.0769786	0.558	0.495	1
Lsm12	0.0437001	-0.0725365	0.885	0.767	1	0.240008	-0.0768967	0.611	0.522	1
Zfp830	0.479173	-0.11395	0.782	0.695	1	0.145716	-0.0768525	0.426	0.364	1
Vamp5	0.00216165	-0.120171	0.77	0.747	1	0.084842	-0.0767926	0.394	0.338	1
Zfp637	4.98718e-08	-0.0605722	0.861	0.693	0.00083625	0.000894096	-0.0767524	0.419	0.346	1
Gm28417	0.631535	-0.16186	0.849	0.712	1	0.0138851	-0.0766316	0.407	0.343	1
Ttc13	6.49551e-12	-0.0772341	0.802	0.641	1.08917e-07	0.0197624	-0.0765889	0.419	0.357	1
Spg20	0.242761	-0.0976149	0.776	0.708	1	0.175182	-0.0765816	0.459	0.404	1
Rnf145	0.000566521	-0.111509	0.878	0.746	1	0.673544	-0.0765359	0.415	0.372	1
Rprd1b	0.0135645	-0.0757643	0.758	0.663	1	0.000722327	-0.0765357	0.38	0.311	1
Cgrrf1	0.00031887	-0.125898	0.782	0.79	1	0.129725	-0.0765215	0.423	0.369	1
Pot1b	1.84589e-10	-0.139045	0.915	0.868	3.09518e-06	0.0188035	-0.0765197	0.36	0.348	1
Sbno1	9.28882e-08	-0.176833	0.824	0.877	0.00155755	0.291615	-0.0765032	0.565	0.528	1
Wls	0.00117344	-0.0302977	0.86	0.75	1	0.0516089	-0.076463	0.628	0.531	1
Coasy	0.391631	-0.0569458	0.68	0.658	1	0.540336	-0.0764493	0.426	0.39	1
Otub1	5.18595e-05	-0.145517	0.781	0.829	0.86958	0.626827	-0.0764491	0.554	0.494	1
Galnt4	8.55032e-12	-0.0600604	0.791	0.633	1.43372e-07	0.541051	-0.0764166	0.319	0.298	1
2310011J03Rik	3.1414e-05	-0.0594196	0.844	0.765	0.52675	0.00291248	-0.0763823	0.517	0.419	1
Gramd1a	0.00635532	-0.176133	0.854	0.782	1	0.097713	-0.0763143	0.572	0.495	1
Cnot4	0.00777173	-0.150716	0.905	0.883	1	0.355594	-0.0762869	0.637	0.55	1
Foxo3	0.000608851	-0.132158	0.55	0.611	1	0.386731	-0.0762832	0.323	0.301	1
Mrps34	0.618013	-0.0903985	0.774	0.746	1	0.823587	-0.0762771	0.472	0.422	1
Vma21	0.00819186	-0.0660581	0.852	0.775	1	0.547543	-0.0762386	0.522	0.464	1
Rrbp1	4.36269e-14	-0.11892	0.996	0.99	7.31536e-10	3.54452e-06	-0.0761116	0.987	0.98	0.0594345
Rnf115	9.61156e-15	-0.00781637	0.892	0.763	1.61167e-10	0.00516224	-0.0760969	0.532	0.447	1
Tor1aip2	3.99364e-07	-0.061519	0.773	0.665	0.00669654	0.624125	-0.0760071	0.382	0.343	1
Jagn1	0.0823306	-0.0751693	0.871	0.781	1	0.145964	-0.0759893	0.55	0.47	1
Ormdl2	0.0539862	-0.0327222	0.768	0.771	1	0.510546	-0.075951	0.509	0.45	1
Cspp1	0.398434	-0.142452	0.828	0.738	1	0.0118726	-0.0759386	0.504	0.43	1
Vps37a	8.26393e-05	-0.136336	0.789	0.818	1	0.655418	-0.0759023	0.509	0.454	1
Tmem131	7.77451e-08	-0.0522713	0.69	0.575	0.00130363	0.938731	-0.0758738	0.374	0.342	1
Slf2	0.0774004	-0.0924935	0.767	0.704	1	0.547197	-0.0758712	0.406	0.365	1
Rbbp9	0.00190862	-0.0939892	0.829	0.782	1	0.14204	-0.0758427	0.354	0.312	1
Puf60	0.518176	-0.0942486	0.911	0.86	1	0.876866	-0.0757911	0.687	0.61	1
Rasal2	1.96365e-62	-0.116034	0.594	0.797	3.29265e-58	0.691474	-0.0757442	0.302	0.275	1
Btbd1	0.000307814	-0.153872	0.852	0.871	1	0.399325	-0.075706	0.509	0.452	1
Map1s	0.221734	-0.174262	0.925	0.771	1	0.962474	-0.0757042	0.519	0.475	1
Cep350	0.0039438	-0.0604044	0.775	0.707	1	0.0532581	-0.0756895	0.476	0.41	1
Epc1	1.21173e-19	-0.0493654	0.823	0.587	2.03182e-15	7.70239e-05	-0.0756798	0.459	0.368	1
Foxj3	3.01037e-12	-0.0651142	0.711	0.804	5.04779e-08	0.0521194	-0.0756626	0.325	0.315	1
Fbxl20	1.5848e-09	-0.142562	0.742	0.775	2.65739e-05	0.177891	-0.0756358	0.386	0.363	1
Tmem245	1.58924e-18	-0.0289577	0.839	0.657	2.66484e-14	0.000559268	-0.0755632	0.442	0.363	1
Tpm3	1.48455e-18	-0.147363	0.998	0.982	2.48929e-14	6.91372e-05	-0.0754358	0.975	0.963	1
Smo	0.241665	-0.140526	0.908	0.819	1	0.0128861	-0.0754311	0.537	0.454	1
Ube4a	2.58595e-08	-0.0328967	0.831	0.72	0.000433612	0.000591816	-0.0754253	0.402	0.336	1
Tmem165	0.00308403	-0.0688541	0.929	0.87	1	0.0625081	-0.0754124	0.584	0.497	1
2010315B03Rik	4.87552e-06	-0.104985	0.792	0.767	0.0817527	0.233804	-0.0753244	0.341	0.296	1
Prorsd1	0.149984	-0.114374	0.77	0.709	1	0.599113	-0.0753017	0.467	0.419	1
Plcg1	1.2174e-06	-0.0951352	0.751	0.582	0.0204133	0.133029	-0.0752396	0.27	0.256	1
Ppp2ca	0.00814332	-0.082231	0.973	0.917	1	0.0365931	-0.0752341	0.855	0.793	1
Fnbp1	0.0691523	-0.148603	0.836	0.801	1	0.0722899	-0.0752143	0.541	0.467	1
9930111J21Rik2	1.9867e-08	-0.192639	0.947	0.909	0.00033313	0.32981	-0.0751636	0.758	0.692	1
Ubqln1	0.00214057	-0.0709475	0.83	0.741	1	0.0013805	-0.0749755	0.485	0.398	1
Ndst2	0.00078398	-0.0727149	0.664	0.588	1	0.667731	-0.0749568	0.294	0.262	1
Slc39a12	1.57654e-37	-0.0663899	0.772	0.453	2.64355e-33	0.00882662	-0.0749419	0.216	0.169	1
Map3k3	0.00175195	-0.0903732	0.869	0.765	1	0.0078968	-0.0748032	0.394	0.338	1
Tmem199	0.00100505	-0.0660903	0.76	0.679	1	0.646831	-0.074785	0.454	0.41	1
Sdccag8	0.245298	-0.136537	0.744	0.698	1	0.494164	-0.0747014	0.396	0.354	1
Gm37376	0.00324271	-0.123264	0.772	0.636	1	0.536147	-0.0746521	0.367	0.335	1
Canx	7.78591e-05	-0.0980036	0.99	0.956	1	0.00384124	-0.0746496	0.917	0.895	1
Ext2	0.209751	-0.111591	0.772	0.767	1	0.228325	-0.0746171	0.456	0.4	1
C87436	0.0024978	-0.126999	0.814	0.792	1	0.122296	-0.0746161	0.408	0.354	1
Zfp422	6.80117e-06	-0.11723	0.807	0.792	0.114042	0.541478	-0.0745759	0.43	0.386	1
Prim2	1.64461e-07	-0.0598889	0.816	0.619	0.00275769	0.15268	-0.0745754	0.283	0.241	1
Fam98c	0.00886673	-0.068748	0.651	0.589	1	0.849998	-0.0745479	0.348	0.31	1
Dync1i2	9.52151e-07	-0.188682	0.914	0.845	0.0159657	0.817636	-0.0745436	0.733	0.635	1
Topors	0.0206252	-0.0952876	0.873	0.782	1	0.440571	-0.0745317	0.48	0.455	1
5730507A11Rik	2.42601e-26	-0.0537803	0.961	0.886	4.06793e-22	0.468457	-0.0745252	0.325	0.282	1
Tmem106c	0.278881	-0.110519	0.722	0.724	1	0.0905901	-0.0745004	0.414	0.397	1
Gm4258	3.10193e-29	-0.0607603	0.914	0.761	5.20132e-25	0.775981	-0.0744984	0.384	0.346	1
2810006K23Rik	0.000110969	-0.105766	0.817	0.676	1	0.00773484	-0.074419	0.404	0.339	1
Champ1	9.97754e-10	-0.0528545	0.706	0.575	1.67303e-05	0.869048	-0.074401	0.309	0.276	1
Dleu2	8.36937e-16	-0.162269	0.985	0.944	1.40338e-11	0.00106814	-0.0744	0.869	0.834	1
Dync1h1	0.648241	-0.0820442	0.799	0.78	1	0.00748992	-0.0743398	0.483	0.405	1
Msl2	0.00264491	-0.152496	0.891	0.741	1	0.0208924	-0.0742385	0.474	0.406	1
Rnf214	0.0115053	-0.0851594	0.713	0.735	1	0.409783	-0.074229	0.39	0.366	1
Psmc3	0.726764	-0.083176	0.929	0.854	1	0.435331	-0.0741961	0.721	0.628	1
Mlycd	0.073566	-0.118354	0.728	0.706	1	0.117391	-0.0741467	0.39	0.371	1
Bicd2	0.000242112	-0.0976229	0.907	0.729	1	0.0217079	-0.0741185	0.578	0.488	1
Anapc5	0.337275	-0.0692538	0.815	0.796	1	0.572385	-0.0740574	0.517	0.482	1
Lgals8	1.488e-07	-0.0609746	0.814	0.617	0.00249508	0.0196812	-0.0740095	0.518	0.43	1
Lrch1	0.479466	-0.138357	0.798	0.699	1	0.348562	-0.0740047	0.399	0.352	1
Tppp	0.00366276	-0.1134	0.905	0.791	1	0.0637768	-0.0738607	0.32	0.305	1
Rnf215	0.0655364	-0.0962389	0.859	0.738	1	0.178598	-0.0736881	0.562	0.474	1
Rreb1	1.32095e-10	-0.116737	0.879	0.68	2.21498e-06	0.00385109	-0.0736646	0.482	0.4	1
Zfp608	9.55194e-09	-0.0799818	0.837	0.695	0.000160167	0.334757	-0.0736366	0.406	0.36	1
Tmem243	0.0104933	-0.129756	0.871	0.795	1	0.590545	-0.0736023	0.664	0.606	1
Eif4g2	0.0148006	-0.118697	0.911	0.851	1	0.725825	-0.0735942	0.768	0.688	1
Orai3	0.0100365	-0.0503127	0.877	0.793	1	0.0612596	-0.0735627	0.569	0.486	1
Cdc5l	0.642977	-0.108873	0.836	0.802	1	0.921437	-0.0735324	0.574	0.525	1
Atad1	0.283076	-0.126039	0.849	0.81	1	0.670113	-0.0734478	0.515	0.472	1
Rnf180	9.6343e-20	-0.21979	0.86	0.877	1.61548e-15	0.191008	-0.0733873	0.468	0.412	1
Tmf1	0.226603	-0.120982	0.863	0.78	1	0.221031	-0.0733735	0.64	0.563	1
Zfp658	1.13028e-05	-0.144943	0.889	0.726	0.189526	0.00111675	-0.0733638	0.437	0.357	1
Mycl	4.1704e-07	-0.0670232	0.937	0.822	0.00699292	0.534368	-0.0733545	0.292	0.268	1
Lmo4	0.0208611	-0.113212	0.771	0.667	1	0.10999	-0.0733377	0.464	0.402	1
Hs6st1	1.05761e-19	-0.127449	0.909	0.681	1.77339e-15	0.00623972	-0.0733185	0.45	0.381	1
Zfp87	1.9797e-44	-0.110386	0.639	0.775	3.31957e-40	4.37336e-07	-0.0732197	0.28	0.293	0.00733326
Ormdl3	0.148583	-0.0767962	0.728	0.674	1	0.0940348	-0.0732106	0.424	0.367	1
Tfcp2	2.80922e-13	-0.0942741	0.805	0.773	4.71049e-09	0.57691	-0.0731951	0.311	0.279	1
Evl	0.076227	-0.111228	0.974	0.875	1	0.627042	-0.0731494	0.76	0.684	1
Sccpdh	3.37555e-36	-0.104222	0.637	0.776	5.66012e-32	0.0747244	-0.0731225	0.305	0.292	1
Zfp646	5.75631e-09	-0.0455928	0.773	0.644	9.65218e-05	0.000148532	-0.0731171	0.388	0.315	1
Zfp24	7.27696e-07	-0.0828676	0.853	0.71	0.012202	0.00149066	-0.0730822	0.498	0.407	1
Tmem222	0.115287	-0.0950633	0.851	0.753	1	0.54347	-0.0730623	0.575	0.503	1
Zmym5	0.161594	-0.132003	0.801	0.758	1	0.227211	-0.0730422	0.477	0.414	1
Gm44694	1.1199e-07	-0.0675552	0.816	0.782	0.00187785	0.021848	-0.0730186	0.265	0.264	1
Auh	5.2377e-10	-0.0224224	0.762	0.66	8.78257e-06	0.000169532	-0.0730129	0.391	0.313	1
Zfp532	0.0108843	-0.0843422	0.805	0.685	1	0.00303478	-0.0730063	0.38	0.316	1
Il17ra	0.906423	-0.19031	0.895	0.719	1	0.461892	-0.0729546	0.536	0.47	1
Camk2g	0.128909	-0.111925	0.687	0.671	1	2.71459e-07	-0.072917	0.39	0.301	0.00455182
Yme1l1	0.0164377	-0.0759653	0.85	0.739	1	0.0305795	-0.0728639	0.578	0.491	1
Mecp2	6.79276e-13	-0.0826882	0.842	0.659	1.13901e-08	0.0129029	-0.0727234	0.461	0.395	1
Senp7	0.000122895	-0.15094	0.83	0.808	1	0.797461	-0.0727058	0.435	0.399	1
Bag5	0.722374	-0.0933756	0.744	0.718	1	0.721327	-0.0726995	0.425	0.389	1
Zranb1	0.0437804	-0.116159	0.797	0.777	1	0.318211	-0.0726654	0.399	0.349	1
Tmco1	0.490318	-0.0671016	0.968	0.867	1	0.353384	-0.0725695	0.827	0.759	1
Zfp846	0.00416388	-0.0518058	0.871	0.757	1	0.0741132	-0.0725215	0.298	0.287	1
Ttc5	0.0682882	-0.109746	0.846	0.739	1	0.00235875	-0.0724227	0.538	0.436	1
Trpc4ap	6.97798e-05	-0.0574739	0.864	0.764	1	0.525248	-0.0723276	0.539	0.481	1
Sfswap	0.325253	-0.103613	0.822	0.786	1	0.0187651	-0.0723137	0.417	0.352	1
Fbxo28	0.012272	-0.048892	0.747	0.702	1	0.0746437	-0.0723022	0.303	0.289	1
Samd8	0.120681	-0.0877476	0.746	0.693	1	0.000901927	-0.0722818	0.384	0.316	1
Mob2	0.00329011	-0.123046	0.727	0.721	1	0.832088	-0.0722739	0.412	0.377	1
Eva1a	0.0296498	-0.134837	0.895	0.806	1	0.894273	-0.0722407	0.377	0.347	1
Etv5	1.24528e-05	-0.126562	0.781	0.62	0.208808	0.898024	-0.072237	0.399	0.366	1
Pigc	2.40475e-27	-0.129224	0.706	0.817	4.03229e-23	0.0876614	-0.0720377	0.339	0.323	1
Tmem248	4.94097e-11	-0.0178047	0.657	0.563	8.28502e-07	0.0160762	-0.0720226	0.362	0.306	1
Efr3a	7.95381e-11	-0.125708	0.719	0.838	1.33369e-06	0.602383	-0.0720199	0.459	0.408	1
Pkn1	0.882313	-0.116816	0.954	0.826	1	0.461601	-0.0719772	0.719	0.647	1
Gm45221	2.68139e-10	-0.0452942	0.845	0.782	4.49616e-06	0.000311195	-0.0719343	0.286	0.226	1
Ikzf2	3.47626e-07	-0.112546	0.837	0.802	0.005829	0.55408	-0.0719269	0.343	0.321	1
Phf3	0.359709	-0.101407	0.937	0.889	1	0.288843	-0.071918	0.601	0.535	1
Dpf2	0.856222	-0.128573	0.86	0.786	1	0.369226	-0.0719118	0.52	0.455	1
Trim65	4.38599e-05	-0.10347	0.819	0.782	0.735442	0.0928784	-0.0718882	0.382	0.362	1
Rbbp4	0.396883	-0.101187	0.953	0.87	1	0.808407	-0.0718588	0.73	0.665	1
Itm2c	0.28867	-0.0310023	0.996	0.989	1	3.77877e-06	-0.0718501	0.975	0.971	0.0633625
Aak1	0.00096028	-0.0736775	0.698	0.691	1	0.00617324	-0.0717977	0.306	0.305	1
Psmc5	0.000422189	-0.0533033	0.923	0.813	1	0.709494	-0.0717422	0.65	0.594	1
Sys1	0.15021	-0.121961	0.821	0.823	1	0.947172	-0.0717089	0.596	0.536	1
Pdik1l	0.00188774	-0.09524	0.701	0.714	1	0.14205	-0.0716987	0.335	0.291	1
Bfar	8.14063e-05	-0.169255	0.847	0.853	1	0.974185	-0.0716164	0.53	0.481	1
Pkd1	0.197349	-0.0983268	0.733	0.66	1	0.626089	-0.0715984	0.351	0.324	1
Tmem260	0.493765	-0.0778766	0.777	0.718	1	5.45727e-08	-0.0715952	0.366	0.279	0.000915074
Zfp113	0.436686	-0.0830612	0.897	0.792	1	0.425569	-0.0715888	0.336	0.301	1
Ninj1	0.0148539	-0.154101	0.921	0.824	1	0.231616	-0.0715833	0.641	0.589	1
Parp14	0.00104856	-0.0573199	0.735	0.783	1	0.957713	-0.0715508	0.399	0.362	1
Commd6	0.00109666	-0.0731057	0.821	0.738	1	0.0280092	-0.0714817	0.518	0.436	1
Prag1	0.000320724	-0.141375	0.708	0.715	1	0.840938	-0.071439	0.394	0.359	1
Akna	0.00042898	-0.145941	0.746	0.579	1	0.287411	-0.0713662	0.412	0.357	1
Mettl9	0.0156733	-0.104683	0.765	0.808	1	0.951901	-0.0713227	0.513	0.466	1
Gpsm3	0.8129	-0.0928935	0.938	0.855	1	0.419783	-0.0712885	0.742	0.677	1
Tmem101	2.05953e-20	-0.0268111	0.823	0.647	3.45343e-16	0.0571004	-0.0712725	0.43	0.368	1
Azi2	9.4866e-06	-0.114153	0.669	0.732	0.159071	0.932529	-0.0712719	0.399	0.358	1
H13	6.17909e-05	-0.0405822	0.904	0.792	1	0.145211	-0.0712584	0.611	0.585	1
Smim10l1	0.0235519	-0.128225	0.807	0.82	1	0.328538	-0.0712426	0.562	0.495	1
Gm32849	0.223281	-0.12771	0.823	0.719	1	0.206575	-0.0712048	0.355	0.337	1
Lmbrd1	0.102096	-0.124925	0.826	0.817	1	0.962405	-0.0711539	0.584	0.519	1
Rsrc1	0.000975165	-0.0591392	0.788	0.719	1	0.0181571	-0.0710719	0.486	0.409	1
Apex1	0.000184686	-0.0949054	0.871	0.741	1	0.0756794	-0.0710624	0.514	0.439	1
Rps4l	7.43569e-05	-0.16868	0.777	0.801	1	0.0470801	-0.070972	0.464	0.39	1
Ptafr	8.64256e-16	-0.268018	0.948	0.883	1.44918e-11	0.00734368	-0.0709521	0.715	0.69	1
Mff	0.691534	-0.0984828	0.876	0.825	1	0.138433	-0.0708938	0.606	0.509	1
Dctn6	0.0927934	-0.052327	0.661	0.634	1	0.224587	-0.070893	0.389	0.338	1
Smarcad1	2.23461e-06	-0.0517972	0.833	0.728	0.0374699	0.224233	-0.0708164	0.449	0.394	1
Mtif3	0.0295127	-0.099818	0.863	0.783	1	0.00182014	-0.0707637	0.448	0.373	1
Zfp266	1.44046e-10	-0.0839108	0.838	0.639	2.41536e-06	0.00105079	-0.0707284	0.408	0.341	1
Tmem203	0.506337	-0.0688732	0.689	0.691	1	0.00290018	-0.0707	0.348	0.283	1
Mxi1	0.709721	-0.108341	0.756	0.706	1	0.0116474	-0.0706397	0.523	0.438	1
Traf5	1.98498e-17	-0.0582998	0.954	0.769	3.32842e-13	0.0113959	-0.0706333	0.483	0.412	1
Fto	4.52718e-08	-0.104883	0.771	0.787	0.000759118	0.00140204	-0.0706278	0.4	0.332	1
Paip2	0.230799	-0.0734616	0.916	0.85	1	0.819738	-0.0706102	0.717	0.637	1
Creb3l2	0.121191	-0.059114	0.576	0.511	1	0.942868	-0.070579	0.355	0.309	1
Cdipt	0.000619951	-0.0887862	0.789	0.668	1	0.0691363	-0.0705712	0.475	0.406	1
Tvp23b	3.47403e-08	-0.0491983	0.907	0.744	0.000582526	0.162927	-0.0705208	0.574	0.496	1
Bach2	4.22015e-06	-0.0829361	0.726	0.597	0.0707635	0.35566	-0.0705171	0.3	0.282	1
Txndc12	0.014565	-0.144964	0.861	0.841	1	0.276894	-0.0704223	0.558	0.486	1
Ppm1d	2.33285e-17	-0.105186	0.692	0.762	3.91172e-13	0.406681	-0.0704094	0.336	0.313	1
Lrwd1	4.63118e-12	-0.0702877	0.85	0.67	7.76556e-08	0.877059	-0.0703818	0.385	0.35	1
Pi4k2a	0.000219218	-0.0926622	0.865	0.712	1	0.303017	-0.0703332	0.569	0.5	1
Mmgt2	0.00135709	-0.0496485	0.748	0.705	1	0.567087	-0.07033	0.428	0.386	1
Cdh23	0.0146608	-0.119319	0.762	0.62	1	0.000284008	-0.0703017	0.277	0.214	1
E230029C05Rik	0.000614578	-0.147408	0.966	0.949	1	0.349753	-0.0701815	0.809	0.741	1
Fam118b	1.36452e-19	-0.0941714	0.789	0.868	2.28803e-15	0.947119	-0.0700849	0.366	0.334	1
Tbccd1	8.80416e-12	-0.0990128	0.794	0.825	1.47628e-07	0.333225	-0.0700588	0.364	0.334	1
Pds5a	0.0284197	-0.133216	0.821	0.791	1	0.0266156	-0.0700571	0.448	0.386	1
2610528A11Rik	4.33797e-09	-0.0989658	0.644	0.728	7.27391e-05	0.864376	-0.0700163	0.302	0.267	1
Spry1	9.37981e-05	-0.0450328	0.787	0.637	1	0.643974	-0.0700078	0.329	0.296	1
Rbm22	0.000596178	-0.119643	0.881	0.748	1	0.0327494	-0.0699571	0.521	0.437	1
Slc43a2	0.00415184	-0.148801	0.834	0.697	1	0.597783	-0.0698971	0.432	0.386	1
Etfdh	2.81688e-15	-0.0900463	0.792	0.811	4.72335e-11	0.437907	-0.0698957	0.366	0.32	1
Lamtor2	0.00014815	-0.0134363	0.892	0.835	1	0.0872182	-0.0698747	0.661	0.557	1
Gbp5	0.0107486	-0.0742819	0.751	0.666	1	0.667759	-0.0698125	0.256	0.223	1
Gm13479	1.92164e-09	-0.0742568	0.871	0.803	3.2222e-05	0.126595	-0.0698116	0.328	0.281	1
Casc4	2.85226e-18	-0.0530686	0.494	0.647	4.78266e-14	0.172573	-0.0698096	0.254	0.237	1
Igtp	1.19748e-11	-0.0727287	0.795	0.629	2.00793e-07	0.00135184	-0.0697939	0.433	0.355	1
B4galt6	0.0453013	-0.11637	0.89	0.761	1	0.646939	-0.0697665	0.394	0.366	1
Bicral	2.6052e-17	-0.0411467	0.59	0.459	4.36839e-13	4.72045e-08	-0.0697363	0.329	0.243	0.000791526
Rcor1	0.042363	-0.0925803	0.752	0.767	1	0.753424	-0.069736	0.397	0.373	1
Zeb1	2.88027e-17	-0.0741299	0.815	0.628	4.82964e-13	0.175772	-0.0697309	0.396	0.348	1
Copa	0.208005	-0.100516	0.849	0.753	1	0.522152	-0.0696673	0.607	0.543	1
1110059G10Rik	0.00346661	-0.0614085	0.752	0.68	1	0.168945	-0.0696451	0.459	0.398	1
Tmem87b	6.83251e-19	-0.171295	0.671	0.795	1.14568e-14	0.109335	-0.0696439	0.422	0.361	1
Rnf38	0.0145174	-0.0752952	0.767	0.689	1	0.351011	-0.0695894	0.337	0.296	1
Adipor2	0.0130781	-0.128618	0.767	0.789	1	0.758331	-0.0695689	0.491	0.447	1
Tgfbi	0.00057219	-0.12706	0.762	0.746	1	0.349219	-0.0695512	0.356	0.325	1
Cnot6l	0.000247575	-0.137217	0.76	0.811	1	0.796085	-0.0695138	0.549	0.496	1
Pnkp	0.196918	-0.10103	0.697	0.705	1	0.782129	-0.0694835	0.399	0.353	1
Rab10	0.823378	-0.112554	0.84	0.792	1	0.565803	-0.0694691	0.62	0.538	1
Ireb2	1.03781e-25	-0.0167878	0.87	0.709	1.74021e-21	0.0158414	-0.0694671	0.412	0.351	1
Pnkd	1.46729e-08	-0.00575712	0.749	0.642	0.000246035	0.00667329	-0.0693937	0.462	0.379	1
Mob4	0.902745	-0.104682	0.899	0.791	1	0.927683	-0.0693934	0.634	0.555	1
Akirin1	0.65758	-0.102267	0.916	0.78	1	0.872669	-0.0693861	0.684	0.614	1
Rffl	1.40236e-15	-0.09832	0.746	0.547	2.35148e-11	0.031095	-0.0693732	0.36	0.309	1
Sdhd	0.00168204	-0.0499616	0.873	0.816	1	0.5412	-0.0693711	0.56	0.495	1
Cd79b	2.00612e-16	-0.0960792	0.945	0.811	3.36386e-12	0.00157482	-0.0693266	0.448	0.375	1
Notch1	3.15671e-13	-0.12552	0.744	0.777	5.29317e-09	0.128515	-0.0692678	0.324	0.302	1
Gm33699	6.7219e-17	-0.139907	0.79	0.539	1.12713e-12	0.498255	-0.0692599	0.356	0.315	1
Nat9	0.0421081	-0.105824	0.617	0.65	1	0.418125	-0.0692521	0.376	0.35	1
St7l	7.94712e-09	-0.103422	0.756	0.801	0.000133257	0.343668	-0.0691649	0.396	0.353	1
Zfp862-ps	0.000544723	-0.100125	0.773	0.656	1	0.132397	-0.0691403	0.435	0.376	1
Rpain	1.57845e-06	-0.0299621	0.804	0.714	0.0264674	0.181392	-0.069052	0.373	0.324	1
Rassf5	0.127817	-0.174468	0.867	0.797	1	0.0213069	-0.0690309	0.545	0.461	1
Nhsl2	1.33418e-23	-0.0926044	0.922	0.647	2.23715e-19	0.000449123	-0.0688922	0.283	0.227	1
Pias1	0.0701719	-0.117189	0.909	0.808	1	0.152427	-0.0688865	0.517	0.451	1
Dpp8	0.65711	-0.122952	0.838	0.778	1	0.520931	-0.0688154	0.445	0.398	1
Scrn3	1.36038e-59	-0.110622	0.481	0.717	2.28109e-55	0.00127731	-0.0687768	0.247	0.245	1
Nfatc2	1.07317e-42	-0.0753561	0.956	0.68	1.7995e-38	2.34102e-05	-0.0687357	0.431	0.347	0.392543
As3mt	0.00254061	-0.0151462	0.773	0.748	1	0.68716	-0.0687256	0.465	0.43	1
Nkiras1	1.05697e-20	-0.0621014	0.635	0.727	1.77233e-16	2.45808e-06	-0.068725	0.261	0.277	0.0412172
Pacsin2	0.522859	-0.121264	0.909	0.82	1	0.514667	-0.0687019	0.67	0.598	1
Zfp120	1.10026e-06	-0.101841	0.922	0.782	0.0184491	0.0947208	-0.0686797	0.509	0.445	1
Zwint	7.98766e-09	-0.0209164	0.746	0.66	0.000133937	0.0890395	-0.06864	0.423	0.367	1
Glt8d1	0.00450281	-0.0697509	0.841	0.787	1	4.25737e-05	-0.06852	0.438	0.352	0.713876
Rin2	0.000117135	-0.136082	0.911	0.833	1	0.357251	-0.0684927	0.744	0.678	1
Pofut1	8.51149e-43	-0.0114882	0.882	0.617	1.42721e-38	8.65626e-06	-0.0684843	0.455	0.361	0.145148
Tmed4	0.51969	-0.102562	0.871	0.792	1	0.0255333	-0.068481	0.62	0.513	1
1600012H06Rik	1.60339e-08	-0.0786976	0.833	0.684	0.000268856	0.150723	-0.0684618	0.42	0.37	1
Clec4a3	0.946167	-0.188799	0.978	0.88	1	0.46976	-0.0684278	0.606	0.557	1
Zfp445	2.57364e-07	-0.081841	0.836	0.678	0.00431549	0.431961	-0.0684213	0.48	0.424	1
Eci2	1.20501e-15	-0.0307998	0.882	0.703	2.02056e-11	7.72008e-06	-0.0683989	0.455	0.363	0.12945
Setd5	0.7654	-0.13238	0.89	0.807	1	0.183496	-0.0683413	0.58	0.508	1
Pigk	0.0137584	-0.0761352	0.882	0.801	1	0.194575	-0.0683333	0.589	0.506	1
Smim20	0.000169353	-0.0395184	0.71	0.641	1	0.00111251	-0.0682948	0.451	0.371	1
Smad3	7.06493e-11	-0.0521491	0.776	0.596	1.18465e-06	0.323365	-0.0682944	0.357	0.315	1
Dennd1a	0.00249244	-0.0876926	0.757	0.73	1	0.73834	-0.0682393	0.364	0.33	1
6030458C11Rik	9.19669e-09	-0.0739542	0.874	0.879	0.00015421	0.405469	-0.0682027	0.348	0.319	1
Ppwd1	0.0447223	-0.0567956	0.716	0.657	1	0.523628	-0.0681538	0.366	0.328	1
BC004004	1.57009e-05	-0.0346218	0.853	0.727	0.263273	0.2678	-0.0681534	0.55	0.479	1
Eloa	0.0157716	-0.115041	0.909	0.806	1	0.0355139	-0.068131	0.514	0.438	1
Ppip5k2	0.812648	-0.0573898	0.692	0.689	1	0.277772	-0.0681139	0.312	0.294	1
Mia3	0.701176	-0.121341	0.839	0.804	1	0.856355	-0.0680283	0.564	0.517	1
Rbm18	1.95846e-07	-0.0727458	0.833	0.698	0.00328394	0.215048	-0.0680037	0.462	0.407	1
Gm4356	9.21162e-28	-0.061613	0.873	0.81	1.54461e-23	0.105319	-0.0679811	0.306	0.284	1
Hnrnph3	2.49299e-26	-0.00916455	0.824	0.616	4.18025e-22	1.1066e-06	-0.067979	0.434	0.344	0.0185554
Cdc42ep3	0.000372079	-0.017876	0.654	0.602	1	0.58839	-0.0678653	0.357	0.316	1
Tbcc	0.107476	-0.0879375	0.747	0.687	1	0.222543	-0.0677212	0.385	0.358	1
Tspan9	0.18174	-0.0540529	0.493	0.521	1	0.00118104	-0.0676781	0.213	0.217	1
Ssbp3	0.859844	-0.108722	0.9	0.756	1	0.308312	-0.0676748	0.362	0.317	1
Atrx	0.00209358	-0.156327	0.925	0.888	1	0.796391	-0.0676688	0.751	0.683	1
Cpne3	0.514659	-0.103284	0.813	0.777	1	0.180377	-0.067643	0.501	0.431	1
Terf2ip	0.0726851	-0.0724317	0.738	0.743	1	4.25298e-06	-0.0675705	0.433	0.338	0.071314
Vamp8	0.0108236	-0.0929873	0.973	0.948	1	0.452439	-0.0675275	0.874	0.804	1
Plscr3	8.08022e-07	-0.102748	0.858	0.688	0.0135489	2.55438e-05	-0.067511	0.48	0.38	0.428319
Ptov1	1.293e-05	-0.0412728	0.924	0.79	0.21681	0.192892	-0.0674963	0.649	0.552	1
Ccpg1	0.148201	-0.0490699	0.727	0.698	1	0.000646932	-0.0674817	0.396	0.322	1
Dpy19l4	0.141462	-0.0912369	0.69	0.624	1	0.085697	-0.0674542	0.488	0.423	1
Fam168b	0.315761	-0.0378981	0.645	0.663	1	0.855919	-0.0674042	0.405	0.368	1
Lats2	0.00200243	-0.0900861	0.764	0.692	1	0.171349	-0.0673615	0.303	0.262	1
Rab22a	0.362321	-0.103909	0.735	0.733	1	0.201913	-0.0673428	0.42	0.39	1
Kcnd1	2.03253e-17	-0.0836505	0.857	0.638	3.40815e-13	8.10683e-05	-0.0673289	0.326	0.256	1
Lmf1	3.6154e-09	-0.146841	0.629	0.732	6.0623e-05	0.258079	-0.067318	0.417	0.362	1
Duoxa1	1.04962e-11	-0.0722522	0.82	0.655	1.76e-07	0.000634484	-0.0672946	0.206	0.207	1
Cnot3	0.692712	-0.174821	0.743	0.649	1	0.438147	-0.0672567	0.411	0.379	1
Ppil2	0.441618	-0.10888	0.869	0.797	1	0.177216	-0.0672395	0.613	0.53	1
Wdr37	4.9508e-11	-0.165909	0.796	0.818	8.3015e-07	0.203518	-0.0672349	0.4	0.351	1
Tmem30a	0.0152706	-0.145479	0.943	0.886	1	0.739251	-0.0671798	0.751	0.682	1
Crebzf	0.699927	-0.101347	0.889	0.82	1	0.281903	-0.06715	0.506	0.449	1
Brwd1	0.0948743	-0.0792887	0.682	0.696	1	0.143915	-0.0671353	0.363	0.319	1
Tmem86a	2.04659e-05	-0.098918	0.99	0.96	0.343173	0.000704717	-0.0671062	0.911	0.894	1
Ghitm	0.56488	-0.0696608	0.839	0.816	1	0.639088	-0.0671026	0.632	0.558	1
Exoc5	0.0435184	-0.113548	0.778	0.677	1	0.590034	-0.0670932	0.455	0.409	1
Ccny	0.00278692	-0.0912174	0.717	0.763	1	0.0768408	-0.0670922	0.437	0.376	1
Mrpl36	0.063828	-0.0463061	0.727	0.724	1	6.54295e-05	-0.0670233	0.485	0.386	1
Sbds	0.000995065	-0.0454064	0.906	0.808	1	0.457116	-0.0670186	0.627	0.545	1
Kin	5.79359e-05	-0.0573331	0.814	0.719	0.971469	9.82272e-07	-0.0670065	0.417	0.323	0.0164707
Rab27a	8.90097e-11	-0.0659617	0.418	0.505	1.49251e-06	0.125776	-0.0670058	0.24	0.226	1
Pum2	0.00637358	-0.173889	0.858	0.821	1	0.318767	-0.0669491	0.589	0.517	1
Mpc2	0.0338489	-0.0473268	0.874	0.821	1	0.291519	-0.0669413	0.647	0.557	1
Ash1l	0.0182858	-0.154216	0.923	0.874	1	0.521267	-0.06693	0.698	0.618	1
Zdhhc6	0.81251	-0.066065	0.802	0.809	1	0.497358	-0.0669127	0.452	0.404	1
Washc3	0.556117	-0.0338797	0.674	0.693	1	0.537184	-0.0669099	0.393	0.352	1
Nap1l4	0.000239548	-0.0640062	0.9	0.76	1	0.498611	-0.0668697	0.622	0.544	1
Kmt2b	8.60118e-07	-0.137331	0.712	0.748	0.0144225	0.547468	-0.0667776	0.408	0.377	1
Ppt2	8.00623e-05	-0.183234	0.811	0.826	1	0.589717	-0.0667521	0.572	0.503	1
Dennd6a	0.00282957	-0.136719	0.772	0.768	1	0.955881	-0.0667138	0.435	0.394	1
Ift46	0.00100389	-0.0490253	0.683	0.607	1	0.640134	-0.0666911	0.286	0.259	1
Stard3nl	0.536588	-0.0984734	0.902	0.854	1	0.877259	-0.0666885	0.688	0.609	1
Dipk1a	0.644673	-0.0541853	0.834	0.797	1	0.0581346	-0.066682	0.374	0.322	1
Pex11b	1.50753e-06	-0.0610525	0.836	0.721	0.0252783	0.00274587	-0.0666774	0.454	0.376	1
Sec22a	0.00298346	-0.0744663	0.794	0.798	1	0.47483	-0.0666659	0.348	0.311	1
Ice1	1.89238e-10	-0.0349855	0.756	0.639	3.17314e-06	0.0427252	-0.0666588	0.399	0.342	1
Ltb	0.121049	-0.0846139	0.863	0.658	1	0.469954	-0.0666496	0.258	0.219	1
Smap2	3.29668e-28	-0.180349	0.992	0.985	5.52787e-24	2.82843e-06	-0.06664	0.961	0.957	0.0474271
Alg5	1.40693e-05	-0.0192495	0.892	0.781	0.235915	0.489891	-0.0666207	0.663	0.578	1
Clcc1	0.00672957	-0.0841041	0.812	0.723	1	0.789573	-0.0666166	0.482	0.434	1
Ing1	9.87108e-05	-0.188216	0.844	0.812	1	0.264619	-0.0665537	0.511	0.439	1
Ramac	0.0859024	-0.0735444	0.86	0.812	1	0.561491	-0.0664811	0.57	0.509	1
Mindy3	5.4795e-16	-0.0347373	0.78	0.641	9.18802e-12	0.144711	-0.066433	0.376	0.325	1
Phrf1	0.0357978	-0.0563667	0.781	0.724	1	0.02903	-0.066425	0.392	0.338	1
Dop1a	0.000574133	-0.0868962	0.901	0.853	1	0.0266858	-0.066303	0.371	0.316	1
Ccdc93	0.00806253	-0.120263	0.817	0.675	1	0.136624	-0.066285	0.486	0.42	1
Tmem259	0.203976	-0.0941076	0.863	0.799	1	0.125986	-0.0661365	0.53	0.461	1
Fra10ac1	0.00458616	-0.0815746	0.805	0.726	1	0.0291968	-0.0660898	0.417	0.355	1
Mapk8ip3	0.035803	-0.0691091	0.807	0.791	1	0.0516649	-0.0660829	0.376	0.324	1
Cerk	0.0621897	-0.133266	0.914	0.843	1	0.632404	-0.0660597	0.688	0.627	1
Zswim8	0.75855	-0.0859635	0.796	0.753	1	0.545566	-0.0660285	0.412	0.367	1
Rlf	0.00660346	-0.0493308	0.802	0.746	1	0.0159495	-0.0659705	0.463	0.394	1
Zfp131	1.13657e-06	-0.11074	0.662	0.741	0.019058	0.252827	-0.0659584	0.366	0.318	1
Emc6	0.173665	-0.102318	0.898	0.861	1	0.0199328	-0.0659573	0.572	0.484	1
Gpatch8	0.0455181	-0.119942	0.911	0.779	1	0.854352	-0.0659384	0.6	0.541	1
Neurl1a	4.93637e-13	-0.0850336	0.911	0.751	8.27731e-09	0.00396549	-0.0659257	0.436	0.368	1
Grk2	0.553818	-0.102479	0.95	0.782	1	0.967872	-0.0659191	0.66	0.597	1
Gclc	0.00178073	-0.18285	0.907	0.826	1	0.317548	-0.0658964	0.514	0.46	1
Hectd1	0.00114668	-0.147542	0.874	0.877	1	0.0801668	-0.0658693	0.636	0.546	1
Rmnd5b	5.88592e-05	-0.0884537	0.766	0.639	0.986952	0.0589298	-0.0658268	0.353	0.299	1
Ppp2r5e	0.021202	-0.075839	0.754	0.775	1	0.487839	-0.0657961	0.384	0.338	1
Eid2b	0.238388	-0.0477026	0.729	0.717	1	0.559115	-0.0657811	0.279	0.244	1
Slc36a1	0.00134184	-0.134244	0.865	0.736	1	0.000202902	-0.0657599	0.452	0.374	1
Zfp68	0.00089596	-0.107145	0.866	0.757	1	0.00913568	-0.0657545	0.477	0.403	1
Ktn1	0.848316	-0.0873786	0.915	0.764	1	0.271119	-0.0657542	0.683	0.592	1
Mettl5	2.28485e-13	-0.0443406	0.842	0.716	3.83123e-09	0.00506855	-0.0656942	0.424	0.354	1
Ldah	0.0178075	-0.115339	0.78	0.811	1	0.603803	-0.0656604	0.465	0.415	1
Gid8	0.0574318	-0.095222	0.889	0.809	1	0.0230691	-0.0656185	0.527	0.449	1
Pik3c2a	4.92331e-16	-0.055091	0.752	0.565	8.2554e-12	7.30388e-07	-0.0655965	0.355	0.275	0.0122471
Sirt3	1.42931e-24	-0.0914581	0.599	0.723	2.39667e-20	0.297967	-0.0655943	0.283	0.262	1
Bcap29	1.99963e-06	-0.0387475	0.903	0.835	0.0335297	0.0614527	-0.0655843	0.56	0.482	1
1700123O20Rik	5.14375e-06	-0.0626155	0.826	0.684	0.0862503	5.36643e-07	-0.065563	0.478	0.378	0.00899843
Rab24	0.114219	-0.133233	0.823	0.747	1	0.136775	-0.0655622	0.558	0.477	1
Fnbp4	2.29429e-05	-0.0432581	0.775	0.688	0.384706	0.00172741	-0.0655568	0.419	0.347	1
Disc1	0.00166682	-0.109474	0.783	0.655	1	0.00173136	-0.0655205	0.359	0.297	1
Xpot	8.1882e-31	-0.0342563	0.815	0.619	1.373e-26	0.000221097	-0.0654222	0.385	0.317	1
Eif2ak2	1.41583e-18	-0.0905185	0.549	0.751	2.37407e-14	0.128269	-0.0653949	0.376	0.324	1
Pja2	0.355106	-0.123875	0.892	0.826	1	0.0164355	-0.065313	0.533	0.453	1
Sema6d	3.4865e-06	-0.0646369	0.876	0.699	0.0584616	0.0630734	-0.0653087	0.278	0.235	1
Psmb9	0.0112473	-0.0484689	0.786	0.712	1	0.317271	-0.0652665	0.582	0.495	1
Purb	1.62264e-07	-0.147675	0.954	0.899	0.00272084	0.420952	-0.0652157	0.809	0.741	1
Slc25a17	0.373425	-0.10291	0.82	0.77	1	0.788153	-0.0651845	0.463	0.417	1
Atf7	0.00674879	-0.0628581	0.825	0.729	1	0.390512	-0.0651623	0.403	0.353	1
Rab3gap1	0.549668	-0.129009	0.777	0.726	1	0.171105	-0.0651319	0.513	0.448	1
Aim2	0.758887	-0.136752	0.868	0.749	1	0.240724	-0.065127	0.548	0.475	1
Ergic2	0.585731	-0.136493	0.916	0.821	1	0.426973	-0.0650972	0.579	0.51	1
Nras	0.0983451	-0.14783	0.842	0.815	1	0.295673	-0.0650685	0.568	0.497	1
Polr2d	9.85529e-22	-0.0869825	0.698	0.839	1.65253e-17	0.679611	-0.0650487	0.356	0.319	1
Eif4g1	0.031582	-0.0892657	0.869	0.802	1	0.452097	-0.0650113	0.583	0.521	1
2900097C17Rik	8.075e-09	-0.0328458	0.688	0.588	0.000135402	0.216579	-0.0649578	0.385	0.336	1
Ccdc174	2.32493e-19	-0.051816	0.855	0.642	3.89843e-15	0.000362438	-0.0649522	0.499	0.41	1
Ythdf1	0.190521	-0.123052	0.833	0.797	1	0.255257	-0.0649487	0.494	0.439	1
Rbm26	0.324628	-0.15162	0.897	0.737	1	0.90431	-0.0649272	0.606	0.536	1
Elmod2	1.60403e-07	-0.123271	0.752	0.748	0.00268964	0.35723	-0.0649154	0.339	0.299	1
Ccm2	0.151277	-0.123602	0.77	0.735	1	0.000129382	-0.0648224	0.469	0.373	1
Caml	1.65666e-10	-0.0675263	0.881	0.741	2.77788e-06	0.0639363	-0.0648006	0.518	0.448	1
Pard3b	1.07923e-07	-0.0378602	0.647	0.541	0.00180966	0.580118	-0.0647727	0.235	0.212	1
Dolpp1	0.813864	-0.0843569	0.764	0.674	1	0.205737	-0.0647696	0.316	0.273	1
Psma1	0.41045	-0.075602	0.957	0.889	1	0.733654	-0.0647606	0.735	0.657	1
Ppid	0.313811	-0.10761	0.84	0.737	1	0.306999	-0.0647452	0.553	0.488	1
Trp53rka	0.562125	-0.0823782	0.694	0.659	1	0.44746	-0.0647439	0.355	0.305	1
Cd27	0.00445132	-0.0603507	0.7	0.677	1	0.204387	-0.0647378	0.27	0.253	1
Ddhd2	0.0141514	-0.0700108	0.816	0.743	1	0.0493787	-0.0647367	0.497	0.426	1
Ak1	0.0141503	-0.164048	0.704	0.693	1	5.64724e-05	-0.0647272	0.416	0.33	0.946929
Hs2st1	0.0267513	-0.111795	0.883	0.817	1	0.676097	-0.0646506	0.461	0.411	1
4833420G17Rik	0.634883	-0.136951	0.949	0.868	1	0.562209	-0.0646361	0.576	0.515	1
Fundc1	0.00432611	-0.0952812	0.661	0.713	1	0.00710158	-0.0646325	0.447	0.371	1
Mau2	0.266421	-0.140626	0.917	0.82	1	0.0943338	-0.0646224	0.53	0.464	1
Il15	0.000147305	-0.0379794	0.713	0.632	1	0.0366809	-0.0646205	0.327	0.278	1
Pcm1	0.42733	-0.0804562	0.765	0.692	1	0.114343	-0.06459	0.566	0.484	1
Gm37531	9.66444e-07	-0.0304598	0.841	0.729	0.0162053	1.04642e-05	-0.0645532	0.333	0.26	0.175464
Pon2	0.00212937	0.00237939	0.943	0.853	1	0.229378	-0.0644962	0.752	0.704	1
Gm34589	1.38025e-11	-0.114621	0.91	0.719	2.3144e-07	0.0067634	-0.0644935	0.502	0.421	1
Hmbox1	2.51055e-10	-0.0663771	0.779	0.659	4.20969e-06	0.400044	-0.0644926	0.353	0.314	1
Alg3	0.010471	-0.0873515	0.737	0.709	1	1.19438e-06	-0.0644396	0.36	0.277	0.0200273
Coq5	0.362383	-0.0793191	0.696	0.686	1	0.146846	-0.0644249	0.364	0.311	1
Gpaa1	0.027335	-0.157965	0.833	0.801	1	0.131145	-0.0644026	0.54	0.46	1
Syf2	0.995128	-0.0792341	0.92	0.879	1	0.939287	-0.0643707	0.684	0.61	1
Polr3a	0.176658	-0.0442759	0.857	0.816	1	0.490753	-0.06437	0.297	0.269	1
Arhgef12	1.02074e-20	-0.0234929	0.805	0.626	1.71157e-16	0.169057	-0.0643682	0.358	0.314	1
Srcap	0.55186	-0.0764869	0.831	0.753	1	0.761947	-0.0643057	0.362	0.327	1
Tmem104	0.233862	-0.0838461	0.733	0.687	1	0.021665	-0.0643003	0.367	0.307	1
Rnaset2a	0.983239	-0.0463132	0.818	0.753	1	0.50688	-0.0642894	0.621	0.544	1
Nup98	2.65639e-06	-0.118008	0.724	0.763	0.0445424	0.74447	-0.0642811	0.398	0.371	1
Rpl7l1	0.243812	-0.131954	0.915	0.823	1	0.249506	-0.0642357	0.676	0.582	1
Slc35a2	3.66214e-07	-0.0991733	0.646	0.782	0.00614067	0.885754	-0.0641495	0.394	0.355	1
Zyg11b	0.000162365	-0.0909036	0.759	0.675	1	0.500671	-0.0641162	0.371	0.343	1
Dedd	4.66511e-08	-0.0674631	0.922	0.777	0.000782245	0.0205637	-0.0640021	0.49	0.422	1
Fbxl3	0.837166	-0.124046	0.841	0.772	1	0.949391	-0.0639852	0.525	0.477	1
Chmp2b	0.000385321	-0.034541	0.797	0.751	1	0.0185502	-0.063951	0.464	0.39	1
Invs	0.410787	-0.0519016	0.735	0.673	1	0.607937	-0.0639293	0.318	0.289	1
Myl2	6.59737e-21	-0.0564757	0.638	0.474	1.10625e-16	0.247938	-0.0639109	0.248	0.206	1
Nus1	0.765648	-0.0610145	0.698	0.696	1	0.0285516	-0.0638773	0.39	0.336	1
Atg14	9.06474e-13	-0.0524408	0.818	0.638	1.51998e-08	2.65381e-05	-0.0638499	0.412	0.337	0.444991
Ccni	2.11145e-05	-0.160392	0.946	0.909	0.354047	0.0837199	-0.0638184	0.745	0.705	1
Snx2	0.0374472	-0.122751	0.868	0.812	1	0.88416	-0.0638115	0.649	0.584	1
Tgs1	0.103161	-0.127599	0.975	0.886	1	0.859287	-0.0637508	0.74	0.674	1
Dars	3.01354e-12	-0.124446	0.809	0.887	5.0531e-08	0.304651	-0.0637333	0.473	0.423	1
Btd	3.03139e-43	-0.0909985	0.579	0.821	5.08303e-39	0.00344015	-0.0637317	0.289	0.287	1
Hsf1	0.00925671	-0.109966	0.756	0.731	1	0.0201898	-0.0636983	0.41	0.343	1
Mrps10	0.00019599	-0.0422918	0.763	0.666	1	0.00986507	-0.0636951	0.401	0.332	1
Mcat	0.00279097	-0.0954327	0.682	0.725	1	0.145137	-0.0636739	0.357	0.334	1
Casc3	1.80716e-18	-0.0680358	0.844	0.64	3.03025e-14	4.0899e-06	-0.0636713	0.407	0.325	0.0685795
Cdk2ap2	4.62987e-06	-0.0268588	0.939	0.816	0.0776337	0.484191	-0.063669	0.633	0.553	1
Smndc1	0.218243	-0.103074	0.914	0.834	1	0.236971	-0.0636484	0.606	0.52	1
Cnih1	0.00653828	-0.084255	0.912	0.809	1	0.0902494	-0.0636267	0.569	0.493	1
Gimap9	0.87548	-0.103469	0.881	0.671	1	4.28652e-13	-0.0635964	0.307	0.211	7.18763e-09
Hmg20b	0.525035	-0.109219	0.84	0.776	1	0.414417	-0.0635411	0.577	0.508	1
Hmgb1	0.0455308	-0.0553077	0.977	0.934	1	0.0476141	-0.0635177	0.908	0.857	1
Uap1	0.113078	-0.0470901	0.64	0.733	1	0.550966	-0.0634984	0.404	0.364	1
Uba3	0.644864	-0.0382174	0.76	0.71	1	0.441996	-0.0634487	0.323	0.285	1
B3galt4	1.31183e-11	-0.0872413	0.871	0.67	2.19967e-07	0.0113422	-0.0634481	0.371	0.312	1
Snapin	0.99074	-0.0696774	0.735	0.745	1	0.00805081	-0.0633925	0.516	0.435	1
Kctd12b	0.00447492	-0.0409145	0.796	0.718	1	0.0138375	-0.0633874	0.255	0.204	1
Emsy	0.119083	-0.10536	0.781	0.714	1	0.85196	-0.0633848	0.404	0.369	1
Psmd13	0.0134395	-0.0518922	0.895	0.838	1	0.737604	-0.0633696	0.612	0.543	1
Tns3	0.708004	-0.109124	0.876	0.85	1	0.446684	-0.0633595	0.576	0.508	1
Tbc1d17	0.686982	-0.0983469	0.889	0.795	1	0.29677	-0.0633507	0.583	0.507	1
Exoc4	0.00487328	-0.0918064	0.717	0.756	1	0.0421745	-0.0633443	0.424	0.357	1
Gm10605	5.67839e-08	-0.0324159	0.69	0.569	0.000952152	0.0982486	-0.0632577	0.282	0.237	1
Ccnh	0.0447003	-0.111094	0.881	0.769	1	0.00790057	-0.0632292	0.435	0.371	1
Pts	0.0222159	-0.0795902	0.793	0.698	1	0.0877981	-0.0632144	0.547	0.469	1
Vav2	5.8232e-14	-0.0693689	0.832	0.68	9.76435e-10	0.658839	-0.0631919	0.356	0.327	1
Clcn5	0.796311	-0.0791331	0.681	0.635	1	0.012201	-0.0631854	0.272	0.222	1
Pex14	0.562643	-0.101569	0.779	0.735	1	0.787482	-0.0631807	0.438	0.396	1
Tmem208	0.122024	-0.100343	0.852	0.841	1	0.835444	-0.0631583	0.671	0.595	1
Rab1b	0.00709893	-0.116183	0.64	0.67	1	0.591304	-0.0631124	0.402	0.362	1
Thada	1.86953e-10	-0.0714427	0.808	0.665	3.13483e-06	0.000708248	-0.063079	0.302	0.306	1
Baz2b	4.55597e-08	-0.160119	0.65	0.725	0.000763944	0.648142	-0.0630682	0.417	0.372	1
Cdca7	0.000365557	-0.10421	0.798	0.669	1	0.450329	-0.0630324	0.347	0.303	1
Sf3b3	0.123321	-0.0859139	0.872	0.823	1	0.00618836	-0.0630075	0.494	0.416	1
Slc33a1	0.00256101	-0.0734569	0.735	0.665	1	7.84426e-08	-0.0629676	0.406	0.311	0.00131532
Fnta	2.68537e-06	-0.0587884	0.89	0.767	0.0450282	0.00260395	-0.0628934	0.578	0.479	1
Usf2	0.000327609	-0.119751	0.966	0.893	1	0.216327	-0.0628834	0.796	0.727	1
AI987944	0.133102	-0.118475	0.851	0.752	1	0.0194999	-0.0628792	0.42	0.354	1
Lpp	0.0102845	-0.0721502	0.813	0.748	1	0.0709924	-0.0628746	0.355	0.308	1
Ncoa2	0.304806	-0.0717956	0.911	0.833	1	0.981267	-0.0628488	0.371	0.336	1
Caap1	3.67079e-17	-0.0400308	0.852	0.722	6.15518e-13	0.0726163	-0.0628404	0.409	0.356	1
Havcr2	2.32756e-14	-0.214476	0.936	0.874	3.90285e-10	0.535312	-0.0628365	0.802	0.73	1
Dnajc13	0.00698893	-0.0340446	0.654	0.748	1	0.00827254	-0.0628327	0.371	0.311	1
Armh3	0.382768	-0.0865767	0.74	0.627	1	0.595622	-0.0628003	0.249	0.228	1
Tsc1	1.71169e-37	-0.0932322	0.703	0.797	2.87016e-33	0.404522	-0.0627871	0.339	0.301	1
Sf3b6	0.212526	-0.072364	0.889	0.859	1	0.161789	-0.0626947	0.64	0.558	1
Fhod1	1.81277e-22	-0.0309764	0.65	0.48	3.03966e-18	0.160927	-0.0626902	0.314	0.291	1
Nit1	1.00754e-06	-0.0914193	0.833	0.668	0.0168944	6.16668e-05	-0.0626513	0.445	0.359	1
Rxrb	0.895513	-0.143898	0.863	0.751	1	0.200617	-0.0625892	0.542	0.47	1
Gm37760	2.26483e-52	-0.145758	0.868	0.898	3.79767e-48	0.215726	-0.0625758	0.37	0.347	1
Ccdc47	0.00674098	-0.079471	0.938	0.869	1	0.347755	-0.0625225	0.695	0.615	1
Eefsec	8.88378e-09	-0.0660475	0.837	0.728	0.000148963	0.190374	-0.0625212	0.412	0.365	1
Letmd1	9.01227e-25	-0.0195857	0.791	0.595	1.51118e-20	9.56861e-07	-0.0625154	0.433	0.331	0.0160446
[truncated: 13,640 more rows]
